# Supplementary material for: (S)-2-[(S)-2,2,2-Tri­fluoro-1-hy­droxy­eth­yl]-1-tetra­lone
Source: IUCrdata. 2023 Jan 6;8(Pt 1):x221209. doi: 10.1107/S2414314622012093 (PMC9912318; doi:10.1107/S2414314622012093)
Supplement: Supplementary file 1 [file x-08-x221209-sup1.cif]

##############################################################################
#                                                                            #
# This CIF contains the data for a data article accepted for                 #
# publication in IUCrData. It conforms to the requirements of                #
# Notes for Authors for IUCrData, and has been                               #
# peer reviewed under the auspices of IUCrData.                              #
#                                                                            #
# Full details of the Crystallographic Information File format               #
# are given in the paper "The Crystallographic Information File (CIF):       #
# a New Standard Archive File for Crystallography" by S. R. Hall, F. H.      #
# Allen and I. D. Brown [Acta Cryst. (1991), A47, 655-685].                  #
#                                                                            #
# The current version of the core CIF dictionary is obtainable from          #
# ftp://ftp.iucr.org/pub/cif_core.dic.                                       #
#                                                                            #
# Software is freely available for graphical display of the structure(s)     #
# in this CIF. For information consult the CIF software page                 #
# http://www.iucr.org/resources/cif/software.                                #
#                                                                            #
# This file may be used for bona fide research purposes within the           #
# scientific community so long as proper attribution is given to the data    # 
# article from which it was obtained.                                        #
#                                                                            #
##############################################################################
data_I
_database_code_depnum_ccdc_archive 'CCDC 2232401'
_audit_creation_method
;
Olex2 1.5
(compiled 2022.04.07 svn.rca3783a0 for OlexSys, GUI svn.r6498)
;
_journal_date_recd_electronic     2022-11-24
_journal_date_accepted     2022-12-22
_journal_name_full     'IUCrData'
_journal_year     2023
_journal_volume     8
_journal_issue      1
_journal_page_first     0
_journal_page_last     0
_journal_paper_category     HO
_journal_paper_doi     10.1107/S2414314622012093
_journal_coeditor_code     WM4178
_publ_contact_author_name     'Matic Lozin\<sek'
_publ_contact_author_address
;
Department of Inorganic Chemistry and Technology, Jo\<zef Stefan Institute
Jamova cesta 39, 1000 Ljubljana,
Slovenia
;
_publ_contact_author_email     'matic.lozinsek@ijs.si'
_publ_contact_author_fax     ?
_publ_contact_author_phone     '+386 1 477 3540'
_publ_section_title
;
(<i>S</i>)-2-[(<i>S</i>)-2,2,2-Trifluoro-1-hydroxyethyl]-1-tetralone
;
loop_
    _publ_author_name
    _publ_author_footnote
    _publ_author_address
    'Motaln, Klemen' .
;
Department of Inorganic Chemistry and Technology, Jo\<zef Stefan Institute
Jamova cesta 39, 1000 Ljubljana,
Slovenia
Jo\<zef Stefan International Postgraduate School,
Jamova cesta 39, 1000 Ljubljana,
Slovenia
;
    'Cotman, Andrej Emanuel' .
;
Department of Pharmaceutical Chemistry, Faculty of Pharmacy,
University of Ljubljana, A\<sker\<ceva cesta 7, 1000 Ljubljana,
Slovenia
;
    'Lozin\<sek, Matic' .
;
Department of Inorganic Chemistry and Technology, Jo\<zef Stefan Institute
Jamova cesta 39, 1000 Ljubljana,
Slovenia
Jo\<zef Stefan International Postgraduate School,
Jamova cesta 39, 1000 Ljubljana,
Slovenia
;
_publ_section_synopsis
;
The title tetralone derivative crystallizes in the Sohncke space group
<i>P</i>2~1~ and features one molecule in the asymmetric unit. In the crystal,
molecules are hydrogen-bonded into infinite zigzag chains running parallel to
[010].
;
_chemical_name_systematic
;
(<i>S</i>)-2-[(<i>S</i>)-2,2,2-Trifluoro-1-hydroxyethyl]-1-tetralone
;
_chemical_name_common     ?
_chemical_formula_moiety     'C12 H11 F3 O2'
_chemical_formula_sum     'C12 H11 F3 O2'
_chemical_formula_iupac     'C12 H11 F3 O2'
_chemical_formula_weight     244.21
_chemical_melting_point     ?
_chemical_absolute_configuration     ad
_space_group_crystal_system     monoclinic
_space_group_name_H-M_alt     'P 1 21 1'
_space_group_name_Hall     'P 2yb'
loop_
    _space_group_symop_operation_xyz
    'x, y, z'
    '-x, y+1/2, -z'
_cell_length_a     8.23147(11)
_cell_length_b     7.16385(9)
_cell_length_c     9.24494(14)
_cell_angle_alpha     90
_cell_angle_beta     97.8459(13)
_cell_angle_gamma     90
_cell_volume     540.062(13)
_cell_formula_units_Z     2
_cell_measurement_reflns_used     11151
_cell_measurement_theta_min     4.8180
_cell_measurement_theta_max     75.9280
_cell_measurement_temperature     100.00(10)
_exptl_crystal_description     irregular
_exptl_crystal_colour     colourless
_exptl_crystal_size_max     0.156
_exptl_crystal_size_mid     0.099
_exptl_crystal_size_min     0.072
_exptl_crystal_density_diffrn     1.502
_exptl_crystal_density_meas     ?
_exptl_crystal_density_method     ?
_exptl_crystal_F_000     252
loop_
    _exptl_crystal_face_index_h
    _exptl_crystal_face_index_k
    _exptl_crystal_face_index_l
    _exptl_crystal_face_perp_dist
    1 0 -2 0.0385
    -1 -1 2 0.0520
    1 -1 -2 0.0469
    0 -1 0 0.0748
    1 1 -2 0.0567
    0 0 1 0.0447
    0 0 -1 0.0312
    2 1 0 0.0554
    2 1 -2 0.0539
    -1 0 0 0.0468
    1 0 0 0.0318
    -1 1 -2 0.0411
    1 -1 2 0.0305
    -2 2 -1 0.0440
    1 -1 1 0.0308
    -1 2 0 0.0633
    -3 1 5 0.0542
    0 4 2 0.0735
    2 3 3 0.0681
    2 1 2 0.0524
    2 0 -1 0.0335
    2 -1 1 0.0292
    0 -1 -1 0.0668
    0 -1 -2 0.0538
    1 2 0 0.0757
_exptl_absorpt_coefficient_mu     1.181
_exptl_absorpt_correction_type     gaussian
_exptl_absorpt_process_details
;
(CrysAlisPro; Rigaku OD, 2022)
;
_exptl_absorpt_correction_T_min     0.832
_exptl_absorpt_correction_T_max     1.000
_diffrn_ambient_temperature     100.00(10)
_diffrn_source     'micro-focus sealed X-ray tube'
_diffrn_radiation_type     'Cu K\a'
_diffrn_radiation_wavelength     1.54184
_diffrn_radiation_monochromator     mirror
_diffrn_measurement_device_type
                                  'XtaLAB Synergy-S, Dualflex, Eiger2 R CdTe 1M'
_diffrn_measurement_device     'four-circle diffractometer'
_diffrn_measurement_method     '\w scans'
_diffrn_detector     'Hybrid Pixel Array Detector'
_diffrn_detector_area_resol_mean     13.3333
_diffrn_reflns_number     13577
_diffrn_reflns_av_R_equivalents     0.0246
_diffrn_reflns_av_unetI/netI     0.0133
_diffrn_reflns_theta_min     4.829
_diffrn_reflns_theta_max     76.000
_diffrn_reflns_theta_full     67.684
_diffrn_measured_fraction_theta_max     0.996
_diffrn_measured_fraction_theta_full     1.000
_diffrn_reflns_limit_h_min     -10
_diffrn_reflns_limit_h_max     10
_diffrn_reflns_limit_k_min     -9
_diffrn_reflns_limit_k_max     8
_diffrn_reflns_limit_l_min     -11
_diffrn_reflns_limit_l_max     11
_diffrn_radiation_probe     x-ray
_refine_special_details     ?
_reflns_number_total     2210
_reflns_number_gt     2186
_reflns_threshold_expression     'I > 2\s(I)'
_refine_ls_structure_factor_coef     Fsqd
_refine_ls_matrix_type     full
_refine_ls_R_factor_all     0.0218
_refine_ls_R_factor_gt     0.0215
_refine_ls_wR_factor_gt     0.0557
_refine_ls_wR_factor_ref     0.0559
_refine_ls_goodness_of_fit_ref     1.061
_refine_ls_restrained_S_all     1.061
_refine_ls_number_reflns     2210
_refine_ls_number_parameters     198
_refine_ls_number_restraints     1
_refine_ls_hydrogen_treatment     refall
_refine_ls_weighting_scheme     calc
_refine_ls_weighting_details
              'w=1/[\s^2^(Fo^2^)+(0.0312P)^2^+0.0761P] where P=(Fo^2^+2Fc^2^)/3'
_atom_sites_solution_hydrogens     difmap
_atom_sites_solution_primary     iterative
_atom_sites_solution_secondary     ?
_refine_ls_shift/su_max     0.000
_refine_ls_shift/su_mean     0.000
_refine_diff_density_max     0.137
_refine_diff_density_min     -0.138
_refine_ls_extinction_method     none
_refine_ls_extinction_coef     .
_refine_ls_abs_structure_details
;
Flack <i>x</i> determined using 976 quotients
[(<i>I</i>^+^)--(<i>I</i>^--^)]/[(<i>I</i>^+^)+(<i>I</i>^--^)]
(Parsons <i>et al.</i>, 2013)
;
_refine_ls_abs_structure_Flack     -0.07(3)
loop_
    _atom_type_symbol
    _atom_type_description
    _atom_type_scat_dispersion_real
    _atom_type_scat_dispersion_imag
    _atom_type_scat_source
    'C' 'C' 0.0181 0.0091
                         'International Tables Vol C Tables 4.2.6.8 and 6.1.1.4'
    'H' 'H' 0.0000 0.0000
                         'International Tables Vol C Tables 4.2.6.8 and 6.1.1.4'
    'F' 'F' 0.0727 0.0534
                         'International Tables Vol C Tables 4.2.6.8 and 6.1.1.4'
    'O' 'O' 0.0492 0.0322
                         'International Tables Vol C Tables 4.2.6.8 and 6.1.1.4'
_computing_data_collection
;
CrysAlisPro (Rigaku OD, 2022)
;
_computing_cell_refinement
;
CrysAlisPro (Rigaku OD, 2022)
;
_computing_data_reduction
;
CrysAlisPro (Rigaku OD, 2022)
;
_computing_structure_solution
;
SUPERFLIP  (Palatinus & Chapuis, 2007; Palatinus & van der Lee,
2008;
Palatinus <i>et al.</i>,  2012)
;
_computing_structure_refinement
;
SHELXL (Sheldrick, 2015)
;
_computing_molecular_graphics
;
Olex2 (Dolomanov <i>et al.</i>,  2009), DIAMOND (Brandenburg,
2005)
;
_computing_publication_material
;
publCIF (Westrip, 2010)
;
loop_
    _atom_site_type_symbol
    _atom_site_label
    _atom_site_fract_x
    _atom_site_fract_y
    _atom_site_fract_z
    _atom_site_U_iso_or_equiv
    _atom_site_adp_type
    _atom_site_calc_flag
    _atom_site_occupancy
    _atom_site_disorder_assembly
    _atom_site_disorder_group
    F F2 0.26550(14) 0.33275(16) 1.13591(11) 0.0382(3) Uani d 1 . .
    F F1 0.04271(12) 0.42167(17) 1.00572(12) 0.0399(3) Uani d 1 . .
    F F3 0.18733(16) 0.20130(15) 0.92934(12) 0.0410(3) Uani d 1 . .
    O O1 0.35100(16) 0.86561(17) 0.83139(13) 0.0334(3) Uani d 1 . .
    O O2 0.44946(14) 0.4422(2) 0.91134(13) 0.0332(3) Uani d 1 . .
    C C10 0.27986(17) 0.8069(2) 0.58052(17) 0.0193(3) Uani d 1 . .
    C C1 0.28808(18) 0.7590(2) 0.73748(16) 0.0213(3) Uani d 1 . .
    C C5 0.20219(17) 0.6892(2) 0.47174(16) 0.0189(3) Uani d 1 . .
    C C2 0.21111(17) 0.5750(2) 0.77698(16) 0.0201(3) Uani d 1 . .
    C C9 0.34870(17) 0.9768(2) 0.54318(18) 0.0239(3) Uani d 1 . .
    C C6 0.19256(18) 0.7460(2) 0.32605(17) 0.0240(3) Uani d 1 . .
    C C12 0.1966(2) 0.3660(2) 0.99739(17) 0.0276(3) Uani d 1 . .
    C C3 0.21572(18) 0.4307(2) 0.65536(16) 0.0209(3) Uani d 1 . .
    C C11 0.29360(18) 0.5124(2) 0.92764(16) 0.0239(3) Uani d 1 . .
    C C8 0.33780(18) 1.0304(2) 0.3984(2) 0.0279(3) Uani d 1 . .
    C C4 0.12924(17) 0.5066(2) 0.51106(16) 0.0219(3) Uani d 1 . .
    C C7 0.25885(19) 0.9149(3) 0.28981(18) 0.0277(3) Uani d 1 . .
    H H2A 0.099(2) 0.599(3) 0.786(2) 0.020(4) Uiso d 1 . .
    H H3A 0.332(2) 0.396(3) 0.6443(19) 0.019(4) Uiso d 1 . .
    H H4B 0.140(2) 0.413(3) 0.432(2) 0.024(4) Uiso d 1 . .
    H H11 0.298(2) 0.619(3) 0.993(2) 0.024(5) Uiso d 1 . .
    H H9 0.406(2) 1.054(3) 0.620(2) 0.028(5) Uiso d 1 . .
    H H4A 0.010(2) 0.524(3) 0.519(2) 0.020(4) Uiso d 1 . .
    H H3B 0.165(2) 0.314(3) 0.680(2) 0.030(5) Uiso d 1 . .
    H H6 0.138(2) 0.665(3) 0.247(2) 0.026(5) Uiso d 1 . .
    H H7 0.253(2) 0.948(3) 0.188(2) 0.034(5) Uiso d 1 . .
    H H8 0.385(3) 1.146(3) 0.374(2) 0.033(5) Uiso d 1 . .
    H H2 0.501(3) 0.433(4) 0.990(3) 0.051(7) Uiso d 1 . .
loop_
    _atom_site_aniso_label
    _atom_site_aniso_U_11
    _atom_site_aniso_U_22
    _atom_site_aniso_U_33
    _atom_site_aniso_U_12
    _atom_site_aniso_U_13
    _atom_site_aniso_U_23
    F2 0.0466(6) 0.0452(6) 0.0231(5) 0.0074(5) 0.0064(4) 0.0138(4)
    F1 0.0298(5) 0.0523(7) 0.0399(6) 0.0069(5) 0.0137(4) 0.0133(5)
    F3 0.0648(7) 0.0252(5) 0.0356(6) -0.0015(5) 0.0162(5) 0.0049(4)
    O1 0.0438(7) 0.0273(6) 0.0248(5) -0.0048(5) -0.0104(5) -0.0034(5)
    O2 0.0229(5) 0.0555(8) 0.0204(5) 0.0102(5) 0.0001(4) 0.0107(5)
    C10 0.0154(6) 0.0193(7) 0.0221(7) 0.0025(5) -0.0008(5) 0.0012(5)
    C1 0.0201(6) 0.0207(7) 0.0212(7) 0.0022(5) -0.0039(5) -0.0006(6)
    C5 0.0156(6) 0.0211(7) 0.0197(7) 0.0016(5) 0.0011(5) 0.0002(5)
    C2 0.0189(7) 0.0222(7) 0.0184(7) 0.0012(6) -0.0007(5) 0.0025(6)
    C9 0.0179(6) 0.0201(7) 0.0322(8) 0.0009(5) -0.0017(6) 0.0021(6)
    C6 0.0219(7) 0.0296(8) 0.0206(7) 0.0026(6) 0.0028(5) 0.0005(6)
    C12 0.0304(8) 0.0305(9) 0.0226(7) 0.0066(6) 0.0064(6) 0.0045(6)
    C3 0.0232(7) 0.0173(6) 0.0216(7) -0.0021(6) 0.0009(5) 0.0017(6)
    C11 0.0236(7) 0.0290(8) 0.0186(7) 0.0038(6) 0.0012(5) 0.0032(6)
    C8 0.0202(6) 0.0260(8) 0.0377(9) -0.0009(6) 0.0041(6) 0.0093(7)
    C4 0.0233(7) 0.0211(7) 0.0200(7) -0.0037(6) -0.0011(5) -0.0009(6)
    C7 0.0244(7) 0.0339(8) 0.0257(8) 0.0048(7) 0.0072(6) 0.0086(7)
_geom_special_details
;
 All esds (except the esd in the dihedral angle between two l.s. planes)
 are estimated using the full covariance matrix. Standard uncertainties
 involving l.s. planes were estimated using ShelXL matrix (within Olex2).
 The cell esds are taken
 into account individually in the estimation of esds in distances, angles
 and torsion angles; correlations between esds in cell parameters are only
 used when they are defined by crystal symmetry.  An approximate (isotropic)
 treatment of cell esds is used for estimating esds involving l.s. planes.
;
loop_
    _geom_bond_atom_site_label_1
    _geom_bond_atom_site_label_2
    _geom_bond_site_symmetry_2
    _geom_bond_distance
    _geom_bond_publ_flag
    F2 C12 . 1.3490(18) ?
    F1 C12 . 1.3405(19) ?
    F3 C12 . 1.335(2) ?
    O1 C1 . 1.2176(19) ?
    O2 C11 . 1.4053(18) ?
    O2 H2 . 0.79(3) ?
    C10 C1 . 1.484(2) ?
    C10 C5 . 1.398(2) ?
    C10 C9 . 1.405(2) ?
    C1 C2 . 1.528(2) ?
    C5 C6 . 1.399(2) ?
    C5 C4 . 1.505(2) ?
    C2 C3 . 1.531(2) ?
    C2 C11 . 1.531(2) ?
    C2 H2A . 0.956(19) ?
    C9 C8 . 1.383(2) ?
    C9 H9 . 0.97(2) ?
    C6 C7 . 1.387(2) ?
    C6 H6 . 0.99(2) ?
    C12 C11 . 1.514(2) ?
    C3 C4 . 1.5241(19) ?
    C3 H3A . 1.006(18) ?
    C3 H3B . 0.97(2) ?
    C11 H11 . 0.98(2) ?
    C8 C7 . 1.392(3) ?
    C8 H8 . 0.95(2) ?
    C4 H4B . 1.00(2) ?
    C4 H4A . 1.005(19) ?
    C7 H7 . 0.96(2) ?
loop_
    _geom_angle_atom_site_label_1
    _geom_angle_atom_site_label_2
    _geom_angle_atom_site_label_3
    _geom_angle_site_symmetry_1
    _geom_angle_site_symmetry_3
    _geom_angle
    _geom_angle_publ_flag
    C11 O2 H2 . . 108(2) ?
    C5 C10 C1 . . 121.31(13) ?
    C5 C10 C9 . . 120.36(14) ?
    C9 C10 C1 . . 118.31(13) ?
    O1 C1 C10 . . 120.71(15) ?
    O1 C1 C2 . . 121.37(14) ?
    C10 C1 C2 . . 117.90(12) ?
    C10 C5 C6 . . 118.53(14) ?
    C10 C5 C4 . . 120.58(12) ?
    C6 C5 C4 . . 120.89(13) ?
    C1 C2 C3 . . 110.74(12) ?
    C1 C2 C11 . . 108.84(12) ?
    C1 C2 H2A . . 107.6(12) ?
    C3 C2 H2A . . 107.9(11) ?
    C11 C2 C3 . . 114.71(12) ?
    C11 C2 H2A . . 106.8(11) ?
    C10 C9 H9 . . 118.9(12) ?
    C8 C9 C10 . . 120.21(14) ?
    C8 C9 H9 . . 120.8(12) ?
    C5 C6 H6 . . 120.1(12) ?
    C7 C6 C5 . . 120.92(15) ?
    C7 C6 H6 . . 118.9(12) ?
    F2 C12 C11 . . 110.43(13) ?
    F1 C12 F2 . . 106.02(12) ?
    F1 C12 C11 . . 112.07(13) ?
    F3 C12 F2 . . 106.31(13) ?
    F3 C12 F1 . . 107.23(14) ?
    F3 C12 C11 . . 114.29(13) ?
    C2 C3 H3A . . 111.1(11) ?
    C2 C3 H3B . . 110.7(12) ?
    C4 C3 C2 . . 110.27(12) ?
    C4 C3 H3A . . 109.6(10) ?
    C4 C3 H3B . . 110.3(12) ?
    H3A C3 H3B . . 104.7(16) ?
    O2 C11 C2 . . 107.78(12) ?
    O2 C11 C12 . . 109.84(13) ?
    O2 C11 H11 . . 113.2(12) ?
    C2 C11 H11 . . 108.1(12) ?
    C12 C11 C2 . . 113.33(12) ?
    C12 C11 H11 . . 104.8(12) ?
    C9 C8 C7 . . 119.65(15) ?
    C9 C8 H8 . . 119.7(13) ?
    C7 C8 H8 . . 120.7(13) ?
    C5 C4 C3 . . 111.57(12) ?
    C5 C4 H4B . . 109.4(11) ?
    C5 C4 H4A . . 109.5(11) ?
    C3 C4 H4B . . 108.6(11) ?
    C3 C4 H4A . . 109.1(11) ?
    H4B C4 H4A . . 108.5(15) ?
    C6 C7 C8 . . 120.31(15) ?
    C6 C7 H7 . . 118.7(13) ?
    C8 C7 H7 . . 120.9(13) ?
loop_
    _geom_torsion_atom_site_label_1
    _geom_torsion_atom_site_label_2
    _geom_torsion_atom_site_label_3
    _geom_torsion_atom_site_label_4
    _geom_torsion_site_symmetry_1
    _geom_torsion_site_symmetry_2
    _geom_torsion_site_symmetry_3
    _geom_torsion_site_symmetry_4
    _geom_torsion
    _geom_torsion_publ_flag
    F2 C12 C11 O2 . . . . 66.50(16) ?
    F2 C12 C11 C2 . . . . -172.89(13) ?
    F1 C12 C11 O2 . . . . -175.54(13) ?
    F1 C12 C11 C2 . . . . -54.93(18) ?
    F3 C12 C11 O2 . . . . -53.29(17) ?
    F3 C12 C11 C2 . . . . 67.31(18) ?
    O1 C1 C2 C3 . . . . -153.04(14) ?
    O1 C1 C2 C11 . . . . -26.05(19) ?
    C10 C1 C2 C3 . . . . 28.63(17) ?
    C10 C1 C2 C11 . . . . 155.61(13) ?
    C10 C5 C6 C7 . . . . 0.2(2) ?
    C10 C5 C4 C3 . . . . -26.80(19) ?
    C10 C9 C8 C7 . . . . -0.3(2) ?
    C1 C10 C5 C6 . . . . 177.35(14) ?
    C1 C10 C5 C4 . . . . -2.1(2) ?
    C1 C10 C9 C8 . . . . -177.34(14) ?
    C1 C2 C3 C4 . . . . -56.81(15) ?
    C1 C2 C11 O2 . . . . -75.25(16) ?
    C1 C2 C11 C12 . . . . 162.99(13) ?
    C5 C10 C1 O1 . . . . -177.41(14) ?
    C5 C10 C1 C2 . . . . 0.9(2) ?
    C5 C10 C9 C8 . . . . 1.0(2) ?
    C5 C6 C7 C8 . . . . 0.6(2) ?
    C2 C3 C4 C5 . . . . 56.14(16) ?
    C9 C10 C1 O1 . . . . 1.0(2) ?
    C9 C10 C1 C2 . . . . 179.31(12) ?
    C9 C10 C5 C6 . . . . -1.0(2) ?
    C9 C10 C5 C4 . . . . 179.61(13) ?
    C9 C8 C7 C6 . . . . -0.5(2) ?
    C6 C5 C4 C3 . . . . 153.81(14) ?
    C3 C2 C11 O2 . . . . 49.43(17) ?
    C3 C2 C11 C12 . . . . -72.34(16) ?
    C11 C2 C3 C4 . . . . 179.52(12) ?
    C4 C5 C6 C7 . . . . 179.58(13) ?
loop_
    _geom_hbond_atom_site_label_D
    _geom_hbond_atom_site_label_H
    _geom_hbond_atom_site_label_A
    _geom_hbond_site_symmetry_A
    _geom_hbond_distance_DH
    _geom_hbond_distance_HA
    _geom_hbond_distance_DA
    _geom_hbond_angle_DHA
    _geom_hbond_publ_flag
    O2 H2 O1 2_647 0.79(3) 1.97(3) 2.7548(16) 168(3) yes
_shelx_space_group_comment
;
The symmetry employed for this shelxl refinement is uniquely defined
by the following loop, which should always be used as a source of
symmetry information in preference to the above space-group names.
They are only intended as comments.
;
_shelx_estimated_absorpt_T_min     0.837
_shelx_estimated_absorpt_T_max     0.920
_shelx_hkl_file
;
   0  -9   0-43.3862 30.0738  71
   0  -9   0 6.82289 26.0465 107
   0  -8   0 1064.61 83.7010  71
   0  -8   0-13.9655 27.3631  43
   0  -8   1 2132.28 113.377  71
   0  -8  -1 2032.52 110.223  71
   0  -8  -2 651.321 67.3297  71
   0  -8   2 592.690 69.4233  71
   0  -8   2 647.526 65.4509  42
   0  -8   2 545.315 63.9091  43
   0  -8   3 4139.93 152.813  71
   0  -8  -3 4035.98 147.142  71
   0  -8  -4 1740.37 83.2278 107
   0  -8   4 1882.30 91.9855  71
   0  -8  -4 1819.58 88.3255  72
   0  -8   5 50.3881 31.8909  71
   0  -8  -5 39.6762 31.0280  60
   0  -7   0 35.2931 58.4705  71
   0  -7   0 9.50511 49.2082  43
   0  -7   0 14.4456 50.5813  42
   0  -7   1 4779.86 193.246  53
   0  -7  -1 4701.42 196.518  71
   0  -7   1 4150.94 347.742  29
   0  -7   1 4265.01 376.602  31
   0  -7   1 4625.22 192.134  42
   0  -7  -1 4763.08 186.913  42
   0  -7   1 4709.01 188.534  43
   0  -7  -1 4379.80 165.879  43
   0  -7   2 4286.64 180.588  53
   0  -7   2 4178.92 167.025  57
   0  -7  -2 4606.51 189.219  71
   0  -7  -2 4380.90 169.872  63
   0  -7   2 3816.96 362.263  31
   0  -7   2 4792.32 385.653  29
   0  -7  -2 4367.32 171.139  42
   0  -7   2 4572.84 187.705  43
   0  -7   2 4622.34 187.088  42
   0  -7   3 9926.41 284.523  57
   0  -7   3 9751.01 292.186  53
   0  -7  -3 10100.7 306.454  71
   0  -7  -3 10117.5 281.117  63
   0  -7   3 9813.70 579.596  31
   0  -7   3 9666.13 560.426  29
   0  -7   3 10202.0 308.586  43
   0  -7   3 10538.9 305.234  42
   0  -7   4 2675.33 122.231  57
   0  -7  -4 2621.81 112.922  63
   0  -7  -4 2819.35 137.243  71
   0  -7   4 2323.68 278.938  31
   0  -7   4 2875.71 138.994  43
   0  -7   4 2691.93 128.518  42
   0  -7   5 10097.4 276.445  43
   0  -7  -5 9875.37 269.438 107
   0  -7   6 682.716 64.8307  48
   0  -7  -6 627.138 60.2365  72
   0  -7  -6 630.855 61.1217  60
   0  -7  -7 185.700 36.4593  60
   0  -6   0 9179.89 498.599  17
   0  -6   0 10320.4 303.617  43
   0  -6   0 10123.7 298.071  57
   0  -6   0 10569.1 317.071  53
   0  -6   0 9851.07 504.572  22
   0  -6   0 10236.1 573.682  31
   0  -6   1 7888.70 252.592  57
   0  -6  -1 7469.72 242.567  57
   0  -6   1 7930.75 263.319  53
   0  -6  -1 7643.40 240.852  43
   0  -6  -1 7691.45 253.015  42
   0  -6   1 7984.23 261.823  42
   0  -6   1 6402.36 444.164  17
   0  -6   1 7611.78 509.170   2
   0  -6  -1 8006.90 267.949  71
   0  -6   1 7860.50 517.763  31
   0  -6   1 7343.60 465.650  22
   0  -6  -2 27252.5 632.703  57
   0  -6   2 28498.6 657.176  53
   0  -6  -2 27350.7 639.615  42
   0  -6  -2 25418.7 605.517  43
   0  -6   2 28216.9 659.268  42
   0  -6  -2 27771.7 1030.03   2
   0  -6   2 26712.5 1047.23  16
   0  -6   2 27309.7 1027.93   2
   0  -6  -2 26292.4 629.510  73
   0  -6  -2 28259.2 663.382  71
   0  -6   2 27965.1 1016.94  22
   0  -6   2 28116.9 1067.46  31
   0  -6  -3 34997.4 804.613  57
   0  -6   3 36491.4 822.548  53
   0  -6  -3 34798.0 795.828  42
   0  -6   3 37614.0 833.050  42
   0  -6  -3 35513.7 1197.33   2
   0  -6   3 35090.0 1273.87  16
   0  -6   3 34809.0 1194.56   2
   0  -6  -3 35619.5 808.533  73
   0  -6  -3 37454.6 839.032  71
   0  -6  -3 37489.7 814.410  63
   0  -6   3 35460.8 1233.00  22
   0  -6  -4 5413.61 206.942 107
   0  -6   4 5077.93 195.375  42
   0  -6   4 4907.27 440.997  16
   0  -6  -4 4941.27 189.072  73
   0  -6  -4 5357.62 189.549  63
   0  -6  -4 5085.26 205.082  71
   0  -6  -4 5236.69 190.109  57
   0  -6   4 5105.73 189.585  53
   0  -6   5 1635.47 253.931  29
   0  -6   5 1188.91 242.851  22
   0  -6  -5 1539.36 106.030 107
   0  -6  -5 1323.20 94.1245  41
   0  -6   5 1446.43 95.8667  42
   0  -6   5 1466.85 108.608  43
   0  -6  -5 1533.01 96.9723  63
   0  -6  -5 1599.55 102.466  57
   0  -6  -6 1879.53 105.923 107
   0  -6   6 1901.72 109.095  43
   0  -6  -6 1873.66 105.691  41
   0  -6  -6 2054.10 115.808  60
   0  -6  -6 1689.80 91.1061  63
   0  -6  -6 1730.05 97.1484  98
   0  -6  -7 492.232 60.3395  41
   0  -6  -7 405.349 56.3454  72
   0  -6  -7 504.774 63.4488  60
   0  -6  -8 18.8747 35.8756  60
   0  -5   0-36.0478 84.4567  17
   0  -5   0 15.9944 44.4090  52
   0  -5   0-15.7966 47.8150  57
   0  -5   0 11.8080 46.1221  53
   0  -5   0 28.8573 107.214  31
   0  -5   0-45.4166 108.633  22
   0  -5  -1 29041.9 1001.68   9
   0  -5   1 29902.2 1057.14   9
   0  -5  -1 30416.8 925.884  17
   0  -5   1 31038.6 1048.33  16
   0  -5  -1 31822.1 706.977  42
   0  -5   1 32860.3 717.371  53
   0  -5  -1 31718.3 710.732  52
   0  -5   1 31668.5 698.568  52
   0  -5  -1 30635.9 698.591  57
   0  -5  -1 31960.5 1029.68  31
   0  -5  -1 29026.9 888.678  22
   0  -5   2 8052.53 232.019  52
   0  -5   2 8315.36 251.557  53
   0  -5  -2 7769.63 237.435  57
   0  -5  -2 7636.23 244.470  53
   0  -5  -2 7674.11 221.982  43
   0  -5  -2 7469.47 233.811  42
   0  -5   2 8079.74 496.409  16
   0  -5  -2 8482.92 257.825  71
   0  -5   2 8165.78 472.445  22
   0  -5  -3 6943.03 216.760  42
   0  -5   3 7739.08 461.159   2
   0  -5   3 6844.74 454.596  11
   0  -5  -3 7465.23 450.556   2
   0  -5  -3 7186.71 231.603  73
   0  -5  -3 7611.63 246.346  71
   0  -5  -3 7198.50 230.116  63
   0  -5   3 7699.40 239.015  53
   0  -5  -3 7047.71 228.040  57
   0  -5  -4 4248.50 170.086  57
   0  -5   4 4412.23 168.896  53
   0  -5   4 4405.23 173.499  42
   0  -5  -4 3611.15 307.760   2
   0  -5   4 4344.68 335.152   2
   0  -5   4 4245.21 373.968  11
   0  -5  -4 4267.29 172.966  73
   0  -5  -4 4284.62 168.635  63
   0  -5  -4 4475.27 184.883  71
   0  -5   4 4020.34 374.299  22
   0  -5   5 45613.9 1464.64  22
   0  -5  -5 47690.3 1014.43 107
   0  -5   5 45337.6 987.138  42
   0  -5  -5 44055.7 1002.22  73
   0  -5  -5 46465.0 993.901  63
   0  -5  -5 46533.9 1020.77  71
   0  -5  -5 43809.9 995.188  57
   0  -5   6 4700.69 414.442  22
   0  -5   6 4897.56 414.940  29
   0  -5  -6 4910.41 192.083 107
   0  -5  -6 4793.83 189.958  57
   0  -5   6 5248.39 196.895  43
   0  -5  -6 5327.65 202.185  72
   0  -5  -6 5408.32 189.369  63
   0  -5   6 4875.18 446.838  16
   0  -5  -7 2456.81 125.705  98
   0  -5  -7 2397.64 130.323  60
   0  -5  -7 2239.75 128.918  41
   0  -5  -7 2292.40 112.974  63
   0  -5  -7 2520.56 128.919  72
   0  -5   7 2409.97 274.570  29
   0  -5  -8 1590.75 100.694  41
   0  -5   8 1691.27 96.5194  48
   0  -5  -8 1770.26 102.197  60
   0  -5  -8 1647.79 94.6599  98
   0  -5  -9 1544.48 71.8152  70
   0  -4   0 31782.5 691.260  53
   0  -4   0 31258.5 683.987  52
   0  -4   0 32689.5 956.049  31
   0  -4   0 33005.2 960.764  16
   0  -4   0 31321.1 946.802   9
   0  -4   1 64903.5 1348.34  52
   0  -4  -1 66511.1 1360.22  52
   0  -4  -1 70459.9 1661.03  31
   0  -4   1 68146.3 1681.09  16
   0  -4  -1 65617.0 1562.51  17
   0  -4  -1 68428.7 1645.30   9
   0  -4  -2 46201.5 960.982  43
   0  -4  -2 46775.0 974.507  42
   0  -4   2 46569.6 1330.63   9
   0  -4   2 45668.9 966.571  52
   0  -4  -2 48030.1 990.526  52
   0  -4  -2 47967.4 986.039  53
   0  -4  -2 45204.0 1080.99  22
   0  -4  -3 33890.3 734.693  53
   0  -4  -3 32933.0 733.903  57
   0  -4  -3 33520.9 720.038  42
   0  -4  -3 33945.0 740.654  73
   0  -4   3 32315.9 1086.69   9
   0  -4  -3 34749.2 751.351  71
   0  -4  -3 33208.3 734.722  63
   0  -4   3 34972.6 1001.85  30
   0  -4  -4 9625.95 279.364  57
   0  -4  -4 10089.4 456.495   2
   0  -4   4 10222.5 467.262   2
   0  -4   4 9134.71 543.589   9
   0  -4  -4 9813.35 285.142  73
   0  -4  -4 10199.1 280.745  63
   0  -4  -4 10519.6 296.097  71
   0  -4   4 10216.1 501.059  30
   0  -4   4 10454.9 510.391  26
   0  -4   4 10212.8 535.544  22
   0  -4   5 50614.6 1480.09  22
   0  -4   5 49953.4 1423.05  30
   0  -4   5 52205.4 1441.86  26
   0  -4  -5 48433.6 1052.81 107
   0  -4  -5 48242.8 1043.12 114
   0  -4   5 48555.7 1027.52  42
   0  -4  -5 48481.3 1055.58  73
   0  -4  -5 48761.7 1042.84  63
   0  -4   5 47918.5 1475.54  11
   0  -4  -5 47171.5 1047.16  57
   0  -4   6 22336.9 913.493  22
   0  -4   6 24015.1 910.226  30
   0  -4   6 22895.5 914.403  29
   0  -4   6 23908.4 906.086  26
   0  -4  -6 23538.6 565.140 107
   0  -4  -6 22092.1 557.453 114
   0  -4  -6 24258.0 571.300  72
   0  -4  -6 23056.7 554.388  63
   0  -4  -6 22191.8 561.335  57
   0  -4  -7 25745.1 617.982  98
   0  -4  -7 26781.9 624.139  60
   0  -4  -7 25211.8 601.193  63
   0  -4  -7 25967.0 615.638  72
   0  -4   7 26048.5 974.189  30
   0  -4   7 22690.8 934.339  22
   0  -4   7 22660.0 925.768  26
   0  -4   7 24316.2 941.319  29
   0  -4   8 4587.79 373.099  30
   0  -4  -8 4881.11 175.212 112
   0  -4  -8 5092.83 191.693  98
   0  -4  -8 4914.16 175.352  63
   0  -4  -8 5132.51 194.705  60
   0  -4  -8 5315.96 200.177  41
   0  -4  -9 1655.95 96.7357  98
   0  -4 -10 224.912 37.8262  70
   0  -4 -10 311.572 49.4795  79
   0  -3   0-2.64461 33.2057  33
   0  -3   0-1.37108 30.4746  52
   0  -3   1 156305. 3191.15   9
   0  -3  -1 151925. 3085.39  17
   0  -3  -1 153639. 3137.65   9
   0  -3   1 141919. 2913.66  33
   0  -3  -1 160853. 3158.70  31
   0  -3   1 148821. 3080.00  30
   0  -3  -1 149071. 2925.20  52
   0  -3  -1 150968. 2925.64  53
   0  -3  -2 73682.2 1601.40  10
   0  -3  -2 74560.7 1454.06  53
   0  -3  -2 73842.6 1458.60  52
   0  -3   2 74755.2 1648.49  30
   0  -3   2 68498.6 1436.18  33
   0  -3   2 74013.0 1654.77  26
   0  -3  -3 100500. 2239.85  10
   0  -3  -3 98789.7 1996.26  42
   0  -3   3 103759. 2273.54  26
   0  -3   3 101365. 2261.66  30
   0  -3  -3 103360. 2011.68  53
   0  -3   4 20377.6 694.714  26
   0  -3  -4 19200.4 456.671  71
   0  -3   4 19880.4 717.326  11
   0  -3  -4 17480.7 657.513  10
   0  -3  -4 18939.6 595.135   2
   0  -3   4 19120.4 600.309   2
   0  -3   5 985.765 184.521  22
   0  -3   5 1177.98 189.722  26
   0  -3   5 1014.36 185.238  11
   0  -3  -5 1066.56 184.625  10
   0  -3  -5 1025.60 79.1311 119
   0  -3  -5 990.368 75.5982 107
   0  -3  -5 1018.20 83.2968 114
   0  -3  -5 1022.30 82.7236  73
   0  -3  -5 1020.38 77.5013  63
   0  -3  -5 1073.70 82.1201  72
   0  -3  -5 1086.21 83.5041  57
   0  -3   6 9373.24 508.394  29
   0  -3   6 8604.48 499.044  22
   0  -3   6 9630.03 529.287  26
   0  -3  -6 9448.79 284.641 114
   0  -3  -6 9082.34 272.390 119
   0  -3  -6 7966.75 507.808  10
   0  -3   6 8421.16 518.982  11
   0  -3  -6 9195.85 275.739  72
   0  -3  -6 9078.28 272.912  63
   0  -3  -6 9306.73 280.928  60
   0  -3  -6 9165.30 280.089  57
   0  -3   7 14836.4 706.800  26
   0  -3   7 13893.2 657.216  22
   0  -3   7 14396.7 657.192  29
   0  -3  -7 14134.2 393.000 119
   0  -3  -7 15186.0 398.383  72
   0  -3  -7 14887.5 394.523  63
   0  -3  -7 14746.0 406.304  98
   0  -3  -7 14827.3 404.356  60
   0  -3  -8 451.007 77.9117  98
   0  -3  -8 480.746 76.3513  60
   0  -3  -8 436.168 68.9904  63
   0  -3   8 329.302 156.577  26
   0  -3  -9 595.929 73.9396 112
   0  -3  -9 663.036 78.4578  41
   0  -3  -9 512.556 61.7775  63
   0  -3  -9 657.565 78.4264  98
   0  -3   9 507.985 161.486  30
   0  -3 -10 4407.05 143.184 112
   0  -3 -10 4773.87 155.726  70
   0  -2   0 361993. 7018.59  33
   0  -2  -1 101821. 2058.54  17
   0  -2  -1 100153. 2087.99   9
   0  -2  -1 101343. 2035.56  10
   0  -2   1 98313.6 2063.88  30
   0  -2  -1 97021.6 2092.17  31
   0  -2   1 98836.4 2069.45  26
   0  -2  -2 62077.4 1355.75  10
   0  -2   2 62841.2 1366.05  26
   0  -2   2 60385.3 1270.76  23
   0  -2  -2 60471.8 1233.70  18
   0  -2  -3 8760.09 349.050  10
   0  -2   3 7746.76 202.846   8
   0  -2   3 8295.87 288.664  23
   0  -2  -4 18990.0 498.968   2
   0  -2   4 20366.9 658.318  11
   0  -2  -4 19496.6 646.097  10
   0  -2   4 18381.2 500.873   2
   0  -2   4 17919.6 565.808  23
   0  -2   5 8174.50 426.120  11
   0  -2  -5 8106.01 437.557  10
   0  -2  -5 8019.45 236.902 114
   0  -2   5 8082.01 380.686  23
   0  -2   5 7952.44 399.875  22
   0  -2   6 41008.7 1201.91  22
   0  -2   6 43957.8 1222.31  23
   0  -2   6 43436.2 1219.82  29
   0  -2  -6 41208.6 1305.50  10
   0  -2   6 41676.2 1274.99  11
   0  -2  -6 43801.7 949.984 114
   0  -2  -6 42614.7 940.589 119
   0  -2  -6 43289.8 934.483 104
   0  -2  -6 44637.6 940.111  63
   0  -2  -6 42837.4 933.677  72
   0  -2  -6 43622.4 941.667  60
   0  -2   7 67046.6 1778.66  23
   0  -2  -7 66268.6 1430.59 119
   0  -2  -7 70140.2 1429.72  63
   0  -2  -7 67581.6 1431.39  60
   0  -2   8 2511.58 301.605  13
   0  -2  -8 2885.15 148.727  60
   0  -2  -8 2925.59 147.824  63
   0  -2  -8 2957.36 155.541  98
   0  -2  -9 1550.40 115.049  98
   0  -2  -9 1187.46 95.6914  41
   0  -2   9 1193.04 91.7095  47
   0  -2  -9 1309.25 108.427 112
   0  -2  -9 1434.21 110.960  70
   0  -2   9 1381.32 221.093  26
   0  -2 -10 4800.58 166.884 112
   0  -2 -10 4497.76 156.254  41
   0  -2 -10 4738.09 168.903  70
   0  -2 -11 4575.38 135.228  70
   0  -1   0-12.8276 38.2286  16
   0  -1   0-13.0832 34.2753   9
   0  -1   0 57.4928 19.0994  10
   0  -1  -1 91582.7 1812.82  17
   0  -1  -1 92247.6 1830.32  10
   0  -1   1 88599.2 1793.67  23
   0  -1   2 41672.8 837.594   8
   0  -1  -2 40368.9 923.800  10
   0  -1  -2 38776.1 866.536  11
   0  -1  -3 10441.4 267.653   2
   0  -1   3 10462.1 271.957   2
   0  -1   3 11590.4 382.296  11
   0  -1  -3 11336.7 388.389  10
   0  -1  -3 11272.1 373.558   8
   0  -1  -4 251965. 5329.99   8
   0  -1   4 264801. 5353.80  11
   0  -1  -4 261472. 5377.26  10
   0  -1   4 270656. 5304.96  22
   0  -1   5 12220.9 493.229  11
   0  -1  -5 12591.0 532.963  10
   0  -1   5 12564.5 507.394  23
   0  -1   5 12453.6 451.947  29
   0  -1   5 11870.1 444.196  22
   0  -1   6 12796.7 570.886  23
   0  -1  -6 12693.4 339.731  98
   0  -1  -6 13243.7 344.180 114
   0  -1  -6 12570.7 339.636 119
   0  -1  -6 12669.6 592.900  10
   0  -1   6 12293.8 545.103  11
   0  -1  -6 12435.9 334.586  63
   0  -1  -6 12605.3 334.359  60
   0  -1   7 20584.7 836.882  13
   0  -1  -7 21220.8 526.033 119
   0  -1  -7 21704.0 520.980  63
   0  -1  -7 21277.5 520.976  60
   0  -1   7 21519.8 837.810  23
   0  -1  -7 20941.0 524.465  98
   0  -1   8 35750.1 1251.49  13
   0  -1  -8 37046.6 866.463 112
   0  -1  -8 38724.2 873.045 119
   0  -1  -8 37514.9 867.634  98
   0  -1  -8 39610.4 868.105  63
   0  -1   8 35911.0 1237.47  23
   0  -1  -9 10111.1 310.834 112
   0  -1  -9 9776.73 288.816  41
   0  -1  -9 10446.6 313.150  70
   0  -1 -10 3208.57 139.864  90
   0  -1  10 3335.17 148.926  35
   0  -1 -10 3494.12 151.842  79
   0  -1 -10 3559.91 152.444  70
   0  -1 -10 3593.55 153.303 112
   0  -1 -11 728.035 61.7922  70
   0  -1 -11 798.793 65.6937 100
   0   0  -1 44539.4 924.878  10
   0   0   1 45120.3 915.532  11
   0   0   2 184094. 3616.54  11
   0   0  -2 188211. 3606.82   8
   0   0  -2 184655. 3639.30  10
   0   0   2 175319. 3636.29  10
   0   0   2 178326. 3583.40  20
   0   0   3 3340.33 169.309  11
   0   0  -3 3623.78 160.494   8
   0   0   3 3085.65 135.565  20
   0   0   3 2867.83 120.644  25
   0   0   3 2674.24 132.394  29
   0   0   3 3088.62 135.517  22
   0   0  -4 4400.46 212.041   8
   0   0   4 4634.16 231.827  11
   0   0   4 4101.16 182.155  20
   0   0   4 4242.53 184.453  22
   0   0   5 6551.87 319.457  11
   0   0   5 6994.61 361.454  13
   0   0  -5 6244.00 351.837  10
   0   0   6 3861.12 315.338  23
   0   0  -6 3435.77 143.085  63
   0   0  -6 3370.05 292.529  10
   0   0   6 3593.69 291.846  13
   0   0  -6 3226.03 190.175  14
   0   0   7 605.564 160.988  13
   0   0  -7 520.051 159.500  10
   0   0  -7 407.634 77.3015 112
   0   0  -7 456.894 77.5031  79
   0   0  -7 553.116 72.9061  63
   0   0   7 624.025 177.478  23
   0   0  -7 385.030 123.149  19
   0   0   8 399.383 162.559  13
   0   0  -8 545.801 87.7814 112
   0   0  -8 530.754 64.8969  41
   0   0  -8 431.650 84.5347  79
   0   0  -8 458.706 78.1683  70
   0   0   8 400.313 170.670  23
   0   0   9 488.109 171.287  23
   0   0  -9 631.804 80.6335  90
   0   0  -9 664.387 94.1234 112
   0   0  -9 632.035 89.9675  79
   0   0  -9 644.514 91.3675  70
   0   0   9 634.420 75.8771  51
   0   0 -10 642.513 83.4537 112
   0   0 -10 521.252 68.5882  90
   0   0 -10 607.740 81.2277  79
   0   0  10 589.764 76.6410  35
   0   0 -10 561.285 76.3965  70
   0   0 -11 815.110 66.6751  70
   0   1   0 37.2107 34.0170  19
   0   1   0 27.3893 16.2719  10
   0   1   0 28.6214 18.5593  15
   0   1  -1 89442.1 1774.66  10
   0   1   1 91562.0 1825.05   9
   0   1   2 41389.8 912.172  13
   0   1   2 39780.2 890.973   9
   0   1  -2 40237.6 877.598  10
   0   1   3 10940.1 368.576  13
   0   1  -3 11304.2 358.464  10
   0   1  -4 265492. 5358.76  10
   0   1   4 263060. 5382.23  13
   0   1  -5 12584.5 516.181  19
   0   1   5 12420.8 504.128  13
   0   1  -5 12122.4 486.780  10
   0   1  -6 12553.0 560.669  10
   0   1   6 13261.8 576.796  13
   0   1  -6 13193.5 344.971 119
   0   1  -6 13125.4 348.304  70
   0   1  -6 13039.7 344.431  79
   0   1  -6 12732.4 570.826  19
   0   1  -7 18705.0 797.624  10
   0   1   7 21723.3 516.220  51
   0   1  -7 21237.2 526.372  79
   0   1  -7 21774.2 532.006  70
   0   1   7 21895.6 885.456  23
   0   1  -7 19111.9 792.184  19
   0   1   8 35612.3 830.454  51
   0   1  -8 38693.0 853.044  90
   0   1   8 37349.9 858.793  35
   0   1  -8 38517.9 856.401  79
   0   1  -8 37927.4 858.262  70
   0   1   8 37949.2 1302.71  23
   0   1   9 10176.3 313.178  35
   0   1  -9 9968.66 302.414  90
   0   1  -9 9321.56 283.778  94
   0   1  -9 10326.0 314.645  70
   0   1   9 9045.57 581.041  23
   0   1 -10 3390.63 145.693 109
   0   1  10 3203.46 150.174  49
   0   1 -10 3634.61 154.247  70
   0   1 -10 3415.26 144.356  90
   0   1  10 3534.94 151.825  35
   0   1  11 621.708 48.8594 103
   0   2   0 380665. 7493.12  19
   0   2   1 97603.7 2008.35  28
   0   2  -1 101641. 2071.43  19
   0   2  -1 98971.4 2013.60  27
   0   2   1 93214.7 1984.11  10
   0   2   1 98782.3 2051.63   9
   0   2  -2 61431.5 1406.24  19
   0   2   2 61223.8 1218.74  35
   0   2  -2 59965.7 1234.44  10
   0   2   2 60969.8 1354.72   9
   0   2  -3 8817.52 373.589  19
   0   2   3 7775.46 318.718   9
   0   2  -3 8442.66 272.403  10
   0   2   3 8600.40 216.586  35
   0   2   4 18879.0 432.230  51
   0   2  -4 19086.3 554.730  10
   0   2   4 19988.8 445.304  35
   0   2   5 7887.26 224.734  51
   0   2   5 8370.90 239.203  35
   0   2  -5 8150.48 437.849  19
   0   2  -5 7497.26 351.973  10
   0   2  -6 39769.5 1160.10  10
   0   2  -6 43630.4 943.813 112
   0   2  -6 43211.9 944.082  90
   0   2   6 43812.2 949.700  35
   0   2  -6 43543.6 943.107  79
   0   2  -6 43042.6 936.980  80
   0   2  -6 42875.9 1305.30  19
   0   2   6 43202.3 928.752  51
   0   2  -7 67308.6 1424.22  90
   0   2  -7 67533.5 1425.40 112
   0   2   7 69433.4 1434.50  35
   0   2   7 65328.1 1401.49  51
   0   2  -8 3046.89 156.768  90
   0   2  -8 2826.82 150.074  94
   0   2  -8 2971.14 156.683 112
   0   2   8 3035.03 159.107  35
   0   2   8 2485.86 314.275  12
   0   2   9 1261.49 107.796  49
   0   2  -9 1194.24 107.851 109
   0   2   9 1147.93 101.091  35
   0   2  -9 1139.06 98.8910  90
   0   2  -9 1110.44 94.2434  94
   0   2  10 4537.84 173.345  49
   0   2 -10 4598.44 169.875 109
   0   2 -11 4786.22 142.125 100
   0   2  11 4599.69 136.201 103
   0   3   0 6.15869 62.5538  19
   0   3   0-1.44968 30.5682  38
   0   3   1 150048. 2924.38  50
   0   3  -1 151199. 3060.70  27
   0   3  -1 151162. 3142.68  19
   0   3   1 147603. 3048.19  28
   0   3   1 144479. 2961.03  15
   0   3   2 74506.1 1513.27  49
   0   3   2 75508.2 1511.84  50
   0   3   2 73661.2 1661.94  28
   0   3  -2 76282.0 1763.51  19
   0   3   3 102573. 2083.03  49
   0   3  -3 111428. 2420.20  19
   0   3  -4 18261.3 460.529 109
   0   3  -4 18608.0 462.860 100
   0   3   4 20405.9 466.396  49
   0   3   4 19895.0 461.297  35
   0   3  -4 19345.2 724.483  19
   0   3   4 19537.6 709.762  12
   0   3   5 1077.81 191.854  12
   0   3  -5 914.181 88.3104 109
   0   3  -5 913.535 86.9391 100
   0   3  -5 1043.71 87.5644  90
   0   3  -5 1038.55 89.5401  94
   0   3   5 1056.49 87.7183  49
   0   3  -5 1054.67 95.1180  80
   0   3  -5 1063.22 78.1217  88
   0   3  -5 972.860 86.4690  70
   0   3  -5 1030.35 82.1497  66
   0   3   5 1023.01 88.6000  35
   0   3  -6 8848.26 288.208  90
   0   3  -6 9616.47 298.861  94
   0   3   6 9254.44 550.178  12
   0   3   6 9682.77 299.855  49
   0   3  -6 9430.12 292.899  70
   0   3   6 9675.87 293.494  35
   0   3   6 8714.22 510.568  23
   0   3  -6 9405.17 556.467  19
   0   3   7 15446.3 429.941  49
   0   3   7 15290.6 762.206  12
   0   3  -7 15159.3 420.259  90
   0   3  -7 15453.5 424.999  94
   0   3  -7 13689.1 718.267  19
   0   3   7 13753.2 699.020  23
   0   3   7 15359.4 422.411  35
   0   3   8 509.316 83.4629  49
   0   3  -8 387.685 67.9486 110
   0   3   8 532.572 171.708  23
   0   3   8 512.568 70.6060  95
   0   3  -8 465.171 79.1234  94
   0   3  -9 574.744 76.7620  94
   0   3   9 651.694 81.8374  49
   0   3  -9 660.297 85.6264 109
   0   3   9 640.549 74.0576  61
   0   3  -9 657.698 81.0223  56
   0   3 -10 4720.13 159.796 109
   0   3  10 4673.99 161.068  49
   0   4   0 31788.7 665.723  38
   0   4   0 31702.7 801.738  27
   0   4   1 68355.6 1327.18  38
   0   4   1 61539.0 1287.43  40
   0   4  -1 63528.1 1476.21  27
   0   4  -1 69834.4 1618.89  19
   0   4  -2 49089.0 1293.29  19
   0   4   2 48546.6 983.151  50
   0   4  -3 33061.8 756.099 109
   0   4  -3 33846.2 762.056  94
   0   4  -3 33434.5 753.110  88
   0   4  -3 33622.3 742.376  76
   0   4   3 35084.3 757.059  58
   0   4   3 35284.6 752.331  50
   0   4   3 32382.4 886.979  23
   0   4   3 31588.4 926.942  28
   0   4  -3 33970.8 1071.39  19
   0   4   4 9654.85 447.829  23
   0   4  -4 10934.6 564.891  19
   0   4   4 10406.6 469.021  28
   0   4  -4 9827.66 301.514 109
   0   4  -4 10437.6 307.583 100
   0   4   4 10482.0 302.004  49
   0   4  -4 10567.1 299.557  88
   0   4  -4 10228.0 299.125  66
   0   4   4 10103.9 292.606  58
   0   4   4 10212.5 297.137  50
   0   4   5 47817.5 1357.82  28
   0   4  -5 46984.4 1489.19  19
   0   4   5 46425.4 1341.48  23
   0   4  -5 50490.8 1086.50 109
   0   4  -5 51065.6 1088.51 100
   0   4   5 50843.1 1082.40  49
   0   4   5 46978.5 1062.21  77
   0   4  -5 49164.4 1066.51  66
   0   4   5 47260.1 1053.48  58
   0   4   5 50104.6 1078.90  50
   0   4  -6 23933.6 598.465  94
   0   4  -6 23908.8 598.327 100
   0   4   6 24351.1 597.145  49
   0   4   6 22745.9 567.787  77
   0   4   6 22863.1 860.841  28
   0   4  -6 23280.3 596.038 109
   0   4  -6 24903.6 600.235 110
   0   4  -7 26409.0 639.050  94
   0   4   7 26603.2 641.046  49
   0   4   7 25189.8 599.312  77
   0   4  -7 22313.3 987.246  19
   0   4   7 22220.5 908.529  23
   0   4   7 24216.2 914.630  28
   0   4  -7 26588.7 634.047 110
   0   4  -7 26049.2 642.677 109
   0   4   8 5505.16 213.188  49
   0   4  -8 5144.69 195.207 110
   0   4  -8 5433.33 214.140  56
   0   4   8 5589.34 199.498  95
   0   4  -8 5428.23 207.454  94
   0   4   9 1550.97 95.9552  61
   0   4   9 1705.06 103.502  50
   0   4  -9 1687.89 103.964  56
   0   4   9 1565.58 83.6388  95
   0   4  10 228.459 41.0462 103
   0   4  10 191.190 33.4240  61
   0   4 -10 247.211 48.3011 109
   0   5   0 3.06215 48.2682   7
   0   5   0-20.1577 54.2219 110
   0   5   0-5.58591 40.6796  38
   0   5   0 5.58849 47.1551  77
   0   5   0 2.97384 47.6914  76
   0   5   0 14.3857 48.4299  88
   0   5   0-7.95100 47.7078  66
   0   5   0 29.1033 44.6515  58
   0   5   1 31164.6 708.179   7
   0   5  -1 30707.2 709.573 110
   0   5   1 31269.0 691.090  95
   0   5   1 30507.2 699.635  38
   0   5   1 30631.0 701.593  76
   0   5   1 31605.4 706.881  77
   0   5  -1 31945.8 708.837  76
   0   5  -1 30983.8 707.537  88
   0   5   1 29298.3 673.919  61
   0   5  -1 30991.6 701.977  66
   0   5  -1 29923.6 690.539  56
   0   5  -1 32253.5 699.540  58
   0   5  -2 8376.83 267.491 110
   0   5  -2 8372.05 264.627 109
   0   5   2 8516.21 256.244  38
   0   5   2 7570.50 220.942  45
   0   5   2 7755.03 250.928   7
   0   5  -2 8291.93 255.146   7
   0   5  -2 8003.39 259.453  88
   0   5  -2 8516.05 260.227  76
   0   5   2 8214.96 259.987  77
   0   5   2 8169.44 250.605  76
   0   5  -2 7941.90 233.887  74
   0   5   2 8073.01 243.572  61
   0   5  -2 8304.08 260.104  66
   0   5   2 8228.70 260.456  58
   0   5  -2 8138.43 238.619  58
   0   5  -2 8197.96 256.246  56
   0   5  -3 6329.15 447.848  19
   0   5  -3 7550.07 256.023 109
   0   5  -3 7769.76 261.180 110
   0   5   3 7759.59 247.754  38
   0   5   3 7583.15 251.693  77
   0   5  -3 7382.42 242.892  76
   0   5   3 7146.28 230.749  76
   0   5   3 7386.91 243.752  50
   0   5  -3 7452.09 251.136  56
   0   5   3 7698.03 252.553  58
   0   5  -3 7527.76 253.269  66
   0   5  -3 7421.57 239.355   7
   0   5   3 7198.35 236.429   7
   0   5  -4 4860.08 202.553 109
   0   5  -4 4778.66 202.612 110
   0   5   4 4777.45 194.412  77
   0   5  -4 4343.05 168.370   7
   0   5  -4 4220.12 335.217   4
   0   5  -4 4479.45 393.167  19
   0   5   4 4506.55 186.227  58
   0   5   4 4594.15 187.960  50
   0   5  -4 4674.26 198.263  56
   0   5  -5 46838.6 1049.52 109
   0   5   5 46573.3 1032.88  77
   0   5  -5 46956.0 1048.83  56
   0   5   5 47972.6 1039.90  50
   0   5   5 45367.7 1021.34  58
   0   5   6 5181.07 210.979  95
   0   5  -6 5039.42 214.624 110
   0   5  -6 5426.95 220.893 109
   0   5   6 5078.79 198.275  77
   0   5   6 4967.30 186.564  58
   0   5   6 5288.89 210.222  50
   0   5  -6 5374.94 221.804  56
   0   5  -6 4882.42 427.928  19
   0   5   7 2338.51 134.063  95
   0   5  -7 2420.52 139.592 110
   0   5  -7 2421.64 142.390 109
   0   5   7 2287.72 118.691  77
   0   5  -7 2363.78 122.448  85
   0   5   7 2402.19 136.353  61
   0   5   7 2635.75 140.768  50
   0   5  -7 2384.07 142.647  56
   0   5   8 1742.11 101.435  95
   0   5   8 1880.87 108.161  61
   0   5   8 1708.91 105.665  50
   0   5  -8 1792.90 112.847 109
   0   5   9 1861.55 82.1152  61
   0   5  -9 1610.15 81.6483  56
   0   6   0 11125.5 321.248  58
   0   6   0 10726.3 323.069  76
   0   6   0 10147.6 304.235  66
   0   6   0 10467.3 323.723   7
   0   6  -1 8415.47 257.983  58
   0   6   1 7765.82 242.356  95
   0   6   1 7860.92 251.410  85
   0   6   1 7990.68 262.688  77
   0   6  -1 7738.76 264.566  76
   0   6  -1 7752.22 247.150  74
   0   6   1 7936.05 263.180  76
   0   6  -1 7921.80 260.626  66
   0   6   1 7736.20 265.330   7
   0   6   2 27938.0 659.168   7
   0   6  -2 27798.2 657.801   7
   0   6  -2 27512.4 668.216 110
   0   6   2 27503.0 645.349  95
   0   6   2 27527.2 651.818  38
   0   6  -2 27019.8 622.506  74
   0   6   2 26677.2 647.022  76
   0   6  -2 27119.6 656.987  66
   0   6   2 26773.4 624.245  61
   0   6   2 27731.2 663.158  58
   0   6  -2 26561.6 643.535  56
   0   6  -2 27731.4 631.007  58
   0   6  -3 37085.2 826.646   7
   0   6   3 36029.7 823.795   7
   0   6   3 32753.6 1171.79   4
   0   6  -3 35480.2 1213.89   4
   0   6  -3 37728.9 855.043 110
   0   6   3 36727.5 831.390  95
   0   6   3 35313.3 825.916  38
   0   6   3 36486.2 838.750  77
   0   6   3 34657.5 810.026  76
   0   6  -3 37181.0 841.436  66
   0   6   3 36782.2 815.085  61
   0   6   3 36970.7 842.178  58
   0   6  -3 35550.8 830.256  56
   0   6  -4 5088.36 215.569 110
   0   6   4 5073.47 204.159  95
   0   6   4 5069.38 205.835  77
   0   6   4 4703.65 192.153  38
   0   6   4 4876.42 192.597  61
   0   6  -4 5143.88 208.865  56
   0   6   4 4981.88 200.406  58
   0   6  -5 1543.03 119.606 109
   0   6  -5 1425.55 120.017 110
   0   6   5 1404.03 102.037  38
   0   6   5 1389.56 107.134  77
   0   6   5 1493.29 106.764  61
   0   6   5 1529.05 105.723  58
   0   6  -5 1471.93 114.995  56
   0   6  -6 1963.81 124.898 109
   0   6   6 1988.53 119.920  95
   0   6   6 1672.92 106.172  38
   0   6   6 1898.77 113.242  77
   0   6  -6 1900.81 117.599  85
   0   6   6 2171.79 120.095  61
   0   6  -6 2047.18 127.491  56
   0   6   6 2018.82 105.566  58
   0   6  -7 387.081 56.3809  85
   0   6   7 477.530 65.4007  95
   0   6  -7 431.279 69.4781  56
   0   6  -7 399.431 67.8324 110
   0   6  -8 12.4110 42.7975  56
   0   6  -8 4.60069 39.3884  69
   0   6   8-28.8760 36.0739  95
   0   7   0-3.62882 62.3241  76
   0   7   0 22.7881 54.2340  85
   0   7   0 44.0589 48.2847  74
   0   7   0 11.3104 58.0223   7
   0   7   0 3.34199 49.8307  58
   0   7   1 4387.42 185.180  76
   0   7  -1 4284.64 167.004  74
   0   7  -1 4487.18 190.973  85
   0   7   1 4861.00 191.835  58
   0   7  -1 4586.78 175.001  58
   0   7   1 4749.26 194.258   7
   0   7  -2 4595.07 193.387  85
   0   7  -2 4056.75 148.716  74
   0   7   2 4437.31 178.349  76
   0   7   2 4542.02 166.844  95
   0   7   2 4617.39 187.440  58
   0   7  -2 4397.38 158.084  58
   0   7  -3 10568.1 317.091  85
   0   7   3 10183.8 289.303  95
   0   7  -3 10457.9 292.124  56
   0   7   3 10298.4 305.677  58
   0   7  -4 2722.48 144.193  85
   0   7   4 2652.17 128.146  95
   0   7  -4 2920.44 135.692  56
   0   7   4 2882.81 136.168  58
   0   7   4 2607.96 116.567  61
   0   7   5 10035.1 280.187  95
   0   7   5 10136.0 276.825  58
   0   7  -5 10058.1 280.342  56
   0   7   6 610.417 54.8991  61
   0   7  -6 582.189 67.2494  69
   0   7   6 606.865 49.5730  58
   0   7  -6 566.258 62.2728  56
   0   7   6 604.350 55.8484  74
   0   7  -6 572.532 63.7103  85
   0   7   7 186.128 31.7658  61
   0   7  -7 186.003 38.7449  56
   0   8   0 891.526 69.4130  58
   0   8   0 832.235 66.3733  85
   0   8   0 922.026 65.4879  74
   0   8   1 1994.72 101.788  58
   0   8  -1 1813.31 100.245  85
   0   8   1 1957.89 97.2536  74
   0   8   2 580.490 61.3268  74
   0   8  -2 627.406 68.9114  85
   0   8   3 3928.87 139.323  58
   0   8  -3 3863.19 142.943  85
   0   8  -4 1447.79 75.0678  69
   0   8   4 1708.97 81.3033  58
   0   8   4 1737.31 83.6370  74
   0   8  -4 1613.12 87.4269  85
   0   8  -5 6.33790 33.5457  69
   0   8   5 45.4122 25.5772  58
   0   8   5-1.18519 27.8518  74
   1  -8  -5 3568.05 108.316  72
  -1  -8   4 947.885 65.6471  71
   1  -8  -4 922.103 58.8906 107
  -1  -8   3 351.927 54.6258  71
  -1  -8   3 386.448 52.8360  42
  -1  -8   3 352.371 52.4032  43
   1  -8  -3 314.130 48.4468 107
  -1  -8   2 1060.11 79.4268  71
  -1  -8   2 1068.15 78.9564  42
  -1  -8   2 1051.32 77.4859  43
   1  -8  -2 977.606 65.3405  57
  -1  -8   1 273.349 57.3371  71
  -1  -8   1 287.541 50.7576  43
   1  -8  -1 228.349 46.9455  57
  -1  -8   0 581.579 64.7857  63
  -1  -8   0 543.318 65.6882  71
  -1  -8   0 549.504 62.7815  42
   1  -8   0 512.286 56.2227  57
  -1  -8  -1 1254.94 85.9517  71
  -1  -8  -1 1187.69 79.7915  63
   1  -8   1 1329.15 91.3466  71
   1  -8   1 1144.43 74.1010  57
   1  -8   2 4245.96 152.952  43
  -1  -8  -2 4118.76 151.209  71
   1  -8   2 4405.35 160.674  71
  -1  -8  -2 4363.51 143.774  63
   1  -8   2 3886.47 135.109  57
  -1  -8  -2 4153.60 155.773 107
   1  -8   3 752.628 67.4502  71
  -1  -8  -3 822.004 68.8222  72
   1  -8   3 631.067 50.9075  57
  -1  -8  -3 719.745 63.5872 107
  -1  -8  -4 2425.51 98.9094  72
   1  -8   4 2393.51 100.925  71
  -1  -8  -4 2269.32 93.0699  60
   1  -8   5 1513.39 66.2811  71
  -1  -8  -5 1470.06 64.3662  72
   1  -7  -7 4022.25 121.152  60
   1  -7  -6 4614.77 149.113  72
  -1  -7   5 1047.57 73.9898  42
  -1  -7   5 1154.55 86.2606  43
   1  -7  -5 1064.41 74.1122 107
   1  -7  -5 1081.89 81.6591  72
   1  -7  -5 1168.93 78.1394  57
   1  -7  -4 6766.53 212.194  73
   1  -7  -4 6489.79 215.237 107
  -1  -7   4 6617.75 217.571  42
  -1  -7   4 6589.95 226.119  43
  -1  -7   4 6393.28 210.377  53
   1  -7  -4 6738.51 212.014  57
   1  -7  -3 9558.50 279.124  73
   1  -7  -3 9736.36 281.446  57
  -1  -7   3 9499.88 288.397  53
  -1  -7   3 9771.33 293.027  42
  -1  -7   2 29447.5 672.936  42
   1  -7  -2 28029.2 650.796  57
  -1  -7   2 28933.3 670.943  53
   1  -7  -2 27818.3 647.923  73
   1  -7  -2 26571.9 621.906  63
  -1  -7   2 27957.9 1070.50  31
   1  -7  -1 8862.53 269.096  43
   1  -7  -1 9657.07 292.468  42
  -1  -7   1 9379.85 289.463  43
  -1  -7   1 9662.73 300.213  53
   1  -7  -1 9592.28 285.624  57
  -1  -7   1 9330.38 302.003  71
  -1  -7   1 8787.68 554.153  31
  -1  -7   0 4213.17 182.757  71
  -1  -7   0 3678.36 157.687  43
  -1  -7   0 4049.76 173.751  42
   1  -7   0 3968.89 166.780  43
   1  -7   0 3795.06 165.535  57
   1  -7   1 4726.82 192.573  42
  -1  -7  -1 4813.15 185.383  42
   1  -7   1 4722.38 189.336  43
  -1  -7  -1 4163.95 158.188  43
   1  -7   1 4700.26 187.162  57
  -1  -7  -1 4783.55 191.308  53
  -1  -7  -1 4956.32 196.374  71
   1  -7   1 4611.43 360.344  29
   1  -7   1 4261.89 349.813  31
  -1  -7  -2 9036.84 271.557  63
  -1  -7  -2 9085.72 280.134  71
  -1  -7  -2 8212.40 253.741  42
   1  -7   2 8858.82 278.556  42
   1  -7   2 7919.30 495.053  29
   1  -7   2 7869.61 492.783  31
   1  -7   3 164.089 129.747  29
   1  -7   3 129.191 124.689  31
  -1  -7  -3 200.581 59.9278 107
  -1  -7  -3 162.709 55.5778  71
  -1  -7  -3 186.172 54.4761  63
   1  -7   3 181.647 62.0102  57
   1  -7   3 216.433 60.6951  43
   1  -7   3 133.697 52.8607  42
  -1  -7  -4 1454.16 89.9288  63
  -1  -7  -4 1534.82 102.851  72
   1  -7   4 1431.56 98.8761  57
   1  -7   4 1456.87 99.6822  43
  -1  -7  -5 5120.36 177.958 107
   1  -7   5 5430.13 180.501  43
   1  -7   5 5518.77 184.098  48
   1  -7   5 5281.56 176.769  57
  -1  -7  -5 5607.31 180.342  60
  -1  -7  -5 5145.90 163.529  63
  -1  -7  -5 5474.65 184.007  72
   1  -7   6 414.296 46.8169  57
  -1  -7  -6 531.351 53.4538  60
   1  -6  -8 45.4868 39.0332  60
   1  -6  -8 44.2110 32.4443  98
  -1  -6   7 8100.63 229.565  43
   1  -6  -7 8320.13 236.659  41
   1  -6  -7 8344.64 231.542  72
   1  -6  -7 8437.08 232.616  98
  -1  -6   6 5847.57 425.812  29
  -1  -6   6 6248.74 213.686  43
   1  -6  -6 5988.41 201.862  41
   1  -6  -6 5882.91 196.819 107
   1  -6  -6 6830.74 214.887  72
   1  -6  -6 6442.67 212.286  57
   1  -6  -5 12799.1 353.033 107
   1  -6  -5 13262.5 345.904  41
  -1  -6   5 12572.3 347.988  42
   1  -6  -5 13311.1 362.162  73
   1  -6  -5 12923.8 357.982  57
  -1  -6   5 12647.8 342.894  53
  -1  -6   5 12948.8 680.789  22
  -1  -6   4 3345.26 154.458  42
   1  -6  -4 3120.90 151.029  73
  -1  -6   4 3430.35 372.318  16
   1  -6  -4 2801.11 284.858   2
   1  -6  -4 2964.69 127.628  63
  -1  -6   4 3222.99 150.068  53
   1  -6  -4 3253.36 150.869  57
   1  -6  -3 10333.1 308.384  57
  -1  -6   3 10765.1 318.445  53
   1  -6  -3 9325.57 553.087   2
   1  -6  -3 10059.8 308.511  73
   1  -6  -3 10208.6 286.351  63
  -1  -6   3 10599.7 612.535  22
   1  -6  -2 10175.1 291.149  43
   1  -6  -2 11054.5 317.124  42
  -1  -6   2 11472.2 332.570  53
   1  -6  -2 10348.7 314.024  57
  -1  -6   2 11059.9 309.902  52
  -1  -6   2 10735.0 591.917  22
   1  -6  -2 10931.3 608.131   2
   1  -6  -1 220.464 62.6621  42
   1  -6  -1 118.784 51.7760  43
  -1  -6   1 190.595 116.340  17
   1  -6  -1 196.845 61.8410  57
  -1  -6   1 180.160 68.1029  53
  -1  -6   1 197.602 63.9823  52
  -1  -6   1 216.195 146.084  31
   1  -6   0 3455.70 157.709  43
   1  -6   0 3428.99 350.677   2
  -1  -6   0 3009.52 297.805  17
   1  -6   0 3576.59 161.609  75
   1  -6   0 3629.41 168.010  53
  -1  -6   0 3741.56 164.667  52
   1  -6   0 3490.62 162.444  57
   1  -6   0 3558.02 305.950  29
   1  -6   0 3854.66 338.605  31
  -1  -6   0 3507.20 349.842  31
  -1  -6   0 3184.12 291.623  22
   1  -6   0 3055.89 283.511  22
  -1  -6  -1 5424.08 207.532  52
  -1  -6  -1 5090.23 202.420  53
   1  -6   1 5100.17 203.423  53
   1  -6   1 5000.67 201.556  57
  -1  -6  -1 5210.10 197.168  42
   1  -6   1 5328.18 206.613  43
   1  -6   1 5075.83 203.860  42
   1  -6   1 4776.73 404.938   2
   1  -6   1 4300.64 343.404  17
   1  -6   1 5141.83 198.295  75
  -1  -6  -1 5338.56 207.958  71
   1  -6   1 5402.57 411.162  31
   1  -6   1 4347.98 360.990  22
   1  -6   1 4812.30 383.369  29
  -1  -6  -2 50242.1 1069.13  53
   1  -6   2 48470.4 1065.59  53
   1  -6   2 49086.2 1075.33  42
  -1  -6  -2 48455.7 1050.28  42
   1  -6   2 47456.0 1493.97  16
   1  -6   2 49543.2 1507.29   2
   1  -6   2 47770.1 1062.13  75
  -1  -6  -2 48803.8 1075.16  71
   1  -6   2 45219.3 1448.89  22
   1  -6   2 46256.7 1481.41  31
   1  -6   2 49335.8 1499.01  29
   1  -6   3 131.178 52.1491  53
  -1  -6  -3 246.496 46.7903  42
   1  -6   3 181.419 66.8744  43
   1  -6   3 160.727 56.5746  42
   1  -6   3 120.119 105.531   2
   1  -6   3 156.610 137.641  16
  -1  -6  -3 291.007 135.354   2
   1  -6   3 134.416 59.3610  75
  -1  -6  -3 206.805 66.4199  71
  -1  -6  -3 193.875 59.8011  63
   1  -6   3 148.906 150.551  22
   1  -6   3 287.761 148.113  29
   1  -6   4 12528.6 684.031  16
  -1  -6  -4 12690.5 364.296  71
  -1  -6  -4 12602.6 351.074  63
   1  -6   4 13018.0 369.489  43
   1  -6   4 12222.6 347.786  42
  -1  -6  -5 5815.33 213.252 107
  -1  -6  -5 5658.94 213.258  72
  -1  -6  -5 6028.95 205.089  63
   1  -6   5 5537.00 433.993  29
   1  -6   5 5532.46 207.506  43
   1  -6   6 2151.89 111.653  43
  -1  -6  -6 2096.50 111.852  41
  -1  -6  -6 2448.08 122.377  60
  -1  -6  -6 2366.66 112.757  63
   1  -6   7 931.290 75.9419  48
  -1  -6  -7 924.792 70.1654  41
  -1  -6  -7 842.299 70.4053  60
  -1  -6  -8 1371.03 66.9088  79
  -1  -6  -8 1280.38 66.1326  60
   1  -5  -9 2484.00 99.7126  98
   1  -5  -8 1352.92 94.5422  41
   1  -5  -8 1424.65 93.1284  98
   1  -5  -8 1394.94 91.9782  60
   1  -5  -7 2088.25 122.559  41
  -1  -5   7 2088.61 112.041  43
   1  -5  -7 2254.02 124.979  57
   1  -5  -7 2206.50 115.779  72
  -1  -5   7 2177.31 262.696  29
  -1  -5   6 1098.43 227.764  22
   1  -5  -6 1151.80 93.4074 114
   1  -5  -6 1215.53 89.4632 107
   1  -5  -6 1314.37 103.085  41
  -1  -5   6 1198.02 244.529  16
   1  -5  -6 1083.55 74.5074  63
   1  -5  -6 1134.06 95.7215  72
   1  -5  -6 1179.14 99.4780  57
  -1  -5   5 20166.5 864.441  22
   1  -5  -5 19864.6 485.248 107
   1  -5  -5 18512.5 470.373 114
   1  -5  -5 19050.7 483.087  41
  -1  -5   5 18771.6 890.070  16
   1  -5  -5 19188.7 493.128  73
   1  -5  -5 18814.8 456.217  63
  -1  -5   5 19123.0 470.811  53
   1  -5  -5 18491.6 485.830  57
   1  -5  -4 7291.83 231.655  41
   1  -5  -4 6412.00 413.273   2
  -1  -5   4 6714.82 504.585  16
   1  -5  -4 7223.80 244.359  73
   1  -5  -4 7109.37 219.444  63
   1  -5  -4 7116.94 239.152  57
   1  -5  -3 15816.6 384.064  41
   1  -5  -3 15379.7 388.856  42
   1  -5  -3 15158.1 381.681  63
  -1  -5   3 15669.5 752.176  16
   1  -5  -3 15094.2 666.924   2
  -1  -5   3 14615.0 382.565  52
   1  -5  -3 15420.9 402.667  57
   1  -5  -2 9503.15 514.009   2
  -1  -5   2 9082.69 535.942  16
  -1  -5   2 8619.28 253.489  52
   1  -5  -2 8358.47 259.002  57
   1  -5  -2 8482.79 241.344  43
   1  -5  -2 8447.66 254.973  42
   1  -5  -1 8920.17 261.814  43
   1  -5  -1 9471.06 274.156  42
  -1  -5   1 9132.72 506.459  17
   1  -5  -1 9370.11 276.083  75
   1  -5  -1 9393.64 277.918  53
   1  -5  -1 9345.73 274.089  57
  -1  -5   1 9414.04 271.572  52
   1  -5  -1 9298.65 471.318  31
   1  -5   0 13705.3 354.880  43
   1  -5   0 11102.2 575.416   9
  -1  -5   0 12690.2 618.438   9
   1  -5   0 11843.0 497.025  11
   1  -5   0 13893.1 635.867   2
  -1  -5   0 12774.5 582.939  17
   1  -5   0 13296.0 354.704  75
   1  -5   0 13366.2 357.280  53
  -1  -5   0 14224.4 360.465  52
   1  -5   0 12271.4 542.039  22
   1  -5   0 12813.8 580.251  31
  -1  -5  -1 15.0672 50.7512  52
   1  -5   1 62.1879 47.9199  53
  -1  -5  -1 80.2061 47.5333  53
   1  -5   1 66.3591 48.6732  42
   1  -5   1 160.394 116.600  16
   1  -5   1 211.598 107.930  11
  -1  -5  -1 37.2579 89.8376  17
   1  -5   1 81.6264 109.579   9
   1  -5   1 15.6552 99.8696   2
   1  -5   1 102.809 52.3051  75
  -1  -5  -1 214.159 58.1040  71
   1  -5   1 215.168 119.133  22
  -1  -5  -1-15.2929 131.658  31
   1  -5   2 25547.6 596.625  53
  -1  -5  -2 25239.7 594.588  53
  -1  -5  -2 24815.5 602.256  52
   1  -5   2 25343.2 940.762  16
   1  -5   2 25803.4 927.892   2
   1  -5   2 24389.9 876.959  11
   1  -5   2 25725.8 602.710  42
  -1  -5  -2 25885.4 606.608  71
   1  -5   2 25816.7 925.151  22
   1  -5   3 12190.5 338.331  42
  -1  -5  -3 11289.7 307.819  42
   1  -5   3 11054.9 585.352  11
   1  -5   3 12171.5 641.703  16
   1  -5   3 11923.4 587.963   2
  -1  -5  -3 12308.9 345.591  71
  -1  -5  -3 12300.2 338.929  63
   1  -5   3 12703.0 332.481  53
  -1  -5  -3 12067.9 326.878  53
   1  -5   4 7757.16 239.780  53
   1  -5   4 8412.85 271.549  43
   1  -5   4 8373.99 257.203  42
   1  -5   4 7134.54 495.475  11
   1  -5   4 7254.38 526.312  16
  -1  -5  -4 7769.44 246.948  73
  -1  -5  -4 8698.16 272.418  71
  -1  -5  -4 8341.68 260.867  63
   1  -5   4 8215.79 532.394  22
   1  -5   4 8181.66 528.493  29
   1  -5   5 20698.9 913.197  22
   1  -5   5 23418.6 908.719  30
   1  -5   5 23199.9 952.083  29
   1  -5   5 20953.6 949.461  16
   1  -5   5 22689.0 556.638  43
  -1  -5  -5 22606.7 564.066 107
  -1  -5  -5 23606.2 555.610  63
  -1  -5  -5 22832.0 564.895  72
  -1  -5  -5 21225.0 530.346  57
   1  -5   6 13629.6 672.368  30
   1  -5   6 14382.9 720.601  29
  -1  -5  -6 14745.8 402.671 107
  -1  -5  -6 14670.1 393.683  63
  -1  -5  -6 14986.6 401.687  60
   1  -5   6 14833.5 388.735  43
  -1  -5  -7 1208.11 85.2844  98
   1  -5   7 1341.11 100.540  48
  -1  -5  -7 1257.29 95.6108  60
  -1  -5  -7 1345.88 100.090  72
  -1  -5  -7 1272.35 90.6759  63
  -1  -5  -8 1372.92 91.0046  41
   1  -5   8 1353.33 85.7519  48
  -1  -5  -8 1466.75 89.8078  60
  -1  -5  -8 1273.04 75.7761  63
  -1  -5  -9 6993.19 186.377  79
   1  -4 -10 3759.51 124.272  70
   1  -4  -9 4756.94 172.615  98
   1  -4  -9 4672.48 159.921 112
   1  -4  -9 5057.41 179.354  41
   1  -4  -8 2426.55 135.281  41
   1  -4  -8 2616.41 133.618  60
   1  -4  -8 2370.12 133.427  98
  -1  -4   7 7041.20 474.225  22
  -1  -4   7 6311.19 440.939  29
   1  -4  -7 7027.47 244.798 114
   1  -4  -7 6935.67 230.015 119
   1  -4  -7 7567.87 256.499  41
   1  -4  -7 7199.84 234.655  72
   1  -4  -7 6647.46 212.765  63
   1  -4  -7 6970.95 248.496  57
   1  -4  -7 7469.90 247.350  60
  -1  -4   6 22308.4 839.421  30
  -1  -4   6 22004.2 890.700  22
   1  -4  -6 22190.5 531.629 107
   1  -4  -6 21532.7 542.825 114
   1  -4  -6 21282.3 523.303 119
   1  -4  -6 21721.5 550.815  73
  -1  -4   6 21460.1 911.964  11
   1  -4  -6 22952.2 541.481  72
   1  -4  -6 21525.3 516.283  63
   1  -4  -6 22694.7 552.545  57
   1  -4  -5 79825.8 1636.18 107
   1  -4  -5 77166.5 1639.63 114
  -1  -4   5 77728.1 2095.40  11
   1  -4  -5 77517.1 1617.55  63
   1  -4  -5 80444.9 1653.86  71
   1  -4  -5 78813.2 1646.89  57
   1  -4  -5 81455.9 1655.35  73
   1  -4  -4 16837.7 642.947   2
  -1  -4   4 17652.2 768.831   9
   1  -4  -4 18340.9 454.410  73
   1  -4  -4 17725.0 427.273  63
   1  -4  -4 18824.5 456.117  71
   1  -4  -4 17874.3 447.236  57
   1  -4  -3 28554.3 647.289  57
  -1  -4   3 28665.0 978.696   9
  -1  -4   3 30875.3 1011.30  16
   1  -4  -3 29094.2 905.572   2
   1  -4  -3 28889.9 632.289  42
   1  -4  -3 28311.1 649.920  71
  -1  -4   3 28734.2 627.043  33
   1  -4  -2 18603.5 664.496   2
  -1  -4   2 18399.4 704.303  16
  -1  -4   2 17989.1 694.243   9
   1  -4  -2 16760.8 591.831   9
   1  -4  -2 17054.1 401.780  43
   1  -4  -2 17433.3 414.396  42
   1  -4  -2 17471.1 421.509  53
  -1  -4   2 17935.5 411.441  33
  -1  -4   1 5238.79 343.392  16
   1  -4  -1 4933.40 298.395   9
   1  -4  -1 4824.27 250.914  17
  -1  -4   1 4923.91 329.705   9
   1  -4  -1 5406.49 167.234  42
   1  -4  -1 4929.45 159.844  43
  -1  -4   1 4865.98 153.959  44
   1  -4  -1 5098.43 168.832  53
   1  -4  -1 5139.43 299.668  31
  -1  -4   1 5210.71 164.703  33
   1  -4  -1 4811.57 263.818  22
   1  -4   0 8400.35 392.191  16
   1  -4   0 7302.23 389.395   9
  -1  -4   0 7862.97 393.140  17
   1  -4   0 7786.51 221.712  42
  -1  -4   0 7733.39 215.238  44
   1  -4   0 8233.55 226.184  53
  -1  -4   0 7635.25 221.489  52
   1  -4   0 7359.67 211.258  52
   1  -4   0 7698.15 367.349  22
  -1  -4   0 7956.39 222.624  33
  -1  -4  -1 1182.40 167.736   9
   1  -4   1 1300.50 177.287  16
  -1  -4  -1 1424.34 170.553  17
   1  -4   1 1500.24 192.431   9
  -1  -4  -1 1352.19 83.2256  44
   1  -4   1 1394.25 82.2578  42
  -1  -4  -1 1506.22 87.4514  52
   1  -4   1 1367.70 73.6615  52
   1  -4   1 1418.56 82.7611  53
   1  -4   1 1374.40 182.480  22
  -1  -4  -1 1320.05 84.3504  33
   1  -4   2 35037.3 763.974  53
  -1  -4  -2 35670.9 764.908  53
   1  -4   2 37774.0 1066.29   2
   1  -4   2 36008.6 1038.44  11
   1  -4   2 36437.2 771.518  42
  -1  -4  -2 35146.5 773.311  71
  -1  -4  -3 60799.9 1259.02  53
  -1  -4  -3 60919.7 1276.36  52
   1  -4   3 61408.3 1260.75  53
   1  -4   3 63364.3 1271.13  42
  -1  -4  -3 57854.1 1240.09  42
   1  -4   3 62939.5 1580.93   2
   1  -4   3 65314.2 1645.12  11
  -1  -4  -3 60837.7 1274.34  63
  -1  -4  -3 61289.5 1278.80  71
   1  -4   3 64501.6 1661.97  22
   1  -4   3 62011.9 1613.66  30
  -1  -4  -4 19933.7 486.333  57
   1  -4   4 21537.2 490.731  42
   1  -4   4 19712.7 709.213   2
  -1  -4  -4 20504.4 495.057  73
  -1  -4  -4 20485.1 506.745  71
  -1  -4  -4 21171.6 503.802  63
   1  -4   4 21594.4 837.717  22
   1  -4   4 20386.4 802.748  26
   1  -4   4 21261.9 810.784  30
   1  -4   5 11737.3 602.764  26
   1  -4   5 10399.1 580.132  29
   1  -4   5 10620.1 574.193  30
   1  -4   5 9654.40 568.008  22
  -1  -4  -5 10184.7 304.913 107
   1  -4   5 10479.6 299.454  43
  -1  -4  -5 9972.34 298.184  63
  -1  -4  -5 9721.71 287.217  57
   1  -4   6 3239.67 338.001  30
   1  -4   6 3012.43 329.746  29
   1  -4   6 3188.50 334.189  26
   1  -4   6 3100.05 329.688  22
  -1  -4  -6 2882.84 144.486  98
  -1  -4  -6 3288.15 155.417 107
   1  -4   6 3180.35 141.507  43
  -1  -4  -6 3088.37 149.413  63
  -1  -4  -6 3206.12 155.654  60
  -1  -4  -7 4415.17 183.249  60
  -1  -4  -7 3962.22 171.059  98
  -1  -4  -7 4124.35 174.122  63
  -1  -4  -7 4206.69 178.633  72
   1  -4   7 4399.76 368.956  29
   1  -4   7 4009.12 371.448  26
   1  -4   7 4175.20 380.513  30
  -1  -4  -8 135.634 59.1060  60
  -1  -4  -8 166.789 57.4321  98
   1  -4   8 154.952 53.3874  48
  -1  -4  -8 152.206 53.2455  63
   1  -4   8 139.360 130.689  30
  -1  -4  -9 47.0889 37.7823  63
  -1  -4  -9 116.703 44.0202  70
   1  -4   9 97.2804 51.8217  47
  -1  -4  -9 77.8164 57.1635  79
  -1  -4 -10 3672.86 114.160  79
   1  -3 -10 443.717 56.5718  41
   1  -3 -10 342.971 62.0923  79
   1  -3 -10 437.156 62.6592  70
   1  -3 -10 406.439 59.5046 112
   1  -3  -9 8208.20 257.568  41
   1  -3  -9 7891.67 248.977 112
   1  -3  -9 7939.63 255.076  98
  -1  -3   8 38956.0 1286.00  26
   1  -3  -8 41657.9 932.583 119
   1  -3  -8 40442.1 902.754  63
   1  -3  -8 43878.2 943.532  60
   1  -3  -8 43187.3 948.484  98
  -1  -3   7 16367.6 715.644  22
  -1  -3   7 16835.0 736.914  26
   1  -3  -7 17744.4 460.725 114
   1  -3  -7 16438.5 442.617 119
   1  -3  -7 16987.3 434.564  72
   1  -3  -7 17102.4 427.378  63
   1  -3  -7 17421.9 460.023  57
   1  -3  -7 17489.9 451.804  60
  -1  -3   6 28353.6 983.229  22
  -1  -3   6 28782.6 970.856  26
  -1  -3   6 29746.7 1035.91  11
   1  -3  -6 28294.2 653.323 107
   1  -3  -6 29149.0 678.188 114
   1  -3  -6 28616.1 665.102 119
   1  -3  -6 29354.7 680.536  73
   1  -3  -6 28567.0 659.024  72
   1  -3  -6 28704.4 650.964  63
   1  -3  -6 29309.6 671.731  60
   1  -3  -6 29447.0 679.603  57
  -1  -3   5 1509.22 200.259  26
  -1  -3   5 1533.84 211.239   9
  -1  -3   5 1748.82 225.420  11
   1  -3  -5 1651.51 91.1895 107
   1  -3  -5 1744.72 104.831 114
   1  -3  -5 1499.33 94.5914 119
   1  -3  -5 1617.92 99.7816  73
   1  -3  -5 1526.36 87.0852  63
   1  -3  -5 1613.24 99.9170  57
   1  -3  -4 25578.7 585.002 104
   1  -3  -4 26402.7 750.437   2
  -1  -3   4 25940.1 859.917   9
  -1  -3   4 25037.9 777.209  26
  -1  -3   3 20766.1 694.254   9
   1  -3  -3 20663.6 631.285   2
  -1  -3   3 19350.6 597.620  26
   1  -3  -3 19139.0 430.319  42
   1  -3  -2 9413.87 230.454  43
   1  -3  -2 9734.54 239.259  42
   1  -3  -2 9786.28 245.858  53
   1  -3  -2 9099.70 346.817   9
  -1  -3   2 9312.74 336.043  30
  -1  -3   1 64786.2 1341.08  37
  -1  -3   1 65903.1 1348.39  44
   1  -3  -1 67890.5 1353.24  43
   1  -3  -1 67821.9 1357.00  42
   1  -3  -1 67136.0 1356.29  52
   1  -3  -1 68020.4 1361.46  53
   1  -3  -1 67381.6 1530.76   8
   1  -3  -1 69655.5 1537.74   9
  -1  -3   1 72415.6 1616.73   9
  -1  -3   1 73826.2 1621.93  16
   1  -3  -1 72016.8 1540.80  31
   1  -3  -1 68098.0 1486.67  22
  -1  -3   1 67745.3 1355.04  33
  -1  -3   0 8485.84 211.786  37
   1  -3   0 8950.45 220.946  42
  -1  -3   0 8839.69 217.885  44
   1  -3   0 8764.69 220.758  53
   1  -3   0 8429.43 211.839  52
  -1  -3   0 9008.02 378.128   9
  -1  -3   0 9060.72 377.903  16
   1  -3   0 9016.21 350.230  16
   1  -3   0 9120.89 364.921   9
   1  -3   0 8770.88 308.757   8
  -1  -3   0 7819.57 218.638  10
   1  -3   0 8756.67 339.306  22
  -1  -3   0 8667.56 219.455  33
  -1  -3   0 9602.58 389.004  31
  -1  -3  -1 34585.2 733.590  44
   1  -3   1 34310.3 730.298  53
  -1  -3  -1 37137.4 924.376  17
   1  -3   1 34058.3 785.470   8
  -1  -3  -1 35541.2 816.907  10
   1  -3   1 35553.8 926.923  22
  -1  -3  -1 35734.3 736.217  33
   1  -3   1 35337.6 925.021  30
  -1  -3  -2 24798.3 556.748  44
   1  -3   2 24848.3 546.968  53
  -1  -3  -2 25668.9 548.636  53
  -1  -3  -2 26344.6 559.045  52
  -1  -3  -2 25394.9 692.702  10
   1  -3   2 26397.7 765.765  11
   1  -3   2 27639.0 764.643   2
   1  -3   2 26062.2 774.069  22
  -1  -3  -2 24604.7 647.779  18
   1  -3   2 26050.3 770.896  26
   1  -3   2 25116.6 757.518  30
   1  -3   3 68953.8 1396.55  42
   1  -3   3 67281.2 1387.48  53
  -1  -3  -3 66586.8 1386.48  53
  -1  -3  -3 70699.9 1407.43  52
   1  -3   3 74509.1 1724.51  22
   1  -3   3 72987.9 1703.56  30
   1  -3   3 72156.3 1704.47  26
  -1  -3  -3 69388.4 1634.65  10
   1  -3   3 75966.5 1644.67   2
   1  -3   4 4524.54 329.487  11
  -1  -3  -4 4132.23 296.242  10
   1  -3   4 4152.46 249.580   2
  -1  -3  -4 4494.10 159.534 107
   1  -3   4 4295.02 139.335  42
  -1  -3  -4 4115.09 152.080  63
  -1  -3  -4 4178.35 154.784  71
   1  -3   4 4467.34 326.679  22
   1  -3   4 4435.77 320.391  26
   1  -3   4 4414.86 322.091  30
   1  -3   5 18164.4 742.998  26
   1  -3   5 18262.7 729.827  22
   1  -3   5 18586.5 739.079  29
  -1  -3  -5 18361.5 452.931 107
  -1  -3  -5 17504.6 719.994  10
   1  -3   5 18376.2 755.530  11
  -1  -3  -5 18352.4 449.733  63
  -1  -3  -5 17388.3 439.084  57
  -1  -3  -6 6636.87 231.569  98
  -1  -3  -6 6953.35 234.477  60
   1  -3   6 7100.21 487.203  11
  -1  -3  -6 7634.25 241.079  63
  -1  -3  -6 6984.39 236.766  72
   1  -3   6 7032.28 471.756  26
   1  -3   6 6657.85 443.432  29
   1  -3   6 5915.53 424.015  22
   1  -3   7 23714.4 956.324  30
   1  -3   7 23317.1 948.132  26
   1  -3   7 23219.4 891.777  29
  -1  -3  -7 22679.1 560.154 112
  -1  -3  -7 25228.4 586.210  63
  -1  -3  -7 23604.1 580.434  60
  -1  -3  -7 23265.9 579.136  98
   1  -3   8 2710.71 316.580  30
   1  -3   8 2704.33 313.610  26
  -1  -3  -8 2872.02 137.948 112
  -1  -3  -8 3036.80 150.709  98
  -1  -3  -8 3230.36 151.576  63
  -1  -3  -8 3161.44 152.596  60
  -1  -3  -9 15242.3 389.002  41
   1  -3   9 15610.1 391.100  47
  -1  -3  -9 15123.4 378.434  70
  -1  -3  -9 14441.9 376.958  63
  -1  -3  -9 14030.5 361.571 112
  -1  -3  -9 15370.9 394.163  79
  -1  -3 -10 268.705 44.9390  70
  -1  -3 -10 315.147 57.3858  79
   1  -2 -11 1522.67 78.8102  70
   1  -2 -10 2734.05 121.451  41
   1  -2 -10 2566.22 126.143  79
   1  -2 -10 2777.26 130.940  70
   1  -2 -10 2780.84 130.662 112
   1  -2  -9 5842.91 217.807  98
   1  -2  -9 6076.83 213.282  41
   1  -2  -9 5602.10 212.984 119
   1  -2  -9 5715.16 216.881 112
   1  -2  -8 74619.2 1570.12  98
  -1  -2   8 69337.0 1981.69  13
   1  -2  -8 74242.1 1565.99 119
   1  -2  -8 75637.6 1564.18  60
   1  -2  -8 70498.0 1535.11  63
   1  -2  -8 77160.0 1571.49  41
  -1  -2   7 2172.07 240.211  23
   1  -2  -7 2108.73 124.257 104
   1  -2  -7 1849.47 121.796 114
   1  -2  -7 1908.19 121.317 119
   1  -2  -7 1848.05 108.193  63
   1  -2  -7 1929.28 117.698  60
   1  -2  -7 1800.96 226.761  14
  -1  -2   7 1708.54 232.273  11
  -1  -2   6 47412.0 1281.36  23
  -1  -2   6 45374.5 1273.21  22
   1  -2  -6 43766.0 1365.83  10
  -1  -2   6 45703.8 1325.56  11
   1  -2  -6 47017.4 1009.96 119
   1  -2  -6 46814.3 1015.58 114
   1  -2  -6 46816.0 1006.13 104
   1  -2  -6 46473.9 992.458  63
   1  -2  -6 46577.2 990.349  72
   1  -2  -6 47939.6 1016.00  57
   1  -2  -6 46552.4 1005.40  60
   1  -2  -5 63781.1 1322.28  73
   1  -2  -5 62534.0 1323.34 114
   1  -2  -5 63668.7 1648.88  10
  -1  -2   5 65489.1 1626.00  11
   1  -2  -5 64445.4 1322.09  57
   1  -2  -4 93379.8 2133.11  10
  -1  -2   4 92490.8 1963.29   8
   1  -2  -3 39625.3 982.730  10
   1  -2  -3 40021.2 918.139   2
   1  -2  -2 166467. 3307.26   2
  -1  -2   2 171265. 3356.31   9
   1  -2  -2 167547. 3244.59   9
   1  -2  -2 161782. 3331.05   8
   1  -2  -1 10420.2 308.939  22
   1  -2  -1 10899.8 326.323  31
  -1  -2   1 10459.4 252.006  10
   1  -2  -1 11314.3 331.061   9
   1  -2  -1 10951.8 344.697   8
  -1  -2   1 11684.5 379.515  16
  -1  -2   1 11439.5 377.744   9
   1  -2   0 26599.5 658.701  22
  -1  -2   0 25503.3 681.168   9
  -1  -2   0 26985.4 689.620  16
   1  -2   0 25938.6 649.201  16
   1  -2   0 26250.9 619.687   8
  -1  -2   0 27317.4 588.362  10
   1  -2   1 741.518 112.723  30
  -1  -2  -1 1181.09 118.548  31
   1  -2   1 888.029 111.474  26
  -1  -2  -1 852.045 103.221   9
  -1  -2  -1 893.643 102.993  17
  -1  -2  -1 873.500 86.2051  10
   1  -2   1 747.736 53.7504   8
  -1  -2  -1 859.666 52.3766  37
  -1  -2  -2 15694.9 479.241  10
   1  -2   2 16886.3 485.818   2
  -1  -2  -2 16816.4 436.881  18
   1  -2   2 16618.4 516.103  26
   1  -2   2 17324.8 524.009  22
  -1  -2  -2 16029.0 358.945  33
   1  -2   3 126543. 2656.94  11
  -1  -2  -3 123147. 2619.98  10
   1  -2   3 124824. 2541.04   2
   1  -2   3 123692. 2636.87  22
  -1  -2  -3 118912. 2391.59  52
   1  -2   4 19175.4 674.918  11
  -1  -2  -4 19094.7 661.681  10
   1  -2   4 19817.9 660.923  22
   1  -2   4 20033.5 667.173  29
   1  -2   4 18983.0 610.574  23
   1  -2   5 6779.89 380.700  22
   1  -2   5 7515.71 399.681  29
   1  -2   5 7533.03 385.027  23
  -1  -2  -5 7301.46 220.988  98
  -1  -2  -5 6999.57 214.747 119
  -1  -2  -5 7126.65 216.895 107
   1  -2   5 6996.12 414.178  11
  -1  -2  -5 6667.31 406.299  10
  -1  -2  -5 7071.82 216.961  72
  -1  -2  -5 6799.69 215.599  63
  -1  -2  -5 7158.05 214.409  60
   1  -2   6 11743.4 551.420  29
  -1  -2  -6 12044.5 332.900 119
  -1  -2  -6 12026.4 336.565  98
  -1  -2  -6 11006.0 596.233  10
   1  -2   6 11303.1 583.316  11
  -1  -2  -6 12336.2 336.413  63
  -1  -2  -6 11951.7 331.143  72
  -1  -2  -6 12111.6 332.719  60
  -1  -2  -7 43141.7 980.370 112
  -1  -2  -7 44767.8 995.176  98
   1  -2   7 45274.2 1430.82  13
   1  -2   7 44619.5 965.051  48
  -1  -2  -7 46416.5 996.586  63
  -1  -2  -7 44864.4 989.609  60
   1  -2   8 9046.19 578.058  13
  -1  -2  -8 9444.32 297.013 112
  -1  -2  -8 10145.7 311.064  98
  -1  -2  -8 9973.31 305.758  63
   1  -2   8 9574.36 584.808  26
  -1  -2  -9 4115.60 178.030  79
  -1  -2  -9 4064.42 166.458  41
   1  -2   9 3987.07 165.378  47
  -1  -2  -9 4189.31 170.603  63
  -1  -2  -9 3953.29 166.547  70
  -1  -2  -9 3871.89 163.051 112
  -1  -2 -10 849.472 79.0341  79
   1  -2  10 604.774 67.5135  51
  -1  -2 -10 728.430 69.0593  70
  -1  -2 -11 919.701 55.2122 100
   1  -1 -11 911.119 70.3726  70
   1  -1 -11 877.730 66.0059 100
   1  -1 -10 182.506 69.2732 112
   1  -1 -10 203.617 61.7233  79
   1  -1 -10 205.663 63.4747  70
  -1  -1  10 192.545 56.9781  35
   1  -1  -9 21701.6 547.045 119
   1  -1  -9 21493.3 547.069 112
   1  -1  -9 21732.1 544.677  98
   1  -1  -9 22274.4 529.344  41
   1  -1  -9 21753.0 542.414  79
   1  -1  -9 21799.1 549.221  70
   1  -1  -8 18384.0 455.441  41
   1  -1  -8 16794.3 430.480 104
   1  -1  -8 17555.7 463.942 119
  -1  -1   8 16814.1 767.733  23
  -1  -1   8 15851.7 737.070  13
  -1  -1   7 954.600 186.988  23
  -1  -1   7 985.038 177.631  13
   1  -1  -7 1067.82 152.046  14
   1  -1  -7 1186.07 90.8523 104
   1  -1  -7 1258.59 102.971 119
   1  -1  -7 1238.37 95.8846  41
   1  -1  -7 1153.50 86.7986  63
   1  -1  -7 1235.77 93.4301  60
   1  -1  -6 1693.60 232.604  10
  -1  -1   6 1749.14 192.210  11
   1  -1  -6 1997.20 111.483 119
   1  -1  -6 1890.51 105.151 104
   1  -1  -6 2071.38 101.853  63
   1  -1  -6 1958.83 103.107  60
   1  -1  -5 15180.8 588.207  10
  -1  -1   5 15960.4 545.243  11
  -1  -1   4 69876.8 1406.52   8
   1  -1  -4 67253.0 1511.76  10
   1  -1  -4 58857.5 1256.45   1
   1  -1  -4 61575.6 1321.26  19
   1  -1  -3 38297.9 972.211  10
  -1  -1   3 40545.3 912.750   8
   1  -1  -2 81233.8 1744.55   8
   1  -1  -2 84790.7 1755.24  10
   1  -1  -2 82745.0 1696.81   2
  -1  -1   2 80986.7 1701.80  10
  -1  -1   1 546634. 10380.7   9
   1  -1  -1 528340. 10375.5   8
   1  -1  -1 526611. 10318.2   9
  -1  -1   0 90066.7 1799.86   9
  -1  -1   0 90060.2 1798.19  16
   1  -1   0 86201.9 1796.23   2
   1  -1   0 85201.8 1758.49  11
   1  -1   1 195130. 3894.84   2
   1  -1   1 192059. 3912.37  22
  -1  -1  -1 200004. 3885.64  18
   1  -1   2 148003. 3032.87   2
   1  -1   2 150274. 3102.71  11
   1  -1   2 149531. 3077.83  23
   1  -1   2 147910. 3095.41  29
   1  -1   2 152096. 3092.93  22
  -1  -1  -3 51029.5 1192.98  10
   1  -1   3 49263.7 1186.21  11
   1  -1   3 49818.3 1165.21  23
   1  -1   3 49611.8 1165.55  29
   1  -1   3 47567.4 1150.58  22
  -1  -1  -4 117201. 2575.77   8
  -1  -1  -4 120320. 2637.72  10
   1  -1   4 120638. 2628.77  11
   1  -1   4 118792. 2567.84  22
   1  -1   4 120187. 2581.59  29
   1  -1   4 120040. 2608.36  23
  -1  -1  -5 324.153 122.912  10
   1  -1   5 311.560 110.733  11
   1  -1   5 239.051 111.267  23
   1  -1   5 246.555 94.4916  29
   1  -1   6 15421.9 652.574  23
   1  -1   6 15311.6 662.206  13
  -1  -1  -6 15085.2 675.078  10
  -1  -1  -6 15281.5 392.357 119
  -1  -1  -6 14698.5 388.200  98
  -1  -1  -6 14514.6 371.513  93
   1  -1   6 14941.3 361.001  48
  -1  -1  -6 15063.8 387.844  63
  -1  -1  -6 14942.9 383.265  60
   1  -1   7 43141.3 1358.69  13
  -1  -1  -7 42470.7 939.431 112
  -1  -1  -7 42172.3 942.969  98
  -1  -1  -7 40847.6 906.388  82
  -1  -1  -7 41588.3 932.577  60
  -1  -1  -7 43450.4 942.934  63
   1  -1   7 45880.5 1360.91  23
  -1  -1  -8 9684.81 301.844 112
  -1  -1  -8 8786.39 269.720  93
  -1  -1  -8 9489.30 305.753  79
   1  -1   8 9579.58 292.794  47
  -1  -1  -8 9575.07 300.073  70
  -1  -1  -8 9934.02 304.827  63
   1  -1   8 8880.58 570.076  13
  -1  -1  -9 867.105 78.5965  41
   1  -1   9 896.210 84.9852  47
  -1  -1  -9 980.661 100.373  79
  -1  -1  -9 942.023 96.4862  70
  -1  -1  -9 942.458 100.599 112
   1  -1  10 496.503 64.0530  51
  -1  -1 -10 651.198 72.3233  90
  -1  -1 -10 633.609 72.3169  70
   1  -1  10 563.964 73.7302  35
  -1  -1 -10 595.505 76.7961  79
  -1  -1 -11 959.740 58.0888  70
  -1  -1 -11 951.299 65.2919 100
   1   0 -11 7645.68 210.443 100
   1   0 -10 9028.22 263.689  79
   1   0 -10 8876.25 270.284 112
   1   0  -9 14446.4 386.023  90
  -1   0   9 14118.6 397.027  35
   1   0  -9 15235.7 404.105  79
   1   0  -9 15062.3 412.052 112
  -1   0   9 13633.2 709.442  23
   1   0  -8 34761.2 797.826 112
   1   0  -8 34292.5 787.332  98
   1   0  -8 34665.0 764.084  41
   1   0  -8 34528.0 788.101  79
  -1   0   8 32183.1 1179.88  23
  -1   0   8 32548.1 1197.61  12
  -1   0   8 31309.9 1110.40  13
   1   0  -7 2.59025 42.2422  41
   1   0  -7 82.7806 71.6551  19
  -1   0   7 14.2108 108.341  13
   1   0  -7 61.6046 50.9130  98
   1   0  -7 22.4605 46.1097 104
   1   0  -6 458.398 144.034  10
  -1   0   6 318.156 112.374  13
   1   0  -6 307.307 74.9976  14
  -1   0   6 398.314 95.0446  11
   1   0  -6 370.851 58.2119  98
   1   0  -6 382.739 54.3137  41
   1   0  -6 467.812 56.9769  63
   1   0  -6 511.558 105.166  19
   1   0  -6 392.554 59.4687 114
   1   0  -5 43159.7 1145.03  10
   1   0  -5 41981.5 1018.20  14
  -1   0   5 43293.0 1042.99  11
   1   0  -5 41402.3 1047.79  19
  -1   0   5 39552.2 985.705  25
  -1   0   5 40979.3 1029.93  20
   1   0  -4 85323.1 1872.93  14
  -1   0   4 89660.1 1878.43  11
   1   0  -4 87745.3 1885.40  19
  -1   0   3 2397.41 93.4991   3
  -1   0   3 2839.60 162.673   8
  -1   0   3 2800.34 138.029  11
   1   0  -2 25.4365 55.9383  10
   1   0  -2 35.1464 41.3441  14
   1   0  -2 126.264 33.3570   1
  -1   0   2 33.4005 55.5300  10
  -1   0   2 89.5851 51.0793   8
   1   0  -2 42.1163 38.6938  19
  -1   0   1 50393.4 1004.99   9
   1   0  -1 52280.8 1063.35  14
  -1   0   0 267.078 41.0630  15
   1   0   0 228.022 37.1306   1
   1   0   1 79276.7 1578.48   1
  -1   0  -1 76923.9 1575.23  24
   1   0   2 135802. 2762.47   1
   1   0   2 143770. 2848.93  11
  -1   0  -2 146499. 2854.67  10
   1   0   2 137334. 2817.94  29
  -1   0  -3 129079. 2538.34   8
   1   0   3 121135. 2613.40  13
   1   0   3 125804. 2608.82  11
   1   0   3 124620. 2626.22  23
   1   0   3 118766. 2555.37  29
   1   0   4 134738. 2879.42  13
  -1   0  -4 130983. 2745.84   8
   1   0   4 134557. 2884.30  23
  -1   0  -5 102112. 2307.28  10
   1   0   5 100028. 2306.92  13
   1   0   5 107462. 2335.59  23
  -1   0  -6 130317. 2580.47 112
  -1   0  -6 126878. 2566.35  93
  -1   0  -6 128513. 2579.38  98
  -1   0  -6 125092. 2555.45  82
   1   0   6 133563. 3008.78  23
   1   0   6 130431. 2989.47  13
  -1   0  -6 129887. 2988.34  10
  -1   0  -7 52.9420 118.464  10
   1   0   7 35.2458 125.698  13
  -1   0  -7 62.4329 63.5908 112
  -1   0  -7 147.020 59.5817  93
  -1   0  -7 129.239 52.1034  82
  -1   0  -7 117.600 64.3658  79
   1   0   7 211.721 147.366  23
  -1   0  -7 54.0739 58.2358  70
   1   0   7 269.089 61.7847  47
  -1   0  -8 254.665 76.8341 112
   1   0   8 294.425 151.584  13
  -1   0  -8 247.133 78.6120  79
  -1   0  -8 238.306 71.5715  70
   1   0   8 312.827 165.053  23
  -1   0  -8 359.105 142.181  19
   1   0   9 26.6099 60.9690  35
  -1   0  -9 27.9608 63.0607  90
  -1   0  -9 7.15418 69.7988 112
  -1   0  -9 28.1515 63.4908  70
   1   0   9 108.250 57.5292  51
   1   0  10 1458.91 101.666  35
   1   0  10 1239.95 84.0878  51
  -1   0 -10 1367.08 94.5391  70
   1   0  10 1290.26 79.2381 103
  -1   0 -10 1413.39 95.6794  90
  -1   0 -11 23285.7 481.507 100
  -1   0 -11 20486.5 464.770  90
   1   1 -11 1019.89 72.3235  70
   1   1 -11 1006.75 69.7201 100
   1   1 -10 204.078 52.8618 109
   1   1 -10 139.397 63.6994 112
   1   1 -10 183.691 63.6629 100
  -1   1  10 225.434 59.8694  49
   1   1  -9 20916.9 514.826  90
  -1   1   9 20469.5 523.053  35
   1   1  -9 21211.2 522.963 109
   1   1  -9 21891.0 537.547 112
   1   1  -8 17214.7 447.598 119
   1   1  -8 17195.6 452.899 112
   1   1  -8 16797.6 436.019  90
   1   1  -8 15277.5 415.532  94
  -1   1   8 17637.7 449.954  35
   1   1  -8 17371.8 445.056  79
  -1   1   8 16419.8 797.465  23
  -1   1   8 17339.6 818.234  12
  -1   1   7 1088.15 208.530  12
   1   1  -7 1181.12 96.1754 119
   1   1  -7 1159.90 98.9376 112
   1   1  -7 1051.39 87.6143  90
   1   1  -7 1171.33 95.5091  79
   1   1  -7 1163.35 97.3436  70
   1   1  -7 1169.32 185.324  19
  -1   1   6 1947.23 239.936  12
  -1   1   6 2051.83 213.139  13
   1   1  -6 2214.96 110.936 119
   1   1  -6 1956.86 102.953  98
   1   1  -6 1932.48 104.852  79
   1   1  -6 1872.54 105.951  70
   1   1  -6 1696.53 82.4951  41
   1   1  -6 1751.24 204.561  19
   1   1  -5 14713.5 340.799  41
   1   1  -5 15681.7 559.312  10
  -1   1   5 16621.0 550.952  13
   1   1  -5 15436.6 559.295  19
  -1   1   5 14869.5 500.268  25
  -1   1   5 15794.3 537.383  20
   1   1  -4 65911.4 1458.81  10
  -1   1   4 67615.4 1441.45  13
   1   1  -4 67339.5 1483.75  19
  -1   1   4 66717.9 1466.21  20
  -1   1   4 63396.0 1429.47  25
   1   1  -3 37036.8 893.525  10
  -1   1   3 39388.8 951.170  12
   1   1  -3 38131.5 831.044   4
  -1   1   3 39277.6 878.998  13
  -1   1   3 39996.1 926.679  20
  -1   1   3 38683.2 909.899  25
   1   1  -3 39647.3 935.886  19
  -1   1   2 84236.7 1742.09  12
   1   1  -2 83453.1 1688.02   4
  -1   1   2 84850.1 1729.51  25
  -1   1   2 85453.8 1736.41  20
  -1   1   1 552236. 10863.7  12
   1   1  -1 560887. 10871.0  19
  -1   1   0 88817.8 1789.12   8
   1   1   0 90109.5 1833.89   9
   1   1   1 197782. 3896.23  12
   1   1   1 196522. 3943.74   9
   1   1   1 197003. 3920.37   4
   1   1   1 200812. 3920.22  23
  -1   1  -1 193915. 3941.26  27
  -1   1  -2 151051. 3028.59  10
   1   1   2 148366. 2994.34   4
  -1   1  -3 50317.0 1116.56  10
   1   1   3 48079.5 1145.21  13
   1   1   4 118719. 2540.34  13
  -1   1  -4 123787. 2508.43  10
   1   1   5 315.009 49.2960  47
  -1   1  -5 154.568 105.558  10
   1   1   5 420.074 125.941  13
   1   1   6 15682.8 677.219  23
  -1   1  -6 13992.7 617.726  10
   1   1   6 15212.9 660.458  13
  -1   1  -6 15424.4 393.171 112
  -1   1  -6 14883.1 371.331 115
  -1   1  -6 15233.4 386.291  93
   1   1   6 14921.0 369.368  47
  -1   1  -6 14437.5 371.984  82
  -1   1  -6 13919.2 363.917  83
  -1   1  -6 14587.0 370.315  80
  -1   1  -6 14611.0 386.014  70
  -1   1  -6 14878.2 387.876  63
   1   1   6 15093.6 384.728  51
  -1   1  -7 40434.3 1314.91  19
   1   1   7 43510.8 1378.10  23
  -1   1  -7 38402.6 1285.12  10
   1   1   7 43247.9 1358.85  12
  -1   1  -7 44339.1 953.549 112
  -1   1  -7 41244.4 912.170 115
  -1   1  -7 40893.6 919.542  82
  -1   1  -7 43486.7 948.595  70
   1   1   7 43164.8 942.665  51
   1   1   8 9787.80 607.249  23
  -1   1  -8 9925.59 310.989 112
  -1   1  -8 9560.12 304.692  90
   1   1   8 8710.55 565.419  12
   1   1   8 9707.03 312.114  35
  -1   1  -8 9583.33 304.992  70
   1   1   8 9081.91 294.049  51
   1   1   9 1035.77 101.184  35
   1   1   9 856.004 85.6886  51
  -1   1  -9 897.172 96.0340  70
  -1   1  -9 976.824 98.3621  90
  -1   1 -10 591.084 75.8652 100
  -1   1 -10 629.664 73.8458  90
  -1   1 -10 589.756 74.0949 109
   1   1  10 492.525 70.2470  49
  -1   1 -10 535.155 71.3750  70
   1   1  10 602.748 74.5394  35
  -1   1 -11 909.957 57.9082 109
  -1   1 -11 1023.26 66.6948 100
   1   2 -11 1444.93 73.3823 100
  -1   2  10 2552.42 125.461  49
   1   2 -10 2807.00 130.037  70
   1   2 -10 2571.27 128.160 100
  -1   2   9 4886.66 195.922  35
   1   2  -9 5680.36 213.742 109
   1   2  -9 5740.83 215.122 100
  -1   2   9 5639.32 213.775  49
   1   2  -9 5934.24 215.206  70
   1   2  -9 5146.11 189.546  56
  -1   2   8 74277.5 2096.05  12
   1   2  -8 73611.0 1565.95 100
   1   2  -8 70313.8 1533.10  94
   1   2  -8 75347.8 1550.42  90
   1   2  -8 73694.3 1554.46 112
   1   2  -8 75254.9 1561.91 109
  -1   2   8 74202.6 1555.16  35
  -1   2   8 73821.2 1569.68  49
   1   2  -8 76778.4 1564.33  70
   1   2  -7 1896.25 252.978  19
   1   2  -7 1845.52 116.874  90
   1   2  -7 1856.49 115.726  94
  -1   2   7 1959.83 120.172  35
   1   2  -7 2088.28 126.248  70
  -1   2   7 2286.50 290.217  12
  -1   2   6 47382.4 1401.97  12
   1   2  -6 45600.8 984.861 119
   1   2  -6 46797.2 996.983 112
   1   2  -6 45972.6 997.046  94
   1   2  -6 45977.3 995.528  90
  -1   2   6 48014.4 1002.80  35
   1   2  -6 46058.2 993.087  79
   1   2  -6 46782.8 1003.07  70
   1   2  -6 43669.6 1326.18  19
   1   2  -5 64650.5 1656.99  19
  -1   2   5 64317.2 1337.38  35
   1   2  -4 94063.8 2124.07  19
  -1   2   4 89845.0 1827.42  35
   1   2  -4 89693.2 1930.56   4
  -1   2   3 38033.8 959.483  25
  -1   2   3 36301.1 764.394  35
  -1   2   3 37033.0 770.459  49
  -1   2   3 35925.1 858.544   9
  -1   2   3 39878.9 995.953  12
   1   2  -3 39215.6 902.716   4
   1   2  -2 171405. 3521.10  19
  -1   2   2 167819. 3500.27  25
  -1   2   2 170181. 3518.84  12
   1   2  -1 11294.5 377.046  19
  -1   2   1 11077.8 355.764  28
  -1   2   1 11296.2 368.008  25
  -1   2   1 10171.8 314.897  10
  -1   2   1 10857.3 326.688  15
  -1   2   0 25936.6 620.154  19
  -1   2   0 25179.4 575.654  10
   1   2   0 25899.3 670.265   9
  -1   2   0 25470.2 605.257  15
  -1   2  -1 945.950 110.367  27
  -1   2  -1 944.444 109.227  19
   1   2   1 968.310 82.3013  23
   1   2   1 821.351 107.568   9
   1   2   2 16877.6 477.084  23
   1   2   2 16382.2 365.069  35
  -1   2  -2 15485.9 415.039  10
   1   2   2 16575.5 486.390  12
   1   2   3 119886. 2378.00  35
   1   2   3 117650. 2373.11  51
   1   2   3 125341. 2585.94  23
  -1   2  -3 122411. 2492.26  10
   1   2   3 124029. 2582.12  12
   1   2   3 117032. 2494.77   4
   1   2   4 19232.4 451.473  35
  -1   2  -4 19997.4 590.370  10
   1   2   4 19402.3 653.291  12
   1   2   4 19066.7 445.554  51
   1   2   4 19493.6 657.442  23
   1   2   5 7527.21 224.855  51
   1   2   5 7693.94 232.537  35
  -1   2  -5 6740.36 352.764  10
   1   2   5 7102.68 405.880  12
  -1   2  -5 7242.04 221.461  83
  -1   2  -5 7129.38 224.853  80
  -1   2  -5 7296.88 227.586  70
   1   2   5 6505.25 395.918  23
  -1   2  -6 11950.6 614.043  19
   1   2   6 12911.4 619.935  23
  -1   2  -6 11825.0 333.554 115
   1   2   6 13078.6 354.672  35
   1   2   6 12935.1 346.151  51
  -1   2  -6 12581.7 344.672  80
  -1   2  -6 12279.3 335.996  83
  -1   2  -6 12468.8 349.441  70
  -1   2  -6 10764.9 517.813  10
   1   2   6 12280.8 601.661  12
   1   2   7 44307.5 1422.63  12
   1   2   7 45620.5 1009.78  51
   1   2   7 47662.4 1031.10  35
  -1   2  -7 45483.5 1001.28  80
  -1   2  -7 45596.3 1020.23  70
  -1   2  -7 42222.3 1416.85  19
   1   2   7 45173.8 1441.66  23
   1   2   8 9180.30 291.318  51
  -1   2  -8 9634.43 309.143 100
  -1   2  -8 9496.72 306.036  90
   1   2   8 8871.75 568.745  12
   1   2   8 9902.07 315.579  35
  -1   2  -8 9991.50 311.050  70
   1   2   8 9115.35 581.319  23
   1   2   9 3809.08 176.466  49
   1   2   9 4132.96 181.370  35
  -1   2  -9 4343.66 181.061  70
  -1   2  -9 3980.13 171.740  94
  -1   2  -9 4106.45 177.123  90
  -1   2  -9 4126.12 178.655 100
   1   2  10 735.512 74.0775  49
  -1   2 -10 817.481 79.7050 109
  -1   2 -10 832.552 78.2891 100
  -1   2 -11 944.798 56.2427 100
   1   3 -10 421.127 63.3607 100
   1   3 -10 405.600 59.8616 109
  -1   3  10 359.032 54.5945  49
  -1   3  10 360.361 51.2091  61
  -1   3  10 376.995 60.5893  50
  -1   3   9 7867.52 256.527  49
   1   3  -9 8222.67 259.115 109
  -1   3   9 8554.22 270.645  50
   1   3  -9 7742.34 246.074  56
  -1   3   9 7478.94 229.545  95
   1   3  -9 7987.85 258.927 100
  -1   3   8 40135.9 1352.24  23
   1   3  -8 41304.2 921.623  94
   1   3  -8 43070.0 946.310 100
   1   3  -8 42663.4 945.318 109
   1   3  -8 38238.5 895.322 110
  -1   3   8 43879.9 949.646  49
   1   3  -8 43167.5 938.504  70
   1   3  -8 42919.7 941.681  56
   1   3  -7 16742.3 446.374 110
   1   3  -7 17663.9 470.639 109
  -1   3   7 17659.9 469.944  49
   1   3  -7 17834.5 471.726 100
   1   3  -7 17904.3 462.939  94
   1   3  -7 18010.4 463.791  70
  -1   3   7 17181.1 793.573  23
   1   3  -7 15840.2 766.421  19
   1   3  -6 29083.6 677.935 110
   1   3  -6 28900.8 688.636 109
  -1   3   6 30226.8 691.467  49
  -1   3   6 29751.2 677.043  35
   1   3  -6 28651.3 1039.97  19
   1   3  -6 28529.0 677.554  70
   1   3  -6 28899.8 682.897  94
   1   3  -6 29004.2 687.187 100
   1   3  -5 1609.06 106.415  94
   1   3  -5 1818.81 110.483 100
  -1   3   5 1828.58 108.058  49
  -1   3   5 1829.76 103.670  35
   1   3  -5 1655.10 102.154  70
  -1   3   5 1869.53 241.083  12
  -1   3   4 27764.0 893.345  12
   1   3  -4 25842.6 749.962   4
  -1   3   4 25859.1 590.867  49
  -1   3   3 19501.9 454.090  50
  -1   3   3 20074.1 652.157  28
   1   3  -3 21121.1 704.955  19
  -1   3   3 19136.2 448.471  49
  -1   3   2 9766.10 254.152  50
  -1   3   2 9784.90 390.084  28
  -1   3   1 68540.8 1365.89  50
  -1   3   1 68704.3 1467.61  15
  -1   3   1 69944.1 1545.06  28
  -1   3   1 67437.7 1357.11  38
  -1   3   1 67305.6 1354.79  40
  -1   3   0 8159.78 188.401  32
  -1   3   0 8461.09 319.042  19
  -1   3   0 8627.84 208.187  40
  -1   3   0 8401.64 207.652  38
   1   3   0 9143.66 219.826  38
  -1   3   0 8547.94 206.590  45
  -1   3  -1 35247.5 917.631  19
  -1   3  -1 37179.0 921.766  27
   1   3   1 34512.9 726.263  50
  -1   3  -2 26913.7 755.987  27
   1   3   2 23632.3 635.196  28
  -1   3  -2 26595.6 777.503  19
   1   3   2 24545.1 655.866  23
   1   3   2 25427.9 547.204  50
  -1   3  -3 72358.6 1658.13  19
   1   3   3 69483.4 1519.68  23
   1   3   3 70965.8 1541.75   4
   1   3   4 4136.31 240.808   4
   1   3   4 4310.54 307.216  12
   1   3   4 4468.75 159.126  51
  -1   3  -4 4326.41 164.990  90
  -1   3  -4 4299.84 165.116 100
  -1   3  -4 4179.15 161.670  83
  -1   3  -4 4374.29 165.484  70
  -1   3  -4 4380.16 335.603  19
   1   3   4 4032.43 281.853  23
   1   3   4 4669.16 167.734  35
   1   3   5 18808.1 737.114  12
   1   3   5 18833.7 457.263  51
  -1   3  -5 17752.7 464.308 100
   1   3   5 18331.3 466.564  49
  -1   3  -5 18473.5 467.102  80
  -1   3  -5 18464.3 462.765  83
  -1   3  -5 18536.3 445.914  88
  -1   3  -5 18490.1 466.772  70
  -1   3  -5 17735.3 444.632  66
  -1   3  -5 17731.2 762.890  19
   1   3   5 18609.9 466.902  35
   1   3   5 18102.2 708.246  23
   1   3   6 6968.72 466.455  12
   1   3   6 7163.18 238.853  51
  -1   3  -6 7277.58 252.347 100
   1   3   6 7539.87 256.044  49
  -1   3  -6 7667.41 256.328  80
  -1   3  -6 7323.11 251.737  70
  -1   3  -6 6417.71 217.817  66
   1   3   6 7356.01 253.704  35
   1   3   6 6472.14 441.915  23
  -1   3  -7 23400.1 601.973 109
  -1   3  -7 24324.9 607.369  94
   1   3   7 23169.2 577.132  95
  -1   3  -7 23836.1 601.499 100
   1   3   7 22998.9 950.390  12
   1   3   7 25023.8 612.014  49
  -1   3  -7 24525.8 604.201  70
   1   3   7 24879.2 608.166  35
  -1   3  -7 21187.2 951.816  19
   1   3   7 22355.0 925.520  23
  -1   3  -8 3350.04 166.510  94
   1   3   8 3011.75 137.709  95
  -1   3  -8 3405.49 166.966 100
  -1   3  -8 3138.75 165.455 109
   1   3   8 3532.88 171.057  49
   1   3   8 3033.06 149.390  61
   1   3   9 15818.9 413.024  49
   1   3   9 15716.6 384.922  61
   1   3   9 15436.9 406.460  50
  -1   3  -9 15324.0 407.167 100
  -1   3  -9 15097.0 399.765  94
   1   3  10 363.130 53.4019 103
  -1   3 -10 327.470 57.4315 100
   1   4 -10 3307.67 114.529 109
   1   4  -9 4867.75 178.915 109
   1   4  -9 4656.50 171.635  56
  -1   4   9 4997.77 182.836  50
  -1   4   9 4684.25 161.502  95
   1   4  -8 2159.11 119.175 110
   1   4  -8 2608.19 144.404 109
   1   4  -8 2539.05 140.745 100
  -1   4   8 2392.94 274.507  28
  -1   4   8 2690.55 145.866  50
   1   4  -8 2583.96 141.767  56
   1   4  -7 7135.86 247.860 110
   1   4  -7 7430.07 260.382 100
  -1   4   7 7393.19 257.110  49
  -1   4   7 7263.48 242.267  77
   1   4  -7 6667.85 225.304  85
   1   4  -7 5968.52 470.424  19
  -1   4   7 6240.46 447.974  23
  -1   4   7 6727.93 466.263  28
  -1   4   7 7349.10 261.976  50
   1   4  -7 7420.20 264.555  56
   1   4  -6 23344.5 583.204 100
   1   4  -6 23466.1 581.378  94
   1   4  -6 23536.4 578.855 110
  -1   4   6 22663.2 576.725  49
   1   4  -6 22421.4 942.334  19
  -1   4   6 23296.9 894.926  28
  -1   4   6 24393.9 591.825  50
  -1   4   6 22250.2 554.202  58
   1   4  -5 80365.7 1691.22 100
   1   4  -5 82079.3 1694.17  94
   1   4  -5 81405.3 1692.29 110
  -1   4   5 81571.5 1686.54  49
   1   4  -5 77783.3 2133.51  19
  -1   4   5 80386.0 2054.85  28
   1   4  -5 80680.1 1697.31  56
  -1   4   5 80617.0 1691.00  50
  -1   4   5 78674.1 1676.81  58
   1   4  -4 18199.2 466.091 109
   1   4  -4 18342.0 465.473 110
   1   4  -4 18504.4 464.495 100
   1   4  -4 18466.6 466.388  94
  -1   4   4 17991.5 457.351  58
   1   4  -4 18327.4 466.436  56
  -1   4   4 18260.0 460.778  50
   1   4  -4 17616.7 750.367  19
  -1   4   4 16948.2 676.828  28
   1   4  -4 17271.8 655.731   4
  -1   4   3 29765.9 892.848  28
   1   4  -3 29987.2 982.806  19
   1   4  -3 28863.8 666.629 109
  -1   4   3 28423.4 812.345  15
   1   4  -3 30973.2 933.983   4
  -1   4   3 28695.7 647.402  78
   1   4  -3 28770.0 659.344  66
  -1   4   3 30216.0 664.124  50
   1   4  -3 28003.7 663.080  56
  -1   4   3 29349.8 665.229  58
   1   4  -2 18674.5 690.381  19
  -1   4   2 16953.1 523.088  15
  -1   4   2 17271.5 412.381  40
  -1   4   2 18464.0 426.567  38
   1   4  -2 18387.4 441.642 109
   1   4  -2 17977.1 440.041 110
   1   4  -2 17592.4 430.734  66
  -1   4   2 17981.1 436.758  58
  -1   4   1 5042.71 156.099  40
  -1   4   1 5130.47 162.783  38
   1   4  -1 5241.76 168.541  38
  -1   4   1 5064.64 156.979  45
  -1   4   0 7663.17 213.842  38
   1   4   0 8081.41 224.637  38
  -1   4   0 7505.44 206.117  45
  -1   4   0 8039.02 364.590  27
  -1   4   0 7415.19 342.759  19
   1   4   1 1373.05 84.7129  38
  -1   4  -1 1375.02 164.896  27
  -1   4  -1 1216.24 158.548  19
   1   4   2 35266.1 773.627  58
   1   4   2 35295.4 763.029  50
  -1   4  -2 35973.8 783.692  94
   1   4   2 34939.9 773.149  77
  -1   4  -2 35052.1 777.837  88
  -1   4  -2 35256.9 777.518  66
  -1   4  -2 35865.8 1056.18  19
   1   4   3 58680.6 1268.00   7
  -1   4  -3 60848.9 1273.59   7
   1   4   3 65317.3 1592.15   4
  -1   4  -3 61280.8 1291.03 109
  -1   4  -3 62957.3 1300.19 100
  -1   4  -3 60765.0 1298.48  94
   1   4   3 61399.9 1286.10  77
  -1   4  -3 62092.1 1294.51  80
  -1   4  -3 61220.9 1274.19  76
  -1   4  -3 62569.0 1294.06  88
   1   4   3 61650.2 1278.65  50
   1   4   3 62604.0 1286.65  58
  -1   4  -3 62436.6 1656.63  19
   1   4   3 57127.4 1425.54  23
  -1   4  -4 21074.1 840.641  19
   1   4   4 18224.6 653.933  28
   1   4   4 19183.3 687.049  23
  -1   4  -4 21007.0 521.232 109
  -1   4  -4 21037.4 529.646  94
  -1   4  -4 21282.6 526.563 100
   1   4   4 21800.6 523.156  49
  -1   4  -4 21887.9 529.112  80
  -1   4  -4 20566.2 489.058  76
  -1   4  -4 21456.6 517.522  88
   1   4   4 20630.0 507.416  77
  -1   4  -4 21620.5 518.494  66
   1   4   4 21156.6 510.262  50
   1   4   4 20537.1 503.045  58
  -1   4  -5 10324.5 600.558  19
   1   4   5 9647.76 499.704  23
  -1   4  -5 10767.4 325.779 109
   1   4   5 10834.9 320.649  95
  -1   4  -5 10694.6 326.395 100
  -1   4  -5 10501.1 328.333  94
   1   4   5 10863.4 324.828  49
   1   4   5 10344.9 303.605  77
  -1   4  -5 10676.6 309.679  88
  -1   4  -5 10964.4 316.089  66
   1   4   5 10778.4 314.236  50
   1   4   5 9623.55 290.528  58
  -1   4  -6 2727.95 322.067  19
  -1   4  -6 3003.25 164.384 109
  -1   4  -6 3330.77 169.170 100
   1   4   6 3169.86 158.343  95
   1   4   6 3319.66 168.406  49
   1   4   6 3001.41 141.553  77
  -1   4  -6 3286.01 151.577  66
   1   4   6 3315.59 161.698  50
  -1   4  -7 4517.09 198.930 109
   1   4   7 4676.48 200.065  49
   1   4   7 4361.67 184.125  95
  -1   4  -7 4548.17 200.130 100
   1   4   7 4394.70 191.639  61
   1   4   7 4303.62 190.326  50
  -1   4  -8 208.642 62.6478 110
  -1   4  -8 89.5223 67.2737 109
   1   4   8 209.835 65.2540  49
  -1   4  -8 151.008 66.2859  94
   1   4   8 228.318 53.2518  95
  -1   4  -8 206.452 68.8720 100
   1   4   8 147.265 62.3911  61
   1   4   8 197.166 64.5901  50
  -1   4  -9 100.652 58.2048 109
   1   4   9 98.8206 47.3963 103
   1   4   9 80.6821 44.9802  61
  -1   4  -9 63.5076 54.3107  56
   1   4   9 41.6044 47.5506  50
   1   4  10 3820.50 115.284 103
  -1   5   9 2532.63 99.9538  95
  -1   5   9 2733.61 111.259  61
   1   5  -9 2770.63 110.898  56
  -1   5   8 1413.77 94.5230  95
  -1   5   8 1288.09 79.9404  77
  -1   5   8 1460.39 99.7599  61
   1   5  -8 1442.53 94.9582  69
   1   5  -8 1468.90 102.607  56
   1   5  -7 2223.82 118.308  85
  -1   5   7 2328.54 125.542  77
  -1   5   7 2351.79 113.387  40
  -1   5   7 1912.79 111.611  38
   1   5  -7 2242.60 131.056 110
   1   5  -6 1318.81 113.971 110
   1   5  -6 1237.50 113.815 109
  -1   5   6 1222.78 105.813  77
   1   5  -6 1129.49 101.339  85
  -1   5   6 1188.93 89.2743  40
  -1   5   6 1112.67 91.8967  38
  -1   5   6 1055.48 185.580  28
   1   5  -6 1271.79 116.326  56
  -1   5   6 1182.41 94.4227  58
   1   5  -5 19798.0 514.488 110
   1   5  -5 19538.5 512.083 109
  -1   5   5 17666.8 478.229  38
  -1   5   5 18607.3 466.544  40
  -1   5   5 19603.1 504.851  77
  -1   5   5 17369.6 720.210  28
   1   5  -5 18179.0 843.996  19
   1   5  -5 19432.9 510.669  56
  -1   5   5 20302.2 501.847  58
  -1   5   4 7113.43 235.070  38
  -1   5   4 7045.19 220.943  40
   1   5  -4 6106.71 408.983   4
  -1   5   4 6905.90 228.571   7
  -1   5   4 7330.30 253.987  77
   1   5  -4 6905.82 253.227 109
  -1   5   4 7176.08 250.943  58
   1   5  -4 7154.87 253.631  56
  -1   5   3 14922.5 376.919  40
  -1   5   3 15084.8 396.145  38
   1   5  -3 15702.3 683.235   4
  -1   5   3 14625.3 396.839   7
   1   5  -3 15359.7 398.541   7
  -1   5   3 15324.8 413.673  77
   1   5  -3 15332.3 380.051  74
   1   5  -3 16023.3 425.081 110
   1   5  -3 15661.4 421.728 109
   1   5  -3 15091.5 377.518  58
   1   5  -3 14912.8 411.856  56
  -1   5   3 15503.0 417.261  58
  -1   5   2 8187.60 241.517  45
  -1   5   2 8766.68 256.674  38
  -1   5   2 8137.38 235.791  40
   1   5  -2 8777.27 264.158   7
  -1   5   2 8205.13 262.517   7
   1   5  -2 8638.96 251.202  74
   1   5  -2 8912.12 277.264 110
  -1   5   2 8582.11 271.208  58
   1   5  -2 8489.16 250.637  58
   1   5  -2 8203.08 263.062  56
  -1   5   1 8583.07 424.599  27
  -1   5   1 9420.18 281.891   7
   1   5  -1 9396.65 282.785 110
  -1   5   1 8579.02 246.391  45
  -1   5   1 9064.54 264.007  38
   1   5  -1 9740.66 273.050  74
  -1   5   1 9014.13 265.826  88
  -1   5   1 9627.83 276.890  77
   1   5  -1 9348.77 276.558  76
  -1   5   1 8620.19 257.926  66
   1   5  -1 8770.32 268.038  56
   1   5  -1 9438.46 271.325  58
  -1   5   1 9166.87 277.147  58
  -1   5   0 12905.7 529.922  27
   1   5   0 13373.7 360.760   7
  -1   5   0 12773.5 349.472 110
   1   5   0 13513.6 341.234  95
   1   5   0 13345.7 357.365  38
  -1   5   0 13024.3 355.912  88
  -1   5   0 13735.0 352.355  77
   1   5   0 13161.3 356.971  85
   1   5   0 13999.2 361.350  76
  -1   5   0 13076.6 351.413  66
   1   5   0 12508.7 328.336  61
   1   5   0 12994.6 344.206  56
   1   5   0 14106.4 361.814  58
  -1   5   0 13902.0 359.417  58
  -1   5  -1 53.9507 83.2969  27
  -1   5  -1 135.509 57.0010   7
   1   5   1 105.214 53.4303   7
  -1   5  -1 74.8478 55.7800 110
   1   5   1 99.4870 49.6572  95
   1   5   1 117.357 52.1407  38
   1   5   1 43.3179 46.9785  85
  -1   5  -1 101.818 47.5947  77
   1   5   1 40.1058 49.3445  76
  -1   5  -1 105.487 58.9622  88
  -1   5  -1 33.6294 56.7538  66
   1   5   1 45.4184 42.0629  61
  -1   5  -1 96.8527 45.7735  58
   1   5   1 81.0343 50.0060  58
  -1   5  -2 25765.3 908.841  19
   1   5   2 25249.7 603.360   7
  -1   5  -2 26375.8 608.961   7
   1   5   2 25621.0 924.385   4
  -1   5  -2 25365.0 616.978 110
  -1   5  -2 24627.1 604.707 109
   1   5   2 25903.5 606.893  95
   1   5   2 26012.5 613.664  38
  -1   5  -2 25989.9 617.425  88
   1   5   2 26184.2 613.396  77
  -1   5  -2 25830.4 607.197  76
  -1   5  -2 26122.9 615.081  66
   1   5   2 25348.8 597.689  61
   1   5   2 25782.4 610.659  58
  -1   5  -2 24159.1 596.708  56
  -1   5  -2 25595.4 580.382  58
  -1   5  -3 10492.4 580.743  19
  -1   5  -3 11599.7 328.448   7
   1   5   3 10923.2 559.768   4
  -1   5  -3 11643.4 341.668 109
   1   5   3 12448.7 345.218  95
   1   5   3 12070.4 345.888  38
   1   5   3 11843.9 340.117  77
  -1   5  -3 11769.2 330.179  76
   1   5   3 11601.1 333.730  61
  -1   5  -3 12040.4 346.330  66
   1   5   3 11861.0 328.207  50
  -1   5  -3 11152.1 336.592  56
   1   5   3 11943.5 338.888  58
  -1   5  -4 8144.05 276.099 109
   1   5   4 8490.66 276.540  95
  -1   5  -4 8341.94 285.653  94
  -1   5  -4 8248.08 250.386   7
  -1   5  -4 9230.64 284.022  88
   1   5   4 8388.15 269.413  77
   1   5   4 8252.39 270.705  61
   1   5   4 8059.66 260.694  50
   1   5   4 7778.35 259.266  58
  -1   5  -5 20110.1 907.495  19
  -1   5  -5 22508.5 573.023 109
  -1   5  -5 22793.0 584.047 110
  -1   5  -5 22793.7 562.966  88
   1   5   5 22000.3 554.394  77
   1   5   5 22717.6 571.777  95
  -1   5  -5 22678.6 582.287  94
  -1   5  -5 23437.7 569.173  66
   1   5   5 21949.8 544.845  58
   1   5   5 22629.2 557.465  50
  -1   5  -6 15233.0 424.172 109
   1   5   6 14886.3 393.592  77
   1   5   6 15323.1 419.374  61
  -1   5  -6 14547.7 422.463  56
   1   5   6 15183.4 408.325  50
   1   5   6 15237.1 419.400  95
  -1   5  -6 14884.1 426.503  94
  -1   5  -7 1436.47 112.880 110
  -1   5  -7 1448.67 111.642 109
   1   5   7 1552.12 109.913  61
   1   5   7 1460.48 102.641  50
  -1   5  -7 1440.98 113.826  56
   1   5   7 1370.05 100.012  95
  -1   5  -8 1403.91 92.6200 110
  -1   5  -8 1477.79 98.0755 109
   1   5   8 1531.53 94.0616  61
   1   5   8 1344.92 86.2659  50
  -1   5  -8 1519.93 101.516  56
   1   5   8 1260.61 81.0497 103
   1   5   8 1453.74 86.3888  95
  -1   5  -9 7572.96 145.696 109
   1   5   9 7439.07 133.117  61
   1   6  -8 68.0474 40.5826  69
  -1   6   8 85.7967 40.2402  95
  -1   6   7 8812.23 258.710  95
  -1   6   7 8859.58 253.816  61
   1   6  -7 9138.76 261.093  69
   1   6  -7 8987.75 261.718  56
  -1   6   7 8025.55 224.357  58
   1   6  -7 8267.88 237.455  85
  -1   6   7 9277.79 249.448  77
  -1   6   6 6521.22 211.529  45
   1   6  -6 6948.95 233.405  85
  -1   6   6 7323.31 237.386  77
  -1   6   6 7059.17 231.186  61
  -1   6   6 6958.84 224.180  58
   1   6  -6 7022.29 242.632  56
  -1   6   5 13368.7 376.335  95
   1   6  -5 13791.4 382.098  85
  -1   6   5 13699.6 378.373  77
  -1   6   5 13125.7 369.713  58
   1   6  -5 13373.3 379.470  56
  -1   6   5 13262.1 362.852  61
  -1   6   5 12447.8 341.494  45
  -1   6   4 3277.03 147.829   7
   1   6  -4 3057.85 294.018   4
  -1   6   4 3033.54 143.724  38
  -1   6   4 3069.34 137.303  45
   1   6  -4 3277.79 172.884 110
  -1   6   4 3401.89 167.750  77
  -1   6   4 3187.39 145.140  76
  -1   6   4 2997.11 146.894  61
  -1   6   4 3452.12 165.707  58
   1   6  -4 3434.01 169.378  56
  -1   6   3 10155.7 307.580   7
   1   6  -3 9174.49 549.851   4
   1   6  -3 10724.7 330.199 110
  -1   6   3 9861.21 295.717  38
  -1   6   3 9505.17 277.065  45
   1   6  -3 10965.1 332.268  85
  -1   6   3 9792.19 302.236  76
   1   6  -3 9969.22 279.722  74
  -1   6   3 9779.50 287.406  61
   1   6  -3 10095.4 315.220  56
   1   6  -3 10115.6 280.688  58
  -1   6   3 10619.9 323.469  58
  -1   6   2 10016.6 303.303  95
  -1   6   2 10301.9 284.555  45
  -1   6   2 11061.3 327.628  77
   1   6  -2 10813.4 333.625  85
  -1   6   2 10458.6 320.028  76
   1   6  -2 10938.0 306.386  74
   1   6  -2 11421.4 311.042  58
   1   6  -2 10410.3 318.019  56
  -1   6   2 10650.9 325.510   7
   1   6  -2 10060.1 588.164   4
   1   6  -1 162.564 59.1035  56
   1   6  -1 174.243 57.3440  58
  -1   6   1 161.265 61.9253  58
   1   6  -1 167.160 53.9677  74
  -1   6   1 161.379 69.1255  76
   1   6  -1 150.566 64.0671  76
  -1   6   1 161.093 62.5948  77
   1   6  -1 203.271 67.5224  85
  -1   6   1 132.792 45.4747  95
  -1   6   1 110.691 55.5998  66
  -1   6   1 171.337 66.7359   7
  -1   6   0 3785.95 164.313  58
   1   6   0 3501.63 161.444  58
  -1   6   0 3537.36 166.978  76
   1   6   0 3483.57 162.152  85
  -1   6   0 3582.29 157.574  77
   1   6   0 3617.94 166.019  76
   1   6   0 3562.48 161.478  74
  -1   6   0 3635.96 165.595  88
  -1   6   0 3350.35 157.632  66
   1   6   0 3658.69 168.326   7
   1   6   0 3163.03 334.626   4
  -1   6   0 3243.54 164.643   7
   1   6   1 5238.04 206.062   7
   1   6   1 4461.26 391.769   4
  -1   6  -1 4534.77 195.289 110
   1   6   1 5267.42 190.368  95
   1   6   1 5236.45 201.897  38
   1   6   1 5255.86 200.609  76
   1   6   1 5055.95 191.119  85
  -1   6  -1 5249.74 208.483  88
  -1   6  -1 5293.99 204.810  66
   1   6   1 4811.78 176.368  61
  -1   6  -1 5269.12 191.777  58
   1   6   2 44081.2 1441.91   4
  -1   6  -2 49991.0 1061.69   7
  -1   6  -2 48793.6 1068.22 110
   1   6   2 47999.4 1046.45  95
   1   6   2 47554.2 1056.20  38
   1   6   2 46015.9 1037.33  76
  -1   6  -2 51125.5 1063.52  76
  -1   6  -2 47200.7 1064.78  88
   1   6   2 47326.9 1031.56  61
  -1   6  -2 47164.3 1058.91  66
  -1   6  -2 46362.4 1033.63  56
   1   6   2 48707.5 1061.51  58
  -1   6  -2 46720.4 1015.88  58
   1   6   3 302.148 118.026   4
  -1   6  -3 178.684 59.2544   7
  -1   6  -3 127.578 77.3944 110
   1   6   3 137.423 56.2521  95
   1   6   3 114.110 57.3520  38
  -1   6  -3 113.131 62.6130  76
  -1   6  -3 194.384 67.8673  88
   1   6   3 200.873 59.4913  61
  -1   6  -3 186.487 77.3010  66
  -1   6  -3 157.984 66.3127  56
   1   6   3 181.948 66.1611  58
  -1   6  -4 12248.8 336.007   7
  -1   6  -4 12585.0 378.314 110
  -1   6  -4 12832.9 367.280 109
   1   6   4 12087.1 360.706  38
   1   6   4 12617.0 365.143  95
   1   6   4 12741.4 357.429  61
   1   6   4 12759.7 358.091  58
  -1   6  -4 12361.3 362.018  56
  -1   6  -5 5909.77 232.253 110
   1   6   5 5585.66 214.621  38
   1   6   5 5648.57 216.501  95
   1   6   5 5836.94 215.479  61
  -1   6  -5 5850.93 221.904  56
   1   6   6 2099.05 120.218  95
   1   6   6 1956.21 114.938  38
  -1   6  -6 2134.15 124.809 109
   1   6   6 2110.35 99.5642  58
  -1   6  -6 2214.65 128.215  56
  -1   6  -7 860.471 67.4038  85
   1   6   7 1028.55 76.5274  95
  -1   6  -7 960.042 82.2202  56
  -1   6  -7 1042.00 84.4169 110
  -1   6  -8 1390.02 74.5636  56
   1   6   8 1497.44 72.0489  61
  -1   6  -8 1316.88 68.7403  69
  -1   7   7 3356.75 106.251  74
   1   7  -7 4310.08 123.978  56
   1   7  -6 4957.53 146.420  85
  -1   7   6 4735.30 135.154  58
   1   7  -6 5136.47 151.326  56
  -1   7   6 5003.47 147.559  95
   1   7  -6 5088.59 154.391  69
   1   7  -5 1196.15 91.0473  56
  -1   7   5 1228.75 85.7151  58
   1   7  -5 1159.15 93.5768  69
  -1   7   5 1107.03 83.2639  95
   1   7  -4 6855.92 235.001  85
  -1   7   4 6520.54 202.672  76
  -1   7   4 6530.39 225.549  77
  -1   7   4 7020.52 228.257  58
   1   7  -4 6717.01 223.042  56
   1   7  -4 6490.83 224.377  69
  -1   7   4 6526.91 214.106  95
  -1   7   3 8978.79 266.739  95
   1   7  -3 9221.97 279.771  56
  -1   7   3 8977.24 288.531  58
  -1   7   3 9387.25 277.570  76
   1   7  -3 9485.23 298.301  85
   1   7  -3 9495.50 286.557  69
  -1   7   3 9853.50 285.283   7
  -1   7   2 26833.8 635.325  95
  -1   7   2 29020.7 674.595  76
   1   7  -2 28753.5 647.737  74
   1   7  -2 29451.7 687.208  85
  -1   7   2 28292.8 678.266   7
   1   7  -2 28171.7 663.770  69
   1   7  -2 29550.6 662.368  56
   1   7  -2 29626.4 652.532  58
   1   7  -1 9245.55 294.414  85
   1   7  -1 9845.24 283.769  74
  -1   7   1 9121.32 292.505  76
  -1   7   1 9280.45 298.941   7
  -1   7   1 9744.53 294.825  58
   1   7  -1 9191.99 280.210  58
  -1   7   0 3960.41 175.565  76
   1   7   0 4067.31 168.229  74
   1   7   0 3657.51 163.426  85
  -1   7   0 3685.46 153.996  74
  -1   7   0 3555.57 162.845  85
  -1   7   0 3997.38 179.297   7
  -1   7   0 3746.26 161.013  58
   1   7   0 3964.53 168.940  58
  -1   7  -1 4294.09 157.991  74
   1   7   1 4869.21 189.388  74
  -1   7  -1 4623.91 170.409  58
  -1   7  -2 8955.22 273.881   7
   1   7   2 8808.26 274.249  58
  -1   7  -3 210.520 72.4231 110
   1   7   3 359.058 61.7387  74
   1   7   3 179.711 49.6946  61
   1   7   3 174.958 58.0888  58
  -1   7  -4 1388.05 105.448 110
   1   7   4 1334.04 93.9346  74
   1   7   4 1291.66 93.3984  38
   1   7   4 1407.27 88.5539  61
   1   7   4 1276.10 89.9495  58
  -1   7  -4 1302.42 90.0157  56
   1   7   5 5231.88 169.865  61
  -1   7  -5 5376.31 174.423  56
   1   7   5 5210.40 168.808  58
   1   7   5 5084.68 172.583  74
   1   7   6 484.972 50.9500  61
  -1   7  -6 416.176 52.0479  56
   1   7   6 413.211 43.1092  74
  -1   7  -6 438.813 56.2302  85
   1   7   7 311.525 36.0270  86
   1   8  -5 3704.41 111.251  69
  -1   8   5 3699.17 110.957  58
  -1   8   5 3729.57 114.733  74
   1   8  -4 913.528 62.4114 113
   1   8  -4 828.612 59.3328  69
  -1   8   4 945.275 65.2549  58
   1   8  -4 916.438 69.7135  85
   1   8  -3 304.124 46.3626  69
  -1   8   3 381.089 54.6790  58
  -1   8   3 396.611 51.2401  74
   1   8  -3 335.821 58.6797  85
  -1   8   2 1138.42 78.0324  58
   1   8  -2 1053.56 80.8821  85
  -1   8   2 1021.78 71.5080  74
  -1   8   1 338.489 51.8347  58
   1   8  -1 249.327 45.7294  58
  -1   8   1 199.926 42.5379  74
   1   8  -1 240.301 40.6888  74
   1   8   0 472.409 57.8531  58
  -1   8   0 499.400 54.0861  58
   1   8   0 497.536 57.4288  74
   1   8   1 1185.84 79.9763  58
   1   8   1 1167.31 78.5715  74
  -1   8  -1 1126.74 78.8454  85
   1   8   2 4243.60 151.419  58
  -1   8  -2 4228.90 153.658  85
  -1   8  -3 613.493 52.4914  69
   1   8   3 782.637 63.1366  58
  -1   8  -3 758.441 71.0148  85
   1   8   3 838.650 64.2382  74
   1   8   4 2293.58 89.0837  58
  -1   8  -4 2228.20 96.4829  85
   1   8   4 2173.71 89.6509  74
   2  -8  -4 2387.12 90.7326  72
   2  -8  -4 2212.26 82.8452  57
   2  -8  -3 4154.13 134.642 107
   2  -8  -3 4045.40 129.095  73
  -2  -8   3 4317.15 136.140  71
   2  -8  -3 4125.96 135.000  57
  -2  -8   2 5407.75 176.739  42
   2  -8  -2 5079.50 168.393   5
   2  -8  -2 4778.17 154.755  73
  -2  -8   2 5335.77 165.915  71
   2  -8  -2 5474.06 171.559  71
   2  -8  -2 5434.59 167.150  57
   2  -8  -1 990.936 67.1963  73
  -2  -8   1 1147.56 79.4734  42
   2  -8  -1 1231.66 80.8640  71
  -2  -8   1 1129.28 75.6381  71
   2  -8  -1 1143.57 78.3402  57
  -2  -8   0 753.321 67.8602 107
  -2  -8   0 608.589 61.5779  42
   2  -8   0 594.291 55.3631  73
   2  -8   0 633.821 66.1203  71
  -2  -8   0 708.386 65.2122  71
  -2  -8   0 746.438 70.9795  63
   2  -8   0 666.382 66.0370  57
  -2  -8  -1 15985.4 389.355 107
  -2  -8  -1 15729.5 375.744  72
  -2  -8  -1 15684.8 378.838  71
   2  -8   1 15991.2 389.372  71
  -2  -8  -1 16133.7 385.756  63
   2  -8   1 15997.3 381.265  57
   2  -8   1 15389.2 383.899   5
  -2  -8  -2 469.929 57.2818 107
   2  -8   2 480.490 55.6233  57
   2  -8   2 417.458 56.2969  71
  -2  -8  -2 491.683 55.0148  72
  -2  -8  -2 471.866 55.3819  63
  -2  -8  -3 312.348 47.0024 107
   2  -8   3 340.221 50.7768  71
  -2  -8  -3 307.433 45.8482  72
  -2  -8  -3 391.083 46.4705  63
   2  -8   3 273.443 43.3980  57
   2  -8   4 2789.78 98.1934  71
  -2  -8  -4 2845.77 96.6936  72
   2  -7  -6 1193.55 70.2139  60
   2  -7  -6 1140.36 70.1986  57
  -2  -7   5 10204.0 282.551  43
  -2  -7   5 9459.21 265.488  42
   2  -7  -5 10227.6 273.948  73
   2  -7  -5 10485.3 270.116  72
  -2  -7   5 9051.92 258.179  53
   2  -7  -5 10476.1 275.739  57
  -2  -7   4 638.038 173.401  31
   2  -7  -4 845.016 71.1387 107
  -2  -7   4 711.271 73.5623  42
   2  -7  -4 951.760 68.5986   5
   2  -7  -4 882.282 78.7926  73
   2  -7  -4 812.686 76.7361  71
  -2  -7   4 771.693 75.3579  53
   2  -7  -4 821.726 79.1500  57
  -2  -7   3 22521.7 540.881  42
  -2  -7   3 21669.7 537.329  53
   2  -7  -3 22113.5 532.228  57
   2  -7  -3 21844.3 531.776  73
   2  -7  -3 21517.2 531.057  71
  -2  -7   3 20487.9 888.813  31
   2  -7  -2 921.947 87.5199  57
  -2  -7   2 1027.06 96.1921  53
  -2  -7   2 907.131 81.1134  52
  -2  -7   2 873.354 86.4402  42
  -2  -7   2 1020.50 91.5606  71
   2  -7  -2 1015.11 91.9594  71
  -2  -7   1 2986.55 151.462  53
   2  -7  -1 3102.07 150.313  57
  -2  -7   1 2817.22 140.638  52
   2  -7  -1 3234.74 153.112  71
  -2  -7   1 2805.71 144.457  71
   2  -7   0 2163.27 128.809  57
  -2  -7   0 2216.47 129.809  53
  -2  -7   0 2130.21 125.379  52
   2  -7   0 2310.89 132.037  71
  -2  -7   0 1945.04 119.490  71
  -2  -7   0 2186.96 124.732  42
  -2  -7   0 2053.15 113.042  43
   2  -7   1 1241.42 97.2250  43
  -2  -7  -1 1284.20 94.0599  42
  -2  -7  -1 1196.41 97.0351  53
   2  -7   1 1351.68 109.615  57
   2  -7   1 1285.88 101.392  75
  -2  -7  -1 1236.76 98.1476  71
   2  -7   2 5433.45 393.118  29
  -2  -7  -2 5438.04 187.219  42
   2  -7   2 5604.97 194.061  48
  -2  -7  -2 6152.04 219.738 107
   2  -7   2 5991.92 210.396  75
  -2  -7  -2 6154.19 210.056  71
  -2  -7  -2 6312.05 214.717  63
   2  -7   2 6216.91 220.942  57
   2  -7   3 1422.42 90.3795   5
  -2  -7  -3 1702.70 106.348 107
   2  -7   3 1433.07 99.3281  75
   2  -7   3 1585.23 106.417  43
   2  -7   3 1588.36 99.4194  48
  -2  -7  -3 1571.93 103.387  72
  -2  -7  -3 1438.29 97.0820  71
   2  -7   3 1594.71 108.684  57
  -2  -7  -4 994.498 82.0132 107
   2  -7   4 953.485 81.7607  43
   2  -7   4 936.163 80.3555  48
  -2  -7  -4 990.191 77.3604  63
  -2  -7  -4 1010.01 82.0414  72
   2  -7   4 1066.88 88.4740  57
   2  -7   4 939.243 77.3784  75
   2  -7   5 1985.96 102.257  48
   2  -7   5 2067.12 103.652  57
  -2  -7  -5 2048.97 95.7531  60
  -2  -7  -5 2098.22 95.7003  63
  -2  -7  -5 2116.04 103.298  72
  -2  -7  -6 381.645 41.1752  60
   2  -7   6 327.614 44.9866  57
   2  -6  -8 984.524 57.8178  60
   2  -6  -8 943.394 60.2235  98
   2  -6  -7 5153.61 170.533  41
  -2  -6   7 5010.54 168.931  43
   2  -6  -7 5646.23 178.737  98
   2  -6  -7 5545.52 173.454  60
   2  -6  -6 177.589 49.0423  41
   2  -6  -6 234.889 59.4469  57
   2  -6  -6 248.703 58.1273  60
   2  -6  -6 153.179 48.6281  72
  -2  -6   6 195.104 133.572  31
   2  -6  -5 4520.97 168.033 107
   2  -6  -5 4721.75 188.538  73
  -2  -6   5 4352.18 174.305  53
   2  -6  -5 5049.80 192.239  57
  -2  -6   5 4722.33 423.425  31
  -2  -6   4 2108.53 300.316  16
   2  -6  -4 2304.20 133.588  73
   2  -6  -4 2181.64 128.694  71
  -2  -6   4 2542.68 324.585  31
  -2  -6   4 2247.90 130.487  53
   2  -6  -4 2208.62 130.927  57
  -2  -6   3 7294.11 535.006  17
   2  -6  -3 8634.24 276.343  71
  -2  -6   3 7719.93 555.560  31
  -2  -6   3 8195.13 259.075  52
   2  -6  -3 8602.09 277.281  57
   2  -6  -2 30780.6 1125.02   2
  -2  -6   2 29895.9 1139.26  17
   2  -6  -2 30513.4 732.147  57
  -2  -6   2 31605.7 725.101  52
   2  -6  -2 31725.7 735.794  71
  -2  -6   2 30758.2 1169.79  31
   2  -6  -1 21947.9 546.497  43
   2  -6  -1 22402.3 566.114  57
  -2  -6   1 23755.5 575.471  53
  -2  -6   1 23135.7 563.203  52
   2  -6  -1 22286.6 566.690  75
   2  -6  -1 22496.0 567.775  71
  -2  -6   1 22973.3 963.628  31
  -2  -6   0 8797.61 533.135  17
   2  -6   0 9516.33 580.861   2
   2  -6   0 9975.21 308.666  42
   2  -6   0 10223.4 303.660  43
   2  -6   0 9844.42 271.207  48
   2  -6   0 10008.9 313.526  57
  -2  -6   0 10331.1 311.727  52
   2  -6   0 9879.95 311.254  75
  -2  -6   0 9863.44 303.924  71
  -2  -6   0 7690.45 466.436  18
   2  -6   0 9350.80 503.353  29
   2  -6   0 8797.71 478.812  31
   2  -6   1 16324.4 774.935   2
   2  -6   1 16627.4 446.813  42
   2  -6   1 16817.7 454.846  57
  -2  -6  -1 16710.8 448.998  52
  -2  -6  -1 17379.0 446.383  53
   2  -6   1 16786.6 448.913  75
  -2  -6  -1 15924.5 435.409  71
   2  -6   1 15897.3 718.651  29
   2  -6   2 37612.9 1282.69   2
   2  -6   2 34008.4 1198.31  16
  -2  -6  -2 39321.1 871.450  53
  -2  -6  -2 40019.8 888.838  52
  -2  -6  -2 37365.9 851.247  42
   2  -6   2 39214.5 885.099  42
   2  -6   2 40528.3 892.798  43
   2  -6   2 39778.3 891.098  75
  -2  -6  -2 39070.7 877.150  71
   2  -6   2 34599.1 1199.96  31
   2  -6   2 37401.5 1266.52  29
  -2  -6  -3 10708.3 320.626 107
  -2  -6  -3 9441.07 272.197  97
   2  -6   3 8264.40 526.015  16
  -2  -6  -3 10319.6 308.878  63
  -2  -6  -3 10245.2 307.111  71
   2  -6   3 9116.66 573.912  29
   2  -6   3 10520.3 318.205  43
  -2  -6  -4 9379.42 294.336  72
  -2  -6  -4 9703.78 290.720  63
  -2  -6  -4 8964.66 292.973 107
   2  -6   4 9502.05 295.186  43
   2  -6   5 8515.56 525.729  29
  -2  -6  -5 8645.28 271.042 107
   2  -6   5 8315.84 260.413  43
  -2  -6  -5 8543.78 257.802  60
  -2  -6  -5 8614.18 269.513  72
  -2  -6  -5 8604.66 262.197  63
   2  -6   6 2.79864 52.3718  48
  -2  -6  -6 34.1230 47.2838  63
  -2  -6  -6-10.8222 47.0361  72
  -2  -6  -6 28.5982 46.8535  60
  -2  -6  -7 2996.64 108.667  63
  -2  -6  -7 3028.46 110.838  60
   2  -5  -9 255.843 46.7096  98
   2  -5  -8 1136.81 85.6496  41
   2  -5  -8 1037.36 78.4006  60
   2  -5  -8 1043.73 84.3465  98
   2  -5  -7 5370.32 195.359 114
   2  -5  -7 5697.92 204.893  41
   2  -5  -7 5266.62 178.340  72
   2  -5  -7 5625.22 196.640  60
   2  -5  -7 5450.50 205.946  57
  -2  -5   6 1004.99 211.220  22
   2  -5  -6 1069.69 75.8404 107
   2  -5  -6 1052.02 93.6115 114
   2  -5  -6 1144.32 97.8768  41
   2  -5  -6 1129.79 215.224  14
  -2  -5   6 1109.22 234.946  16
   2  -5  -6 1224.16 103.173  73
   2  -5  -6 1165.42 90.3246  72
   2  -5  -6 1122.20 99.1814  57
   2  -5  -5 9811.34 299.204 114
   2  -5  -5 10049.3 290.081 107
   2  -5  -5 9659.85 297.842  41
  -2  -5   5 9012.17 598.289  16
   2  -5  -5 10694.3 319.582  73
   2  -5  -5 10177.8 311.045  71
   2  -5  -5 10511.1 317.266  57
   2  -5  -4 1753.20 107.755  41
  -2  -5   4 1707.59 265.949  16
   2  -5  -4 1782.17 121.214  73
   2  -5  -4 1868.32 117.678  71
   2  -5  -4 1908.31 119.928  57
   2  -5  -3 1253.80 99.0822  57
   2  -5  -3 1389.54 214.072   2
  -2  -5   3 1272.71 232.447  16
   2  -5  -3 1141.81 82.9664  41
   2  -5  -3 1327.30 100.223  71
   2  -5  -3 1094.50 86.5961  68
  -2  -5   3 1228.33 89.5261  33
   2  -5  -2 1791.96 114.247  57
   2  -5  -2 1828.96 100.957  43
  -2  -5   2 1860.50 101.182  44
  -2  -5   2 1965.05 265.835  16
   2  -5  -2 1707.78 233.297   2
   2  -5  -2 1842.08 113.077  71
  -2  -5   2 1884.94 113.553  33
  -2  -5   2 1536.25 239.036  31
   2  -5  -1 12091.8 331.334  43
  -2  -5   1 12727.8 330.616  44
  -2  -5   1 12037.7 607.821  17
   2  -5  -1 12665.6 350.502  75
   2  -5  -1 12260.9 344.799  57
   2  -5  -1 10957.8 493.948  29
  -2  -5   1 12632.7 634.084  31
   2  -5  -1 12080.0 512.243  31
  -2  -5   1 12507.3 340.407  33
   2  -5   0 3721.31 156.088  43
   2  -5   0 3623.55 157.112  42
  -2  -5   0 3641.90 152.763  44
  -2  -5   0 3433.82 314.204  17
   2  -5   0 2974.06 283.216   9
   2  -5   0 3218.82 311.935   2
   2  -5   0 3827.72 164.544  75
  -2  -5   0 3680.01 159.245  52
   2  -5   0 3407.89 275.437  31
  -2  -5   0 3687.62 337.868  31
  -2  -5   0 3800.86 162.250  33
   2  -5   0 3946.66 304.673  29
   2  -5   1 104390. 2548.81  16
   2  -5   1 109826. 2664.74   2
  -2  -5  -1 104636. 2577.97  17
   2  -5   1 98920.5 2457.54  11
  -2  -5  -1 111939. 2213.64  52
   2  -5   1 109703. 2209.05  42
  -2  -5  -1 108932. 2200.84  71
  -2  -5  -1 101378. 2466.67  18
   2  -5   1 107013. 2584.09  22
   2  -5   1 108768. 2606.52  29
   2  -5   2 6286.32 421.483  16
   2  -5   2 6037.54 398.079  11
   2  -5   2 6182.09 426.462   2
  -2  -5  -2 6777.98 218.051  53
   2  -5   2 6561.81 229.031  43
   2  -5   2 6858.85 227.475  42
  -2  -5  -2 6247.67 217.844  71
   2  -5   2 6262.03 211.647  67
   2  -5   2 6332.29 443.284  29
   2  -5   2 6427.19 441.592  22
  -2  -5  -3 11512.3 333.009 107
   2  -5   3 10760.1 564.489   2
   2  -5   3 10709.9 592.513  16
   2  -5   3 10737.5 579.669  11
   2  -5   3 11448.4 331.091  43
  -2  -5  -3 10290.8 282.719  42
   2  -5   3 11435.9 320.555  42
   2  -5   3 10907.4 312.373  67
  -2  -5  -3 10465.5 316.213  71
  -2  -5  -3 11080.7 302.182  53
  -2  -5  -3 11432.1 326.417  52
  -2  -5  -4 5754.01 215.593 107
  -2  -5  -4 5433.02 185.231  97
   2  -5   4 5250.32 438.643  16
   2  -5   4 5700.08 449.769  29
  -2  -5  -4 5290.19 205.022  71
  -2  -5  -4 5324.35 210.626  72
   2  -5   4 5430.94 195.689  42
   2  -5   4 5884.04 215.373  43
   2  -5   5 37319.6 1284.29  29
   2  -5   5 36989.3 832.190  43
  -2  -5  -5 36972.1 846.033 107
  -2  -5  -5 37230.2 845.091  72
  -2  -5  -5 37803.8 840.311  63
  -2  -5  -5 35850.0 801.717  55
   2  -5   6 4881.44 193.117  48
   2  -5   6 4313.55 166.772  43
  -2  -5  -6 4622.84 182.949  63
  -2  -5  -6 4171.91 179.978  72
   2  -5   6 3986.72 375.746  29
  -2  -5  -6 4378.27 176.018  60
   2  -5   7 5884.76 204.642  48
  -2  -5  -7 6029.97 199.792  63
  -2  -5  -7 5820.54 195.831  60
  -2  -5  -8 4188.43 138.937  63
  -2  -5  -8 3970.88 144.583  41
   2  -5   8 4461.11 155.061  47
  -2  -5  -8 4001.43 138.096  79
   2  -4 -10 4209.96 128.999  79
   2  -4 -10 4493.29 134.935  70
   2  -4  -9 6903.38 216.999  98
   2  -4  -9 6798.46 218.132  41
   2  -4  -8 1583.85 113.689  98
   2  -4  -8 1615.97 104.139 119
   2  -4  -8 1646.17 111.612 114
   2  -4  -8 1663.41 106.844  60
   2  -4  -8 1478.99 110.114  41
  -2  -4   7 9882.43 563.698  22
  -2  -4   7 9301.85 600.462  16
   2  -4  -7 8713.77 550.471  14
   2  -4  -7 10910.9 327.349  41
   2  -4  -7 10650.0 307.440 119
   2  -4  -7 10673.4 322.704 114
   2  -4  -7 10373.0 292.382  72
   2  -4  -7 11127.3 316.524  60
   2  -4  -7 10697.9 328.813  57
  -2  -4   6 8427.85 559.229  16
   2  -4  -6 8484.00 276.583  41
   2  -4  -6 7738.44 239.274 107
   2  -4  -6 7983.67 257.105 119
   2  -4  -6 8481.29 275.455 114
   2  -4  -6 8641.11 280.213  73
   2  -4  -6 8532.35 256.124  72
   2  -4  -6 8690.91 279.732  57
   2  -4  -5 32985.2 745.661 104
   2  -4  -5 31481.7 707.648 107
   2  -4  -5 30364.8 711.304 119
   2  -4  -5 31732.8 732.648  41
   2  -4  -5 32909.3 744.104  73
  -2  -4   5 31959.7 1152.84  16
   2  -4  -5 31953.0 737.686  57
  -2  -4   4 13688.8 349.787  33
   2  -4  -4 14139.9 378.506 104
   2  -4  -4 13618.6 366.018  91
  -2  -4   4 14116.8 675.691  16
  -2  -4   4 13241.9 646.248   9
   2  -4  -4 14617.8 380.048  57
   2  -4  -4 14522.4 374.449  71
   2  -4  -4 13737.6 366.236  68
   2  -4  -4 14456.1 370.216  41
  -2  -4   3 11715.0 307.190  33
   2  -4  -3 11752.4 316.867 104
   2  -4  -3 11787.2 308.348  41
   2  -4  -3 12264.0 539.176   2
  -2  -4   3 11465.6 575.842  16
  -2  -4   3 11403.1 565.417   9
   2  -4  -3 12156.8 319.751  71
   2  -4  -3 11278.4 309.011  68
   2  -4  -3 11798.9 321.900  57
   2  -4  -2 8303.28 246.146  57
  -2  -4   2 8276.53 222.632  37
   2  -4  -2 8164.90 229.695  43
   2  -4  -2 8051.75 237.075  42
  -2  -4   2 8419.81 231.456  44
   2  -4  -2 8181.01 223.479  41
   2  -4  -2 7898.01 357.584   9
  -2  -4   2 8141.13 453.786   9
  -2  -4   2 8332.31 459.535  16
   2  -4  -2 9013.10 450.931   2
   2  -4  -2 8367.48 249.015  75
   2  -4  -2 8073.30 240.793  71
  -2  -4   2 8640.74 240.101  33
   2  -4  -2 7878.25 326.285  29
   2  -4  -1 36891.5 781.477  43
  -2  -4   1 36381.0 769.416  37
  -2  -4   1 36854.3 779.870  44
  -2  -4   1 36876.3 1101.10   9
   2  -4  -1 33513.1 980.980   9
  -2  -4   1 38630.0 1121.49  16
   2  -4  -1 29913.8 847.713  17
   2  -4  -1 32997.5 845.224  11
   2  -4  -1 36791.2 793.231  75
   2  -4  -1 36380.4 792.057  57
   2  -4  -1 35558.8 963.114  31
   2  -4  -1 36861.7 979.175  29
  -2  -4   1 38146.0 788.336  33
  -2  -4   1 39516.8 1130.09  31
  -2  -4   0 18211.4 672.033  17
  -2  -4   0 16956.0 669.441   9
   2  -4   0 17902.6 605.827  16
   2  -4   0 17767.8 676.094   2
   2  -4   0 16574.2 546.775  11
   2  -4   0 17042.2 637.684   9
   2  -4   0 17033.4 615.511  22
  -2  -4   0 17635.6 424.346  33
  -2  -4   0 18543.8 693.984  31
   2  -4   0 17285.6 620.238  29
   2  -4   0 17507.2 422.526  43
  -2  -4   0 17569.1 415.078  37
   2  -4   0 17441.1 422.603  42
  -2  -4   0 17680.1 421.507  44
   2  -4   1 25735.3 591.109  43
   2  -4   1 25916.1 588.767  42
  -2  -4  -1 25869.4 589.292  44
   2  -4   1 26037.9 583.855  53
  -2  -4  -1 24035.9 775.650  18
   2  -4   1 24982.4 835.044  22
  -2  -4  -1 27017.8 888.396  31
  -2  -4  -1 26640.0 592.805  33
   2  -4   1 26025.7 848.182  29
   2  -4   1 24562.6 857.217   9
  -2  -4  -1 24982.8 837.978  17
   2  -4   1 26221.1 820.478  16
   2  -4   1 26863.5 872.859   2
   2  -4   1 25741.3 785.249  11
   2  -4   2 4248.68 306.036  11
   2  -4   2 3909.08 302.646   2
   2  -4   2 4364.83 152.547  53
  -2  -4  -2 4448.33 163.534  52
   2  -4   2 4370.27 158.317  42
  -2  -4  -2 4425.94 164.637  44
   2  -4   2 4526.10 166.439  43
  -2  -4  -2 4226.83 155.740  71
  -2  -4  -2 3950.60 248.959  18
   2  -4   3 4143.68 343.907  30
   2  -4   3 3969.04 339.783  22
   2  -4   3 4034.95 343.854  29
  -2  -4  -3 4204.99 166.194 107
   2  -4   3 4119.99 309.584   2
   2  -4   3 3978.58 327.896  11
   2  -4   3 4231.05 165.987  43
   2  -4   3 4566.83 161.309  42
  -2  -4  -3 4136.42 159.801  71
  -2  -4  -3 3999.73 143.590  53
  -2  -4  -3 4306.57 162.858  52
  -2  -4  -4 9699.73 291.220 107
  -2  -4  -4 9098.47 264.405  97
   2  -4   4 8981.72 530.058  11
   2  -4   4 9690.80 282.978  43
   2  -4   4 9090.78 262.286  42
  -2  -4  -4 9386.27 285.599  72
  -2  -4  -4 9093.13 279.244  71
   2  -4   4 9688.31 553.916  22
   2  -4   4 10466.6 569.375  30
   2  -4   4 9682.17 554.018  29
   2  -4   5 4266.70 384.304  29
   2  -4   5 4406.61 392.316  30
  -2  -4  -5 4540.77 185.676 107
  -2  -4  -5 3978.26 157.807  97
  -2  -4  -5 4309.84 162.858  55
   2  -4   5 4631.41 174.753  43
  -2  -4  -5 4389.69 183.206  72
   2  -4   5 3880.50 375.184  11
  -2  -4  -6 9883.68 304.189  60
   2  -4   6 10931.9 321.612  48
  -2  -4  -6 9867.60 291.654  98
  -2  -4  -6 10344.7 318.139  72
  -2  -4  -6 10549.4 316.068  63
   2  -4   6 10132.9 609.303  30
   2  -4   6 10529.6 603.926  29
   2  -4   7 8570.04 268.198  48
  -2  -4  -7 8305.46 268.479  63
  -2  -4  -7 8428.42 264.329  60
  -2  -4  -8 12483.4 328.540  60
  -2  -4  -8 12542.8 331.869  63
   2  -4   8 11883.6 320.763  48
  -2  -4  -9 139.103 41.6295  63
  -2  -4  -9 207.841 50.6589  79
   2  -3 -10 146.052 45.6574  41
   2  -3 -10 137.084 49.7779  79
   2  -3 -10 166.166 52.5447  70
   2  -3 -10 131.603 54.4339 112
   2  -3  -9 545.916 77.5764 119
   2  -3  -9 688.549 82.0309  98
   2  -3  -9 681.194 79.2056  41
   2  -3  -8 8921.61 290.840  98
   2  -3  -8 8891.15 283.320 119
   2  -3  -8 9273.85 293.336 114
   2  -3  -8 8871.53 278.234  60
  -2  -3   7 9295.05 522.402  22
   2  -3  -7 10069.1 307.411 119
   2  -3  -7 9910.15 313.002 114
   2  -3  -7 10382.2 317.138  41
   2  -3  -7 9877.84 559.631  14
   2  -3  -7 9343.75 275.412  72
   2  -3  -7 10669.2 306.788  60
   2  -3  -7 10460.6 319.007  57
   2  -3  -6 53104.3 1182.83 119
   2  -3  -6 55145.4 1198.62 114
  -2  -3   6 55181.5 1583.11  11
   2  -3  -6 55578.2 1196.25  41
   2  -3  -6 54464.8 1161.51  72
   2  -3  -6 57277.2 1201.66  57
   2  -3  -6 57146.4 1185.36  60
   2  -3  -5 9568.89 284.822  91
   2  -3  -5 9992.86 286.070  41
   2  -3  -5 9759.14 288.314 104
   2  -3  -5 9941.69 286.398  57
   2  -3  -4 2351.15 119.017 104
   2  -3  -4 2327.91 115.954  91
   2  -3  -4 2612.57 117.335  41
  -2  -3   4 2569.83 236.796   9
   2  -3  -4 2402.36 115.235  68
   2  -3  -4 2396.26 114.836  57
   2  -3  -3 79148.6 1803.18   2
  -2  -3   3 78776.6 1846.49   9
   2  -3  -3 74715.8 1540.39  41
   2  -3  -2 46429.2 1085.79  29
  -2  -3   2 50038.0 1263.43   9
   2  -3  -2 47054.9 1106.69   9
  -2  -3   2 49747.4 1276.64  16
   2  -3  -2 51616.4 1252.39   2
   2  -3  -2 49186.2 988.953  43
   2  -3  -2 46698.3 987.115  41
   2  -3  -1 129687. 2705.05  31
   2  -3  -1 131259. 2738.02  29
  -2  -3   1 133925. 2850.87   9
   2  -3  -1 131864. 2745.03   9
   2  -3  -1 123207. 2749.59   8
   2  -3  -1 130450. 2629.93  11
  -2  -3   1 138085. 2865.57  16
   2  -3  -1 134271. 2570.75  43
   2  -3  -1 125790. 2553.03  41
  -2  -3   1 129301. 2563.20  37
   2  -3   0 1734.48 166.905  22
  -2  -3   0 1733.35 183.431  31
   2  -3   0 1442.93 155.821  29
  -2  -3   0 1622.49 173.179   9
   2  -3   0 1811.05 175.009   2
   2  -3   0 1974.33 145.094  11
   2  -3   0 1727.87 147.072  16
  -2  -3   0 1723.89 119.216  10
  -2  -3   0 1831.13 85.7563  37
   2  -3   0 1715.72 81.7437  42
   2  -3   1 6705.00 336.604  22
  -2  -3  -1 6711.53 309.902  18
   2  -3   1 7133.30 347.683  29
  -2  -3  -1 6991.53 354.191  31
   2  -3   1 6855.35 256.145  14
  -2  -3  -1 7007.08 343.622  17
   2  -3   1 7272.72 352.684   2
   2  -3   1 7313.93 320.302  11
  -2  -3  -1 6692.12 277.916  10
   2  -3   1 6642.64 192.441  43
  -2  -3  -1 6875.58 193.352  37
  -2  -3  -1 6456.40 182.152  46
   2  -3   1 6709.66 189.647  42
  -2  -3  -1 6926.30 195.482  44
   2  -3   2 59295.7 1437.99  11
   2  -3   2 60858.9 1442.87   2
  -2  -3  -2 56771.6 1369.75  10
  -2  -3  -2 58434.1 1182.55  52
   2  -3   2 54711.1 1165.24  53
   2  -3   2 58132.6 1464.53  22
  -2  -3  -2 57620.2 1352.25  18
   2  -3   2 61788.6 1487.23  30
  -2  -3  -2 59527.5 1183.76  33
   2  -3   2 56097.7 1183.30  43
   2  -3   2 57364.6 1177.26  42
  -2  -3  -3 32022.2 939.292  10
   2  -3   3 33078.8 996.259  11
   2  -3   3 33257.9 712.936  43
  -2  -3  -3 32747.0 715.304  44
   2  -3   3 32216.2 698.486  42
  -2  -3  -3 33185.2 707.777  52
  -2  -3  -3 31576.7 683.311  53
   2  -3   3 34039.3 1020.25  29
   2  -3   3 34101.6 1021.16  26
   2  -3   3 32672.8 1001.97  22
   2  -3   3 34034.8 1015.86  30
   2  -3   4 4201.95 340.334  26
   2  -3   4 4541.28 347.216  22
   2  -3   4 4667.50 355.898  30
   2  -3   4 4402.38 341.569  29
  -2  -3  -4 4546.91 168.432 107
  -2  -3  -4 4412.60 157.434  97
  -2  -3  -4 4155.42 150.608  52
   2  -3   4 4253.36 156.803  43
  -2  -3  -4 4541.74 167.683  72
  -2  -3  -4 4655.75 165.818  63
  -2  -3  -4 3839.08 307.123  10
  -2  -3  -5 3657.69 330.056  10
   2  -3   5 4025.17 356.931  11
  -2  -3  -5 3806.74 151.214  97
  -2  -3  -5 3955.70 155.774  98
  -2  -3  -5 3904.99 149.475  55
  -2  -3  -5 3774.86 155.502  60
   2  -3   5 3923.94 148.867  43
  -2  -3  -5 3972.31 165.517  72
   2  -3   5 3977.64 351.494  26
   2  -3   5 4098.17 365.224  30
   2  -3   5 3691.22 337.032  29
   2  -3   6 17261.5 815.278  11
  -2  -3  -6 16772.6 427.185  55
  -2  -3  -6 17995.1 456.296  60
   2  -3   6 18560.3 462.726  48
  -2  -3  -6 17549.9 451.116  98
  -2  -3  -6 18134.5 466.995  72
   2  -3   6 18651.1 819.817  26
   2  -3   6 17329.5 797.718  30
   2  -3   6 18196.5 784.483  29
  -2  -3  -7 3141.77 134.533  93
  -2  -3  -7 3414.30 157.501  98
  -2  -3  -7 3559.17 160.901  60
   2  -3   7 3479.49 157.601  48
   2  -3   7 3341.13 348.629  26
   2  -3   7 3268.46 356.423  30
  -2  -3  -8 8384.16 263.900  79
  -2  -3  -8 8483.84 263.449  63
  -2  -3  -8 7457.98 236.712  70
   2  -3   8 7603.65 509.899  30
   2  -3   8 7098.71 492.127  26
  -2  -3  -9 5514.11 186.737  63
  -2  -3  -9 5204.83 167.528  70
  -2  -3  -9 6103.07 195.612  79
   2  -3   9 5863.73 196.307  47
  -2  -3 -10 329.978 51.8215  79
   2  -2 -11 578.450 57.2034 112
   2  -2 -10 1054.34 81.7633  79
   2  -2 -10 940.069 74.5512  41
   2  -2 -10 912.109 81.2506  98
   2  -2 -10 1007.77 88.5992 112
   2  -2  -9 1091.99 95.6999  41
   2  -2  -9 1261.10 108.139 119
   2  -2  -8 125.197 70.9049 119
   2  -2  -8 150.215 68.8276 114
   2  -2  -8 85.1352 60.3890  41
   2  -2  -8 126.121 71.4808 104
   2  -2  -8 72.8600 94.6111  14
  -2  -2   8 32.4330 103.454  13
   2  -2  -8 73.4341 54.3142  60
   2  -2  -7 25588.3 626.800 119
   2  -2  -7 26230.7 624.402 104
   2  -2  -7 25676.8 631.838 114
   2  -2  -7 26238.0 631.544  41
   2  -2  -7 25763.4 925.621  14
   2  -2  -7 26959.8 620.459  60
   2  -2  -6 1970.82 116.948 119
   2  -2  -6 1900.98 116.860 104
   2  -2  -6 2041.54 119.576 114
   2  -2  -6 2042.00 113.718  73
   2  -2  -6 1948.79 229.297  14
  -2  -2   6 1662.88 204.059  11
   2  -2  -6 1848.82 104.773  60
   2  -2  -5 3319.67 139.596  91
   2  -2  -5 3017.63 129.855  73
   2  -2  -5 3191.29 133.683  41
   2  -2  -5 3236.60 139.431 111
   2  -2  -4 26303.5 564.125   5
  -2  -2   4 28125.8 759.427   8
  -2  -2   4 27904.4 791.583   9
   2  -2  -4 27477.0 597.761  41
  -2  -2   3 56545.6 1291.09   9
   2  -2  -3 52039.2 1082.45  41
  -2  -2   2 259661. 5396.96  26
  -2  -2   2 262042. 5449.51  10
   2  -2  -2 284692. 5561.16   2
   2  -2  -2 277198. 5396.51   9
  -2  -2   2 290687. 5429.25  15
  -2  -2   2 297159. 5568.52   9
   2  -2  -2 273924. 5355.00  41
   2  -2  -1 109195. 2189.40  29
  -2  -2   1 112656. 2263.04   9
  -2  -2   1 113255. 2263.35  16
   2  -2  -1 107183. 2159.57   9
  -2  -2   0 94396.2 1933.37  34
  -2  -2   0 104609. 2144.71  31
   2  -2   0 100024. 2106.53  29
   2  -2   0 102001. 2069.69  14
  -2  -2   0 104161. 2148.40  17
  -2  -2   0 102513. 2138.25   9
   2  -2   0 101139. 2051.99  11
   2  -2   0 100979. 2137.59   2
   2  -2   1 49986.5 1181.10  26
   2  -2   1 48808.5 1176.94  30
  -2  -2  -1 50006.1 1139.65  18
   2  -2   1 48336.1 1158.32   2
   2  -2   1 49590.6 1136.93  11
   2  -2   1 48479.6 1053.87  14
   2  -2   1 47155.9 980.788  43
  -2  -2  -1 48092.0 982.169  37
  -2  -2  -2 11514.8 267.932  33
   2  -2   2 11797.2 443.806  26
   2  -2   2 11851.1 444.441  30
   2  -2   2 11498.0 440.867  22
   2  -2   2 11624.0 441.820  29
   2  -2   2 11196.1 427.212  11
  -2  -2  -2 11190.1 410.341  10
   2  -2   2 11325.5 270.572  43
  -2  -2  -2 10927.4 272.774  46
   2  -2   2 11039.2 262.982  42
  -2  -2  -2 11394.9 273.349  44
  -2  -2  -3 26100.4 776.413  10
  -2  -2  -3 25847.6 550.310  52
   2  -2   3 27909.4 810.389  26
   2  -2   3 26895.6 795.926  22
  -2  -2  -3 25539.9 604.104  24
   2  -2   3 26957.5 803.084  29
   2  -2   3 25101.7 553.751  43
   2  -2   3 25223.8 542.687  42
  -2  -2  -3 25819.9 560.141  44
   2  -2   4 54743.2 1148.88  43
   2  -2   4 57683.3 1499.34  11
  -2  -2  -4 58518.4 1482.52  10
   2  -2   4 58754.9 1496.05  26
   2  -2   4 61225.8 1499.05  29
  -2  -2  -5 19035.5 466.059  60
  -2  -2  -5 19819.3 461.562  55
  -2  -2  -5 19347.2 471.177  98
  -2  -2  -5 20569.5 781.898  10
   2  -2   5 20386.2 787.844  11
  -2  -2  -5 20048.8 480.312  72
  -2  -2  -5 19490.9 476.257  63
   2  -2   5 19579.1 769.013  26
   2  -2   5 20208.7 755.055  29
  -2  -2  -6 15861.6 408.188 112
   2  -2   6 17381.6 419.799  48
  -2  -2  -6 16157.5 422.277  98
   2  -2   6 16300.2 737.547  26
  -2  -2  -6 16252.0 418.168  60
  -2  -2  -6 15862.6 400.172  55
  -2  -2  -7 20314.4 511.741 112
  -2  -2  -7 20597.6 526.876  98
  -2  -2  -7 21360.2 509.314  93
   2  -2   7 21081.5 507.943  48
  -2  -2  -7 20945.8 522.534  60
   2  -2   7 21470.0 901.705  26
  -2  -2  -8 3397.86 154.864 112
  -2  -2  -8 3190.68 139.086  93
  -2  -2  -8 3727.07 173.329  79
  -2  -2  -8 3284.78 141.956  82
   2  -2   8 3906.14 174.570  47
  -2  -2  -8 3753.84 160.156  70
   2  -2   8 3664.27 365.506  26
   2  -2   8 3202.44 351.610  30
  -2  -2  -9 7643.17 242.707  79
   2  -2   9 7492.18 239.164  47
  -2  -2  -9 7383.25 225.632  70
  -2  -2  -9 7453.14 240.759  63
   2  -2   9 6829.56 459.966  30
  -2  -2 -10 3488.55 132.369  79
   2  -1 -11 889.814 70.6678 112
   2  -1 -11 845.924 65.6806  70
   2  -1 -10 1488.42 105.904 112
   2  -1 -10 1539.07 95.8342  79
   2  -1  -9 524.618 70.2720 104
   2  -1  -9 572.158 81.4644  98
   2  -1  -9 546.051 73.1110  41
   2  -1  -9 611.885 83.5375  79
   2  -1  -9 601.017 88.2864 119
  -2  -1   9 355.196 146.030  23
   2  -1  -8 7587.86 254.297  98
   2  -1  -8 7812.43 252.745  41
   2  -1  -8 7426.67 257.953 119
   2  -1  -8 7392.00 242.808 104
   2  -1  -8 7269.33 253.416 114
  -2  -1   8 6827.43 475.740  23
  -2  -1   7 10888.5 533.417  13
   2  -1  -7 10361.8 507.875  14
   2  -1  -7 11391.8 323.309  41
   2  -1  -7 11277.6 316.470  60
   2  -1  -7 12015.3 335.256 119
   2  -1  -7 11444.8 329.297 114
   2  -1  -7 10936.0 316.308 104
   2  -1  -6 6268.82 209.892  91
   2  -1  -6 6604.06 209.926  41
   2  -1  -6 6044.49 356.729  14
  -2  -1   6 5685.95 332.296  11
   2  -1  -6 6521.48 207.636 104
   2  -1  -6 6494.04 214.363 119
   2  -1  -6 6363.35 211.761 114
   2  -1  -6 6426.58 212.456 111
   2  -1  -6 6303.84 210.094  57
   2  -1  -6 6282.42 199.819  60
   2  -1  -5 25406.2 572.708  41
   2  -1  -5 26415.6 795.101  14
  -2  -1   5 25361.7 760.725   8
  -2  -1   5 25171.6 757.918  11
   2  -1  -4 35249.9 831.661   1
  -2  -1   4 36931.9 932.386   8
   2  -1  -4 36569.9 958.200  14
  -2  -1   4 34573.5 865.594   9
   2  -1  -3 13896.4 321.880  41
  -2  -1   3 14370.3 409.833   9
  -2  -1   2 186922. 3758.69   9
   2  -1  -2 188283. 3819.35  14
  -2  -1   1 334381. 6631.44  16
  -2  -1   1 336572. 6611.71  15
  -2  -1   1 337531. 6635.03   9
   2  -1  -1 337702. 6660.10  14
   2  -1   0 288998. 5460.91  29
  -2  -1   0 285595. 5469.86  18
  -2  -1   0 282627. 5442.97  31
  -2  -1   0 285606. 5468.50  17
   2  -1   0 284379. 5432.41  14
   2  -1   1 62964.5 1371.67  29
  -2  -1  -1 60948.5 1215.04  34
  -2  -1  -1 60587.6 1213.48  36
  -2  -1  -2 16676.1 377.190  46
  -2  -1  -2 16975.3 372.931  37
  -2  -1  -2 17215.5 420.201  21
   2  -1   2 17859.0 532.527  29
  -2  -1  -2 16899.2 362.141  33
  -2  -1  -2 17929.9 449.808  24
   2  -1   2 18492.3 540.501  11
   2  -1   3 67399.0 1578.89  29
   2  -1   3 67130.9 1468.75   1
   2  -1   3 67970.1 1598.11  11
  -2  -1  -3 68613.8 1597.17  10
   2  -1   4 111308. 2253.46  48
  -2  -1  -4 120191. 2589.51  10
   2  -1   4 118213. 2538.74  29
  -2  -1  -5 38143.2 819.215  98
  -2  -1  -5 36207.8 806.218  60
   2  -1   5 38373.7 804.153  48
  -2  -1  -5 37041.0 816.483  63
  -2  -1  -5 37822.9 1143.24  10
  -2  -1  -6 70692.3 1914.18  10
   2  -1   6 73163.4 1910.38  13
  -2  -1  -6 69823.1 1467.81 112
  -2  -1  -6 71120.4 1478.60  98
   2  -1   6 70461.6 1449.21  48
  -2  -1  -6 71090.9 1478.37  63
  -2  -1  -6 68949.8 1463.53  60
  -2  -1  -7 37114.0 854.029 112
  -2  -1  -7 38679.0 851.332  93
   2  -1   7 39080.6 867.760  47
  -2  -1  -7 37801.9 865.010  79
  -2  -1  -7 38338.2 844.610  82
  -2  -1  -7 38624.4 867.738  63
  -2  -1  -7 36036.6 848.224  70
   2  -1   7 37953.0 1288.87  13
  -2  -1  -8 12942.4 365.853 112
  -2  -1  -8 12835.9 353.514  93
  -2  -1  -8 13148.6 376.379  79
  -2  -1  -8 12411.2 343.526  82
   2  -1   8 13317.4 371.854  47
  -2  -1  -8 12530.9 360.198  70
   2  -1   8 12877.9 693.678  13
   2  -1   9 3273.69 148.262  47
  -2  -1  -9 3566.46 152.186  70
   2  -1   9 3522.81 161.818  51
  -2  -1  -9 3651.16 165.398  79
   2  -1  10 3258.12 133.332  51
  -2  -1 -10 3519.55 127.463  70
   2   0 -11 306.639 53.0991  70
   2   0 -10 1650.67 107.307  70
   2   0 -10 1567.76 100.692 100
   2   0  -9 122.948 69.8683 119
   2   0  -9 138.261 43.1814  41
   2   0  -9 57.7109 59.8654  79
   2   0  -9 134.915 67.2952  70
  -2   0   9 258.110 142.316  23
  -2   0   9 69.3238 53.8095  35
   2   0  -8 1541.86 115.938 119
   2   0  -8 1226.35 94.3964 104
   2   0  -8 1253.74 87.3691  90
   2   0  -8 1419.02 104.103  98
   2   0  -8 1294.12 93.1934  41
   2   0  -8 1592.13 109.347  79
   2   0  -8 1385.15 108.567  70
  -2   0   8 1461.22 241.178  12
   2   0  -7 3867.87 153.628  41
   2   0  -7 3767.56 158.867  98
  -2   0   7 3828.09 344.114  12
   2   0  -7 4132.78 170.311 119
   2   0  -7 3471.53 147.736 104
   2   0  -7 3888.49 160.565 114
   2   0  -7 3756.53 157.854 111
   2   0  -6 5606.85 184.680 111
   2   0  -6 5592.50 186.479 114
   2   0  -6 5659.07 192.064 119
   2   0  -6 5435.16 181.580  98
   2   0  -6 5262.33 176.839 104
   2   0  -6 4464.24 254.234  19
  -2   0   6 5447.13 323.918  20
  -2   0   6 5404.25 321.756  13
   2   0  -6 5049.08 296.374  14
   2   0  -6 5535.10 178.703  41
   2   0  -5 17333.4 546.019  19
  -2   0   5 18925.3 560.246  21
   2   0  -5 19152.2 606.639  14
  -2   0   5 19126.9 554.203  11
   2   0  -5 19716.0 438.797  41
   2   0  -4 220.666 59.9804  19
  -2   0   4 126.997 39.9052   9
  -2   0   4 185.307 83.8260   8
   2   0  -4 150.249 68.2704  14
  -2   0   4 126.971 50.2478   3
  -2   0   4 248.544 66.3466  11
   2   0  -4 178.258 37.1908  41
   2   0  -3 9974.54 338.817  14
  -2   0   3 10393.1 361.037   8
   2   0  -3 10110.5 298.067   1
   2   0  -3 9900.39 290.850  19
  -2   0   2 82821.9 1752.92  12
   2   0  -2 85863.0 1770.36   1
  -2   0   1 111072. 2269.44  12
   2   0  -1 114388. 2265.51   9
  -2   0   1 118406. 2345.91  15
  -2   0   1 112790. 2291.02  17
  -2   0   1 114960. 2329.19  18
  -2   0   1 113567. 2316.88  28
  -2   0   0 999999. 19306.2  15
   2   0   0 985812. 19312.4   1
   2   0   1 3681.77 167.603  13
   2   0   1 3968.24 175.534   1
  -2   0  -1 3398.17 162.544  27
  -2   0  -1 3682.09 169.698  24
  -2   0  -1 3886.86 163.996  21
   2   0   2 22814.9 576.734   1
  -2   0  -2 22212.3 567.541  24
  -2   0  -3 526.029 69.1657   3
   2   0   3 527.510 116.487  23
  -2   0  -4 23929.3 637.533   8
   2   0   4 23331.6 511.695  48
  -2   0  -5 5079.71 352.231  10
   2   0   5 5960.85 377.213  13
  -2   0  -5 5857.16 191.052 112
   2   0   5 5678.93 188.146  47
  -2   0  -5 5773.79 191.413  79
  -2   0  -5 5433.38 185.594  63
   2   0   5 5484.36 363.775  23
  -2   0  -6 11932.8 605.348  10
   2   0   6 12677.4 619.187  13
  -2   0  -6 12160.8 339.904 112
  -2   0  -6 12103.7 335.272  93
   2   0   6 12591.0 339.465  47
  -2   0  -6 11690.8 327.189  82
  -2   0  -6 12209.2 342.588  79
  -2   0  -6 12152.4 337.061  63
  -2   0  -6 11965.0 332.272  70
   2   0   6 13031.4 626.127  23
  -2   0  -7 11782.3 327.689 115
  -2   0  -7 11977.6 351.711 112
  -2   0  -7 11821.3 345.491  93
   2   0   7 13161.2 353.848  47
  -2   0  -7 11874.2 336.624  82
  -2   0  -7 12068.4 354.101  79
  -2   0  -7 12383.9 354.405  63
  -2   0  -7 11872.4 345.075  70
   2   0   7 10675.2 627.622  13
   2   0   8 770.194 96.1152  51
  -2   0  -8 770.156 89.6235  93
   2   0   8 884.945 88.7658  47
  -2   0  -8 620.705 77.3105  82
  -2   0  -8 703.780 95.3123  79
  -2   0  -8 772.030 89.4149  70
  -2   0  -8 464.759 148.848  19
   2   0   9 726.324 73.3727 103
   2   0   9 795.528 89.1981  35
  -2   0  -9 726.198 85.0690  70
   2   0   9 751.968 86.9973  51
  -2   0  -9 872.188 99.3250  79
   2   0  10 10236.5 283.619  51
  -2   0 -10 11029.3 284.412  70
  -2   0 -10 10967.4 291.218 100
   2   1 -11 835.582 62.8506  70
  -2   1  10 1251.24 89.8627  49
   2   1 -10 1561.86 101.407  70
   2   1 -10 1574.87 103.688 112
   2   1 -10 1429.76 96.1513 100
   2   1  -9 467.307 82.4919 112
   2   1  -9 586.676 80.7928 100
   2   1  -9 579.437 81.7703  70
  -2   1   9 521.260 190.776  23
   2   1  -8 7474.32 252.593 112
   2   1  -8 7023.03 235.808 109
   2   1  -8 7844.17 253.135 119
   2   1  -8 6726.28 223.720  90
  -2   1   8 7396.01 239.230  35
   2   1  -8 7336.79 238.734  79
   2   1  -8 7652.10 253.718  70
  -2   1   8 7903.62 534.582  12
  -2   1   7 11416.2 614.444  12
   2   1  -7 11247.1 316.440 119
   2   1  -7 10865.5 296.934 111
   2   1  -7 11170.7 304.337  98
   2   1  -7 10284.0 286.263 104
   2   1  -7 10911.2 297.369  90
  -2   1   7 11142.7 306.740  35
   2   1  -7 11033.4 287.113  41
   2   1  -7 11266.2 306.519  79
   2   1  -7 11165.7 317.106  70
  -2   1   6 6328.83 412.418  12
   2   1  -6 5770.49 187.005 111
   2   1  -6 6006.74 188.084 114
   2   1  -6 6377.31 200.695 119
   2   1  -6 5715.26 181.722 104
   2   1  -6 6060.56 188.078  98
   2   1  -6 5940.96 188.311  79
   2   1  -6 6029.82 197.549  70
   2   1  -6 5461.69 332.697  19
  -2   1   6 5486.14 329.176  25
  -2   1   6 6604.14 374.347  20
  -2   1   5 24965.7 758.430  25
   2   1  -5 24063.2 741.627  19
  -2   1   5 25555.2 785.310  20
   2   1  -5 23914.2 528.037  41
  -2   1   5 24219.8 690.191  13
  -2   1   5 25859.2 822.879  12
  -2   1   4 33788.8 809.287  24
  -2   1   4 36525.8 953.737  20
   2   1  -4 34223.6 906.253  19
  -2   1   4 34242.1 922.026  25
   2   1  -4 34366.1 714.570  41
  -2   1   4 37339.7 971.815  12
  -2   1   4 33857.5 825.277  13
  -2   1   3 14299.3 469.412  20
   2   1  -3 14024.4 451.985  19
  -2   1   3 13703.3 419.739  21
  -2   1   3 13302.3 399.513  24
  -2   1   3 12652.2 401.705   3
  -2   1   3 13771.7 470.208   8
   2   1  -3 14368.4 409.703   4
  -2   1   3 14014.6 463.672  12
  -2   1   2 185527. 3762.41  21
  -2   1   2 184848. 3744.48  24
  -2   1   2 183472. 3754.18   3
  -2   1   2 185329. 3787.73   8
  -2   1   2 183529. 3773.20  12
   2   1  -2 190793. 3755.87   4
  -2   1   1 334741. 6346.45  24
  -2   1   1 332366. 6358.52  28
  -2   1   1 333468. 6350.59   3
   2   1  -1 338991. 6326.31   9
  -2   1   1 336592. 6361.35  15
   2   1   0 283815. 5655.73   9
  -2   1   0 288095. 5610.47   8
  -2   1   0 280592. 5658.62  15
  -2   1  -1 61328.4 1258.50  20
  -2   1  -1 62070.7 1366.05  27
  -2   1  -1 60813.7 1281.51  25
  -2   1  -1 60297.3 1210.49  34
  -2   1  -1 65335.2 1352.63   3
   2   1   1 63436.3 1348.37   4
   2   1   1 60161.4 1254.69  12
  -2   1  -2 16714.5 517.344  27
  -2   1  -2 17597.1 476.980   3
   2   1   2 16572.6 466.374   4
  -2   1  -2 16670.7 363.750  36
   2   1   2 16553.8 366.354  35
   2   1   3 64616.7 1067.86  51
   2   1   3 65051.0 1064.72  47
  -2   1  -4 119563. 2565.45  10
   2   1   4 113613. 2287.91  47
  -2   1  -5 40603.4 1134.18  10
  -2   1  -5 38783.4 841.821 112
  -2   1  -5 37067.1 828.234 115
   2   1   5 38812.4 833.151  47
  -2   1  -5 37242.5 830.184  82
  -2   1  -5 38453.5 839.802  79
  -2   1  -5 38279.0 837.710  63
  -2   1  -5 38626.6 836.033  70
   2   1   5 39401.3 843.228  51
   2   1   6 73392.9 1948.54  23
  -2   1  -6 71463.7 1885.85  10
  -2   1  -6 73213.6 1519.06 112
  -2   1  -6 70590.0 1498.22 115
  -2   1  -6 72812.1 1513.11  93
   2   1   6 73002.5 1502.08  47
  -2   1  -6 71460.2 1514.83  79
  -2   1  -6 72283.9 1496.78  83
  -2   1  -6 70895.8 1502.55  82
  -2   1  -6 72872.8 1498.16  80
  -2   1  -6 71475.5 1509.89  70
  -2   1  -6 71415.9 1513.13  63
   2   1   6 73465.5 1520.04  51
   2   1   7 36995.0 1279.62  23
   2   1   7 35912.9 1221.94  12
  -2   1  -7 36850.4 833.369 115
  -2   1  -7 37922.6 856.503  93
   2   1   7 38110.8 865.405  35
   2   1   7 36397.8 834.735  47
  -2   1  -7 36930.7 826.504  83
  -2   1  -7 37837.7 860.354  79
  -2   1  -7 36541.0 825.107  80
  -2   1  -7 38318.7 844.868  82
  -2   1  -7 37383.9 853.010  70
   2   1   7 38424.5 862.854  51
  -2   1  -8 12415.2 343.796 115
  -2   1  -8 13361.1 379.947  90
   2   1   8 12086.7 651.124  12
   2   1   8 13025.4 382.853  35
  -2   1  -8 13510.7 376.929  70
   2   1   8 13406.5 381.463  51
   2   1   9 3609.81 169.334  35
  -2   1  -9 3494.79 162.044 100
  -2   1  -9 3630.25 160.819  70
   2   1   9 3284.01 155.693  51
   2   1  10 3623.59 143.507  49
   2   1  10 3609.08 131.375 103
  -2   1 -10 3411.71 130.724  94
  -2   1 -10 3727.62 141.545 100
  -2   2  10 756.216 70.0483  49
  -2   2  10 895.942 81.6628  50
   2   2  -9 1042.10 95.4782 100
  -2   2   9 1052.65 92.7478  49
   2   2  -9 1164.88 99.0912  70
   2   2  -9 1171.04 97.1182 112
   2   2  -9 1123.15 93.3671 109
   2   2  -8 114.130 64.6110 112
   2   2  -8 33.6249 59.0409 109
   2   2  -8 84.1940 63.0300 100
  -2   2   8 20.9224 135.826  12
  -2   2   8 114.333 59.2348  49
   2   2  -8 85.8057 60.9704  70
   2   2  -8 121.079 56.1989  56
  -2   2   7 25703.9 593.588  35
   2   2  -7 22701.9 881.037  19
   2   2  -7 24522.1 585.079 119
   2   2  -7 25043.9 603.287 109
   2   2  -7 25355.0 597.439 112
   2   2  -7 25545.8 607.669 100
   2   2  -7 24515.1 584.987  90
  -2   2   7 27354.0 1030.37  12
  -2   2   7 26074.1 610.271  49
   2   2  -7 25876.8 604.073  70
   2   2  -7 25005.6 598.837  56
   2   2  -6 1726.48 214.935  19
   2   2  -6 1905.56 105.992 112
   2   2  -6 1846.16 111.263 109
   2   2  -6 2085.34 105.980 119
   2   2  -6 1881.75 110.524 100
   2   2  -6 2006.15 104.458  90
   2   2  -6 1842.52 100.947  94
  -2   2   6 1812.38 101.931  35
   2   2  -6 1958.43 112.541  56
   2   2  -6 1809.07 105.870  70
  -2   2   6 2327.67 278.364  12
  -2   2   5 3292.10 292.743  12
   2   2  -5 3189.12 268.003  19
  -2   2   5 3333.54 267.442  25
  -2   2   5 3080.81 267.951  20
  -2   2   5 3054.26 119.186  35
  -2   2   4 30092.4 880.426  12
   2   2  -4 27257.9 723.847   4
  -2   2   4 26402.8 578.884  35
   2   2  -4 28017.6 842.092  19
  -2   2   4 28907.8 842.871  25
  -2   2   4 27770.9 843.755  20
  -2   2   4 27053.5 590.397  49
   2   2  -3 55055.9 1253.79   4
  -2   2   3 58673.9 1351.90  12
   2   2  -3 56989.0 1337.72  19
  -2   2   3 54863.2 1320.68  25
  -2   2   3 54524.9 1321.16  20
  -2   2   2 278084. 5561.61  50
  -2   2   2 288570. 5765.20  15
   2   2  -2 297875. 5759.11   4
  -2   2   2 290322. 5784.16  25
  -2   2   2 298960. 5786.50  20
  -2   2   2 291675. 5791.32  28
  -2   2   1 106539. 2218.15  15
  -2   2   1 108679. 2249.12  28
  -2   2   1 110060. 2229.13  20
   2   2  -1 105521. 2048.18  38
   2   2   0 104427. 2181.71   4
  -2   2   0 106357. 2149.41  25
  -2   2   0 99196.9 1983.67  32
   2   2   1 50213.3 1155.17   4
  -2   2  -1 50922.8 1173.55  27
  -2   2  -1 47325.8 961.134  36
   2   2   2 11392.6 277.667  51
   2   2   2 11748.0 403.185   4
   2   2   2 10895.6 364.513  12
  -2   2  -2 12420.9 447.898  27
   2   2   2 11854.6 277.345  35
  -2   2  -2 10777.9 255.699  36
   2   2   2 11196.1 269.925  49
   2   2   3 24581.0 689.996   4
   2   2   3 25827.2 718.077  12
  -2   2  -3 27089.6 723.056  10
   2   2   3 26613.3 770.316  23
   2   2   3 25294.1 569.430  51
   2   2   4 55179.2 1445.79  12
  -2   2  -4 60203.8 1441.13  10
   2   2   4 59713.6 1232.32  51
   2   2   4 58624.9 1513.19  23
   2   2   5 19747.8 757.683  23
  -2   2  -5 18898.6 686.746  10
   2   2   5 19421.2 719.393  12
  -2   2  -5 19613.0 480.337 115
  -2   2  -5 19801.0 486.615  90
  -2   2  -5 19776.0 484.391  93
   2   2   5 19629.6 469.239  95
  -2   2  -5 19204.9 480.080  82
  -2   2  -5 20082.5 481.497  83
  -2   2  -5 19885.6 485.389  70
   2   2   5 19807.5 487.300  51
   2   2   6 16875.4 744.779  23
  -2   2  -6 14894.2 652.204  10
   2   2   6 18061.5 730.851  12
  -2   2  -6 16420.7 433.901 115
   2   2   6 15969.0 413.965  95
  -2   2  -6 17299.2 447.090  90
   2   2   6 17693.5 454.436  35
  -2   2  -6 16844.5 434.606  83
  -2   2  -6 17229.6 441.095  80
  -2   2  -6 16698.0 442.611  70
   2   2   6 15931.1 423.849  61
   2   2   6 17275.1 446.429  51
  -2   2  -7 18766.6 882.026  19
   2   2   7 20705.0 899.376  23
   2   2   7 19687.8 842.895  12
  -2   2  -7 21819.1 535.915 115
  -2   2  -7 21136.7 546.192  90
  -2   2  -7 20910.3 542.758 100
   2   2   7 21866.6 558.033  35
  -2   2  -7 21429.6 529.276  83
  -2   2  -7 22571.1 538.582  80
  -2   2  -7 21148.8 546.019  70
   2   2   7 20589.5 520.086  61
   2   2   7 22076.2 550.107  51
   2   2   8 3367.30 165.107  51
  -2   2  -8 3851.74 176.638  70
  -2   2  -8 3641.28 174.130  90
  -2   2  -8 3550.76 172.686 100
   2   2   8 3775.79 180.011  35
  -2   2  -9 7690.91 250.410 109
  -2   2  -9 7440.36 245.023  94
  -2   2  -9 7484.81 244.170 100
   2   2   9 7473.95 250.346  35
  -2   2 -10 3404.27 126.076  94
  -2   2 -10 3677.88 135.141 100
   2   2  10 3685.54 131.498 103
  -2   3  10 124.643 50.3711  50
  -2   3   9 578.713 70.2285  49
   2   3  -9 527.816 74.5355 109
   2   3  -9 672.552 70.2456  56
  -2   3   9 559.661 81.7220  50
   2   3  -9 704.414 79.3425 100
  -2   3   8 7858.10 538.806  23
  -2   3   8 8238.12 553.077  28
   2   3  -8 8747.31 281.761 100
   2   3  -8 8925.02 282.890 109
  -2   3   8 8457.26 274.921  49
   2   3  -8 8696.78 273.061  70
   2   3  -8 8175.18 254.073  69
   2   3  -8 9200.24 281.454  56
  -2   3   8 9412.35 299.377  50
   2   3  -7 10167.7 310.748 109
   2   3  -7 9080.95 280.003 110
   2   3  -7 10199.0 309.360 100
  -2   3   7 10083.4 305.266  49
   2   3  -7 10153.2 299.524  70
   2   3  -7 10041.4 310.223  56
   2   3  -6 53078.6 1567.01  19
   2   3  -6 52870.9 1140.42 112
   2   3  -6 52956.6 1156.95 110
   2   3  -6 55180.9 1177.28 109
   2   3  -6 53790.4 1131.55  92
   2   3  -6 54349.9 1170.89 100
   2   3  -6 53691.9 1160.12  94
  -2   3   6 56543.9 1172.31  49
   2   3  -6 54320.6 1146.68  85
   2   3  -6 54058.4 1158.86  70
   2   3  -6 57000.5 1184.55  56
   2   3  -5 9412.98 510.807  19
   2   3  -5 9446.71 279.689 109
   2   3  -5 9181.84 271.924 110
   2   3  -5 9467.56 276.074 100
   2   3  -5 9268.43 273.736  94
  -2   3   5 9699.24 273.297  49
   2   3  -5 9230.62 268.354  85
   2   3  -5 9165.82 262.698  70
   2   3  -5 9539.86 284.640  56
   2   3  -4 2581.90 123.842 109
  -2   3   4 2797.59 125.592  50
   2   3  -4 2599.88 126.849  56
   2   3  -4 2920.96 218.566   4
  -2   3   4 2530.17 251.226  28
  -2   3   4 2657.45 117.038  49
  -2   3   3 78293.6 1551.26  50
  -2   3   3 77530.5 1799.10  15
   2   3  -3 77405.8 1792.83   4
  -2   3   3 78064.4 1849.67  28
  -2   3   3 72954.8 1534.64  49
  -2   3   2 49172.2 1009.26  50
  -2   3   2 49734.3 1204.52  15
   2   3  -2 51728.8 1255.85   4
  -2   3   2 49622.0 1251.34  28
  -2   3   2 47046.2 986.213  38
  -2   3   1 132175. 2720.08  15
  -2   3   1 122996. 2594.87  19
  -2   3   1 131107. 2537.69  40
  -2   3   1 121987. 2516.71  38
   2   3  -1 135707. 2538.67  38
   2   3   0 1828.31 178.076   4
  -2   3   0 1821.32 75.1215  32
  -2   3   0 1558.85 136.928  19
  -2   3   0 1848.56 84.4155  45
  -2   3   0 1725.62 83.9657  40
   2   3   1 6556.67 329.412   4
  -2   3  -1 7249.01 345.089  27
  -2   3  -1 7066.69 320.992  19
  -2   3  -1 6039.89 153.903  36
   2   3   2 54961.1 1164.28  50
   2   3   2 59142.6 1184.79  49
   2   3   2 60774.9 1432.33   4
  -2   3  -2 57469.1 1260.15  10
  -2   3  -2 59056.7 1461.87  27
  -2   3  -2 59443.5 1460.22  19
   2   3   3 32876.7 716.824  49
  -2   3  -3 33919.2 1018.08  19
   2   3   3 33030.8 917.143   4
  -2   3  -3 31270.0 801.622  10
   2   3   4 4287.99 300.566  12
   2   3   4 4372.09 169.619  51
  -2   3  -4 4595.62 174.240 100
  -2   3  -4 4369.53 172.420  90
   2   3   4 4505.97 169.544  95
   2   3   4 4375.52 168.725  49
  -2   3  -4 4535.86 169.617  66
  -2   3  -4 4613.62 357.280  19
   2   3   4 4721.25 176.452  35
   2   3   4 4505.52 309.693  23
   2   3   5 4170.85 176.066  35
  -2   3  -5 3910.94 360.380  19
   2   3   5 3867.39 321.319  23
   2   3   5 4015.89 317.151  12
  -2   3  -5 3814.62 169.372 115
  -2   3  -5 3961.19 172.490 100
  -2   3  -5 4212.46 178.167  90
   2   3   5 3674.20 161.243  95
   2   3   5 4008.40 169.079  49
  -2   3  -5 3988.81 172.602  83
  -2   3  -5 3834.88 158.254  88
   2   3   5 4037.72 167.775  61
  -2   3  -5 3800.79 158.393  66
   2   3   5 4301.80 174.987  51
   2   3   6 17292.6 751.761  12
   2   3   6 18280.9 480.670  51
   2   3   6 17859.9 465.507  95
  -2   3  -6 18539.5 488.433  90
  -2   3  -6 18353.1 482.455 100
   2   3   6 18783.2 487.652  49
  -2   3  -6 19494.8 492.410  80
  -2   3  -6 18624.7 482.118  83
  -2   3  -6 17563.5 444.903  66
   2   3   6 18442.2 476.873  61
  -2   3  -6 17534.4 826.765  19
   2   3   6 18483.2 488.805  35
  -2   3  -7 3589.10 175.975  90
   2   3   7 3512.73 154.177  95
  -2   3  -7 3579.40 174.343 100
   2   3   7 3623.42 177.318  49
   2   3   7 3317.45 160.166  61
   2   3   7 3633.51 177.586  35
  -2   3  -8 8076.31 269.632 100
   2   3   8 8296.23 254.886  61
  -2   3  -8 8701.78 280.441 109
  -2   3  -9 5754.00 197.460 109
   2   3   9 5631.13 195.501  49
   2   3   9 5178.11 163.727  61
   2   3   9 5904.37 196.277 103
  -2   3  -9 5557.49 191.744 100
  -2   3  -9 5606.26 194.981  94
   2   3   9 5339.42 184.010  50
   2   3  10 472.535 49.8000 103
  -2   3 -10 417.648 45.0854  56
  -2   3 -10 458.770 54.6370 109
  -2   4  10 4318.34 134.139  61
   2   4  -9 6574.38 209.698 109
  -2   4   9 7201.77 224.000  50
   2   4  -9 6693.81 205.114  56
  -2   4   9 6685.16 206.229  95
  -2   4   8 1282.31 223.516  28
   2   4  -8 1600.19 114.719 109
  -2   4   8 1418.94 101.007  77
   2   4  -8 1477.05 100.125  69
  -2   4   8 1677.25 118.041  50
   2   4  -8 1599.52 112.809  56
  -2   4   7 9678.74 559.721  15
   2   4  -7 11055.7 334.496 109
   2   4  -7 10211.5 295.154  85
  -2   4   7 10489.4 604.181  28
   2   4  -7 10898.5 333.924  56
  -2   4   7 10758.3 308.264  58
  -2   4   7 11375.5 340.942  50
  -2   4   6 8265.76 502.932  15
   2   4  -6 8517.01 249.812  92
   2   4  -6 8586.94 268.845  85
   2   4  -6 7954.74 244.084 113
   2   4  -6 8676.49 286.671 109
   2   4  -6 8538.88 278.301 110
  -2   4   6 7818.23 513.901  28
   2   4  -6 9118.42 293.536  56
  -2   4   6 7953.97 269.829  58
  -2   4   6 9197.83 293.489  50
  -2   4   5 31506.1 1044.82  15
   2   4  -5 32062.0 753.052  85
   2   4  -5 33563.4 763.887 110
   2   4  -5 32688.7 765.308 109
  -2   4   5 33132.6 1112.61  28
  -2   4   5 33438.7 766.751  50
  -2   4   4 13162.0 568.463  15
   2   4  -4 13254.0 569.957   4
   2   4  -4 13999.2 382.848 110
   2   4  -4 13906.0 383.038 109
  -2   4   4 13454.8 363.478  78
   2   4  -4 14328.5 381.762  85
  -2   4   4 14026.7 629.616  28
  -2   4   4 15018.4 386.394  50
   2   4  -4 13997.2 384.864  56
   2   4  -3 11775.4 299.408  58
   2   4  -3 11631.4 325.003  56
  -2   4   3 11975.1 321.216  50
  -2   4   3 10916.6 307.483 101
  -2   4   3 11423.7 298.038  38
  -2   4   3 11258.8 311.734  78
   2   4  -3 11380.0 301.702  74
  -2   4   3 11315.1 528.059  28
  -2   4   3 11789.9 483.240  15
   2   4  -3 11517.5 522.401   4
   2   4  -2 8474.13 252.713 110
  -2   4   2 8056.90 242.768 101
  -2   4   2 8246.54 236.471  40
  -2   4   2 8064.37 224.020  38
   2   4  -2 8030.38 234.727  74
   2   4  -2 8345.26 250.125  85
  -2   4   2 8405.68 245.898  78
  -2   4   2 8306.10 368.457  15
   2   4  -2 8220.43 434.744   4
   2   4  -2 8109.16 247.445  56
  -2   4   2 8619.52 246.483  50
   2   4  -2 7955.35 232.111  58
   2   4  -1 37499.4 799.118  85
   2   4  -1 36423.4 787.250  74
  -2   4   1 36374.4 792.933  78
  -2   4   1 35197.7 753.297  32
  -2   4   1 36521.2 792.547 101
  -2   4   1 36626.2 781.022  45
  -2   4   1 35668.9 767.736  38
  -2   4   1 35907.8 779.600  40
   2   4  -1 36830.3 788.456  38
  -2   4   0 16912.6 405.329  45
   2   4   0 18061.8 673.185   4
  -2   4   0 18182.7 643.278  27
  -2   4   0 16652.0 552.667  19
   2   4   1 25194.6 579.749  58
   2   4   1 25087.9 578.254  95
  -2   4  -1 25538.4 582.620 101
   2   4   1 27114.2 868.676   4
  -2   4  -1 25534.1 581.536  78
  -2   4  -1 24815.9 582.589  66
  -2   4  -1 25911.3 832.106  27
  -2   4  -1 26306.1 804.246  19
   2   4   2 4340.48 162.222  58
   2   4   2 4457.34 149.860  50
  -2   4  -2 4406.59 170.487  94
  -2   4  -2 4459.35 164.647 101
   2   4   2 4566.01 320.342   4
  -2   4  -2 4316.92 167.482  80
  -2   4  -2 4240.65 167.006  83
   2   4   2 4544.67 166.927  77
   2   4   2 4488.61 166.361  61
  -2   4  -2 4405.03 171.593  66
  -2   4  -2 4685.63 330.390  27
  -2   4  -2 4243.63 312.642  19
   2   4   3 4197.23 302.008   4
  -2   4  -3 3779.08 158.859 109
   2   4   3 4096.39 165.134  95
  -2   4  -3 4065.06 173.223  94
  -2   4  -3 3700.34 147.653  76
   2   4   3 4027.16 159.982  77
  -2   4  -3 4059.80 169.850  83
  -2   4  -3 3958.75 169.068  80
   2   4   3 3991.05 147.976  50
   2   4   3 4176.26 158.534  58
  -2   4  -3 4017.06 335.009  19
  -2   4  -4 9535.69 555.741  19
  -2   4  -4 9188.91 289.268 109
  -2   4  -4 9622.31 301.838  94
   2   4   4 9679.69 292.621  95
  -2   4  -4 9758.16 297.278 100
   2   4   4 9991.95 294.932  49
  -2   4  -4 9887.53 303.152  80
   2   4   4 8712.80 272.501  77
  -2   4  -4 9679.16 297.505  83
  -2   4  -4 9496.38 291.278  88
  -2   4  -4 9728.46 293.874  66
   2   4   4 9992.06 295.804  61
   2   4   4 9124.93 273.580  50
   2   4   4 8984.73 270.401  58
  -2   4  -5 3856.34 370.478  19
  -2   4  -5 3978.75 183.697 109
  -2   4  -5 4291.42 190.648 100
  -2   4  -5 4472.29 198.791  94
   2   4   5 4339.61 185.286  95
   2   4   5 4606.07 192.757  49
  -2   4  -5 4531.47 198.478  80
  -2   4  -5 4237.22 179.006  88
   2   4   5 4482.37 188.503  61
  -2   4  -5 4685.99 187.748  66
   2   4   5 4169.76 172.064  50
  -2   4  -6 10479.6 330.289 109
  -2   4  -6 10921.9 334.789 100
   2   4   6 10868.9 325.045  95
  -2   4  -6 10553.4 339.569  94
   2   4   6 10980.5 334.132  49
  -2   4  -6 10569.3 304.651  88
  -2   4  -6 10670.0 309.043  66
   2   4   6 10904.0 328.423  61
   2   4   6 10452.3 313.692  50
  -2   4  -7 8227.03 279.303 109
   2   4   7 8799.69 285.499  49
   2   4   7 8570.59 275.418  61
   2   4   7 8753.84 270.006  50
   2   4   7 8374.90 265.411  95
  -2   4  -7 8789.52 293.482  94
  -2   4  -7 8453.12 281.076 100
  -2   4  -8 12997.2 348.878 110
  -2   4  -8 13511.0 357.377 109
   2   4   8 13217.7 341.920  61
   2   4   8 11978.3 331.787  50
   2   4   8 12716.8 346.642 103
   2   4   9 197.421 39.4652  61
  -2   4  -9 196.087 55.5969 109
   2   4   9 195.208 46.1831 103
  -2   5   9 251.209 43.4055  95
  -2   5   9 279.775 48.3897  61
   2   5  -9 233.958 46.3836  56
  -2   5   8 1206.83 90.0857  95
  -2   5   8 1139.15 81.7186  77
   2   5  -8 999.290 88.2701  56
  -2   5   8 1056.51 89.5097  50
   2   5  -8 1077.57 82.6567  69
  -2   5   8 1002.75 74.8921  40
  -2   5   7 5543.95 198.682  40
   2   5  -7 5967.08 219.263 109
  -2   5   7 5713.60 208.641  77
   2   5  -7 5166.54 186.411  85
   2   5  -7 5728.01 211.351  69
  -2   5   7 5769.62 216.404  50
  -2   5   7 5645.09 194.107  58
   2   5  -6 1122.77 110.299 109
   2   5  -6 1107.33 83.0263 113
   2   5  -6 890.350 90.6993  85
  -2   5   6 1042.14 93.4878  40
  -2   5   6 975.681 194.583  28
  -2   5   6 1209.26 107.985  50
  -2   5   6 1248.32 101.935  58
  -2   5   5 10260.0 303.494  40
   2   5  -5 10382.1 321.167  85
   2   5  -5 10039.0 321.794 110
   2   5  -5 9981.41 325.027  56
  -2   5   5 10350.5 322.237  58
  -2   5   5 10096.7 321.638  50
   2   5  -4 1868.36 127.806  85
  -2   5   4 1666.47 111.059  78
   2   5  -4 1992.09 130.794  56
  -2   5   4 1734.70 122.570  58
  -2   5   4 2017.78 127.817  50
  -2   5   4 1618.13 107.138  40
  -2   5   4 1743.46 112.444   7
   2   5  -4 1536.08 211.658   4
   2   5  -3 1204.97 85.5198  74
  -2   5   3 1147.72 97.2272  78
   2   5  -3 1201.10 104.115  85
   2   5  -3 1196.39 103.289  56
   2   5  -3 1164.33 84.3802  58
  -2   5   3 1270.92 105.486  58
  -2   5   3 1110.94 80.9861  38
  -2   5   3 1104.85 90.9547  45
  -2   5   3 1017.20 85.3496  40
   2   5  -3 1179.54 196.259   4
   2   5  -2 1900.41 118.847  85
   2   5  -2 1830.36 108.028  74
   2   5  -2 2023.84 110.916  58
   2   5  -2 1693.33 115.403  56
  -2   5   2 1912.78 99.6815  38
  -2   5   2 1735.98 106.048  45
  -2   5   2 1817.99 104.270  40
  -2   5   1 12207.1 327.563  45
   2   5  -1 12744.2 341.778  58
   2   5  -1 12159.9 343.244  56
  -2   5   1 13092.1 352.716  58
  -2   5   1 12667.9 340.575  77
  -2   5   1 11579.8 333.515  88
   2   5  -1 12685.7 351.478  85
   2   5  -1 12718.2 342.559  74
  -2   5   1 12528.0 349.498  78
   2   5  -1 12060.2 318.177  86
  -2   5   1 11759.9 330.622  66
  -2   5   1 11799.8 552.236  27
   2   5   0 3327.17 148.043  56
  -2   5   0 3598.21 151.131  58
   2   5   0 3516.40 317.608   4
  -2   5   0 3301.62 141.084  77
   2   5   0 3464.40 153.026  85
  -2   5   0 3372.68 152.557  88
  -2   5   0 3403.80 152.546  66
   2   5   0 3220.36 136.349  61
   2   5   0 3327.02 141.158  69
  -2   5   0 3148.09 283.624  27
  -2   5  -1 108165. 2560.75  27
  -2   5  -1 105975. 2202.78 110
   2   5   1 110612. 2201.83  95
   2   5   1 109607. 2652.18   4
  -2   5  -1 106607. 2212.99  88
  -2   5  -1 105967. 2191.15  80
   2   5   1 105903. 2192.60  85
  -2   5  -1 108171. 2209.93  66
   2   5   1 109245. 2194.61  61
  -2   5  -1 109909. 2188.95  58
   2   5   1 108957. 2208.27  58
  -2   5  -2 5716.24 397.649  19
   2   5   2 5801.10 410.095   4
  -2   5  -2 6536.66 224.273 109
   2   5   2 7009.33 234.982  95
  -2   5  -2 6942.36 231.959  76
  -2   5  -2 6723.09 241.134  88
  -2   5  -2 6741.71 234.411  80
  -2   5  -2 6983.90 242.129  66
   2   5   2 7135.08 233.831  61
   2   5   2 6934.48 233.696  58
  -2   5  -3 11173.3 596.078  19
  -2   5  -3 11268.4 323.501   7
   2   5   3 10415.5 550.181   4
  -2   5  -3 10765.2 324.709 109
  -2   5  -3 11527.5 343.823  94
   2   5   3 11127.4 337.642  38
  -2   5  -3 11648.0 321.182  76
  -2   5  -3 11163.1 336.769  80
   2   5   3 11416.0 332.281  61
   2   5   3 11226.5 325.426  58
  -2   5  -4 5082.98 414.852  19
  -2   5  -4 5445.97 213.424 109
   2   5   4 5780.88 219.646  95
   2   5   4 5188.01 188.821 103
  -2   5  -4 5741.83 228.323  94
  -2   5  -4 5379.37 191.814   7
  -2   5  -4 5491.38 191.053  76
  -2   5  -4 5730.79 220.657  88
  -2   5  -4 5912.37 231.128  80
  -2   5  -4 6267.40 229.339  66
   2   5   4 5603.01 196.961  50
   2   5   4 5460.69 202.068  58
  -2   5  -5 36176.7 847.749 109
  -2   5  -5 38644.0 851.049  88
  -2   5  -5 38483.6 852.882  66
   2   5   5 37504.5 854.189  61
   2   5   5 36270.9 823.543  50
   2   5   5 36908.7 820.247  58
   2   5   5 35599.6 822.094 103
  -2   5  -5 37969.2 869.386  94
   2   5   5 37931.4 857.390  95
  -2   5  -6 4379.52 187.666 109
   2   5   6 4629.69 191.050  61
   2   5   6 4167.23 168.238  50
   2   5   6 4572.28 186.641  95
   2   5   6 4402.93 173.248 103
  -2   5  -6 4718.10 201.056  94
  -2   5  -7 5955.97 208.116 109
  -2   5  -7 6055.50 215.421 110
   2   5   7 6290.76 209.035  61
  -2   5  -7 5658.34 210.240  56
   2   5   7 5419.80 184.358  50
  -2   5  -7 6123.83 217.887  94
   2   5   7 5645.95 191.741 103
  -2   5  -8 4401.61 154.850 109
  -2   5  -8 4310.49 154.115 110
   2   5   8 4275.67 143.078 103
  -2   5  -8 4575.72 161.991  56
   2   5   8 4526.26 152.308  61
  -2   5  -9 912.794 55.5513  56
   2   6  -8 1116.80 66.4908  69
  -2   6   8 1172.84 69.5884  61
  -2   6   8 1106.11 69.6961  95
  -2   6   7 5699.64 191.691  95
  -2   6   7 5752.24 186.092  77
  -2   6   7 5172.76 175.312  45
   2   6  -7 5572.10 188.412  69
  -2   6   7 5493.21 182.398  61
  -2   6   7 5324.67 167.979  58
   2   6  -7 5796.88 193.559  56
  -2   6   6 212.492 65.7776  77
   2   6  -6 250.969 64.2804  85
  -2   6   6 174.139 56.5332  45
   2   6  -6 217.413 44.9731 113
  -2   6   6 184.804 56.8196  58
   2   6  -6 165.259 67.8418  56
  -2   6   5 4769.61 181.813  45
  -2   6   5 4674.52 197.142  77
   2   6  -5 5238.64 202.539  85
   2   6  -5 4934.43 202.741  69
   2   6  -5 4824.66 199.630  56
  -2   6   5 4953.93 198.552  58
  -2   6   4 1934.93 121.711  76
  -2   6   4 2292.95 138.283  77
  -2   6   4 2080.32 120.817   7
  -2   6   4 2018.40 118.187  45
  -2   6   4 2034.80 109.559  40
   2   6  -4 2240.06 138.247  56
  -2   6   4 2313.41 140.289  58
   2   6  -3 8699.09 285.121  56
  -2   6   3 8737.87 291.689  58
   2   6  -3 8933.85 259.452  58
  -2   6   3 8413.23 259.942  45
  -2   6   3 8316.46 275.563   7
   2   6  -3 8127.10 516.179   4
  -2   6   3 8939.21 287.616  77
   2   6  -3 8969.56 263.434  74
   2   6  -3 9170.50 295.519  85
  -2   6   3 7622.69 242.352  61
  -2   6   3 7743.25 445.109  27
   2   6  -2 30992.7 722.458  56
   2   6  -2 31613.2 709.958  58
  -2   6   2 29815.5 691.334  45
  -2   6   2 31220.7 722.581  77
   2   6  -2 30895.1 732.278  85
   2   6  -2 31357.0 710.699  74
  -2   6   2 30536.7 727.777   7
   2   6  -2 27784.8 1073.88   4
   2   6  -2 29936.6 717.000  69
  -2   6   2 26271.0 947.932  27
   2   6  -1 23055.6 552.237  58
   2   6  -1 21331.3 543.452  56
  -2   6   1 22934.1 559.828  58
  -2   6   1 22443.1 545.029  77
   2   6  -1 22935.6 562.670  85
   2   6  -1 23182.6 552.680  74
  -2   6   1 21142.8 539.987  88
  -2   6   1 22817.4 567.482   7
  -2   6   1 21109.5 534.604  66
   2   6  -1 21384.6 537.840  69
  -2   6   1 19823.4 778.495  27
  -2   6   0 10536.9 305.743  58
  -2   6   0 9859.73 315.568   7
   2   6   0 9311.13 569.112   4
  -2   6   0 10196.7 315.929  76
   2   6   0 9555.21 302.147  85
  -2   6   0 10206.6 290.693  77
  -2   6   0 10087.8 309.291  88
  -2   6   0 9731.71 303.451  66
  -2   6   0 8777.39 489.662  27
  -2   6  -1 16989.2 455.108   7
   2   6   1 15747.2 754.527   4
  -2   6  -1 15814.8 439.723 110
   2   6   1 17266.9 452.664  38
  -2   6  -1 16844.0 455.306  88
  -2   6  -1 17607.7 455.851  76
   2   6   1 16757.2 448.651  74
   2   6   1 16746.9 427.189  61
  -2   6  -1 16849.8 451.444  66
   2   6   1 17055.4 450.808  58
  -2   6  -1 16461.5 425.074  58
  -2   6  -2 39869.7 889.441   7
   2   6   2 35652.1 1247.31   4
  -2   6  -2 37761.3 886.801 110
   2   6   2 38946.0 879.906  95
   2   6   2 39266.7 891.261  38
   2   6   2 39147.4 887.235  74
  -2   6  -2 39421.5 883.742  76
  -2   6  -2 38897.7 896.797  88
   2   6   2 38542.1 870.331  61
  -2   6  -2 39483.3 895.654  66
   2   6   2 39411.5 889.254  58
  -2   6  -3 10212.6 305.061   7
  -2   6  -3 10222.1 324.702 110
   2   6   3 10380.4 314.971  95
   2   6   3 10315.0 312.930  74
  -2   6  -3 10403.6 303.851  76
  -2   6  -3 10236.7 322.520  88
  -2   6  -3 9813.72 299.284  56
   2   6   3 10360.0 310.910  58
   2   6   3 10169.6 306.929  61
  -2   6  -3 10215.9 322.556  66
   2   6   3 10195.7 317.153  38
  -2   6  -4 8971.10 261.413   7
  -2   6  -4 8798.93 298.244 110
   2   6   4 8744.47 287.822  38
   2   6   4 9033.53 280.132  74
  -2   6  -4 9572.59 296.113  88
   2   6   4 9138.15 284.614  61
  -2   6  -4 8937.27 280.458  56
   2   6   4 8973.22 275.833  58
  -2   6  -5 8727.22 270.915 109
  -2   6  -5 9026.41 290.447 110
   2   6   5 8734.95 276.445  95
   2   6   5 8891.49 262.857  74
   2   6   5 8368.08 276.085  38
  -2   6  -5 8965.59 276.241  66
  -2   6  -5 8974.32 276.260  56
   2   6   5 9049.18 256.952  58
   2   6   6 28.8524 36.0691  74
  -2   6  -6-7.64148 53.3575 109
  -2   6  -6-42.8475 63.3643 110
  -2   6  -6-16.2009 54.4631  56
   2   6   6-2.95430 44.4788  38
  -2   6  -7 3266.46 127.842  56
   2   6   7 3489.71 128.020  61
  -2   7   7 1392.08 64.8629  95
   2   7  -7 1294.16 66.5716  56
   2   7  -6 1204.80 80.7531  56
  -2   7   6 1165.87 71.4340  58
   2   7  -6 1251.09 81.4684  69
  -2   7   6 1209.56 75.3193  95
  -2   7   5 9820.66 278.531  95
   2   7  -5 10603.3 279.601 113
  -2   7   5 10823.9 293.586  77
   2   7  -5 10815.2 294.200  69
   2   7  -5 10424.4 289.984  56
  -2   7   5 10453.1 289.200  58
  -2   7   4 858.259 73.2686  95
   2   7  -4 931.721 87.0555  56
  -2   7   4 971.045 86.3509  58
   2   7  -4 810.376 87.6757  85
  -2   7   4 882.845 76.0415  76
   2   7  -4 821.879 84.7712  69
  -2   7   4 904.274 74.1853   7
  -2   7   3 20272.4 499.046  95
  -2   7   3 21487.9 524.940  76
   2   7  -3 21707.2 539.220  85
  -2   7   3 22165.5 529.422  77
  -2   7   3 22073.2 527.714   7
   2   7  -3 21785.3 527.850  69
   2   7  -3 22093.2 528.184  56
   2   7  -2 1062.34 103.853  85
  -2   7   2 1021.76 91.0474  77
   2   7  -2 974.683 81.2826  74
  -2   7   2 1170.52 103.425  76
  -2   7   2 965.735 98.2581   7
   2   7  -2 938.708 87.7606  69
   2   7  -2 1129.46 84.1369  58
   2   7  -2 1037.86 91.9713  56
  -2   7   2 1017.00 96.5132  58
   2   7  -1 2833.59 137.345  74
  -2   7   1 2869.59 148.672  76
   2   7  -1 2831.63 144.820  85
  -2   7   1 2957.54 153.488   7
  -2   7   1 2957.97 143.098  58
   2   7  -1 2908.88 138.489  58
  -2   7   0 2029.00 103.862  74
   2   7   0 2163.98 122.926  74
  -2   7   0 1962.34 126.619  76
  -2   7   0 2222.34 132.814   7
  -2   7   0 2216.17 126.484  66
   2   7   0 2157.76 122.501  58
  -2   7   0 2257.04 119.954  58
   2   7   1 1256.71 85.4574  86
  -2   7  -1 1299.04 104.839   7
  -2   7  -1 1246.45 105.237  66
   2   7   1 1364.08 101.541  58
  -2   7  -1 1220.92 81.5088  58
   2   7   2 5791.21 192.302 113
  -2   7  -2 5943.92 210.683 110
   2   7   2 6136.28 214.524  74
  -2   7  -2 5801.56 208.450  76
  -2   7  -2 6004.59 211.979   7
  -2   7  -2 5829.98 215.886  66
   2   7   2 6299.49 215.835  58
  -2   7  -3 1646.74 109.834 110
  -2   7  -3 1567.13 95.0728   7
   2   7   3 1478.44 99.4608  74
  -2   7  -3 1571.87 109.801  66
   2   7   3 1460.06 91.5423  61
   2   7   3 1559.12 99.8463  58
  -2   7  -4 1021.75 89.0595 110
   2   7   4 1055.73 80.3780  74
   2   7   4 827.399 76.0829  38
   2   7   4 972.696 75.5653  61
   2   7   4 1074.67 77.3876  58
  -2   7  -5 2156.15 109.818 110
   2   7   5 2048.55 95.7291  61
  -2   7  -5 1749.02 86.0088  56
   2   7   5 2060.75 87.7533  58
   2   7   5 1953.89 90.7090  74
   2   7   6 410.989 45.7271  61
  -2   7  -6 356.973 46.8235  85
   2   7   6 392.576 46.3804  86
   2   8  -5 1023.39 57.8300 118
  -2   8   5 1008.17 53.4563  58
   2   8  -4 2376.31 94.0807 113
   2   8  -4 2277.13 88.5014  69
  -2   8   4 2288.23 91.7719  74
  -2   8   4 2362.05 95.6370  58
  -2   8   3 4378.01 141.164  74
  -2   8   2 5655.19 175.679  76
   2   8  -2 5606.49 178.905 113
  -2   8   2 5241.54 168.585  58
   2   8  -1 1162.80 70.9677  74
  -2   8   1 1309.57 86.0493  76
  -2   8   1 1158.80 85.3742   7
   2   8  -1 1118.38 82.3755 113
  -2   8   1 1151.28 72.3389  58
   2   8  -1 1163.18 72.2610  58
   2   8   0 611.941 59.6367  74
  -2   8   0 684.252 70.9841   7
   2   8   0 661.270 64.8512 113
   2   8   0 624.134 62.0657  58
   2   8   1 15297.6 363.337 113
  -2   8  -1 15427.0 368.284  85
  -2   8  -1 15800.0 380.900   7
   2   8   2 538.537 57.5470  58
  -2   8  -2 496.094 58.8603  85
   2   8   2 411.158 52.1470  74
   2   8   3 285.812 44.7577  58
   2   8   3 267.774 43.9816  74
  -2   8  -3 289.911 50.2893  85
   2   8   4 2743.18 90.9222  58
   2   8   4 2990.88 96.7564  74
  -2   8  -4 2928.55 104.108  85
   3  -8  -4 70.6273 31.8206  57
   3  -8  -3 9207.49 228.117  57
   3  -8  -3 8400.22 220.112  73
   3  -8  -2 237.325 43.0474  73
   3  -8  -2 234.670 37.4637  71
  -3  -8   2 374.336 55.6456  63
   3  -8  -2 284.392 50.5531  57
   3  -8  -1 2197.75 96.2450  73
   3  -8  -1 2107.51 91.4027  71
  -3  -8   1 2397.20 107.304  63
  -3  -8   1 2209.75 102.593  53
   3  -8  -1 2323.26 102.496  57
  -3  -8   0 4689.73 150.405 107
  -3  -8   0 5626.19 170.988  63
   3  -8   0 5002.52 154.370  71
   3  -8   0 5416.26 166.922  57
   3  -8   0 5040.52 165.181   5
  -3  -8  -1 1586.58 79.1294 107
   3  -8   1 1807.24 89.4594  57
   3  -8   1 1623.84 78.7382  71
  -3  -8  -2 3869.88 127.356 107
   3  -8   2 4186.23 133.496  57
   3  -8   2 3810.77 122.703  71
   3  -8   3 1315.75 65.6247  57
  -3  -8  -3 1312.56 66.6437  63
   3  -7  -6 5277.40 159.087  57
  -3  -7   5 440.183 52.7925  42
   3  -7  -5 462.394 59.6616  73
   3  -7  -5 441.968 60.0118  57
   3  -7  -5 397.024 46.7379  60
   3  -7  -4 1764.19 101.675  73
  -3  -7   4 1691.66 99.8212  42
  -3  -7   4 1637.93 97.6397  53
   3  -7  -4 1661.55 100.449  57
  -3  -7   3 16266.3 412.907  53
  -3  -7   3 14762.9 382.198  52
   3  -7  -3 16041.0 406.491  57
   3  -7  -3 16276.5 408.400  73
   3  -7  -3 15861.3 391.326  71
  -3  -7   3 14831.8 377.477  71
  -3  -7   3 15141.7 710.916  31
   3  -7  -3 15134.6 390.348   5
  -3  -7   2 7422.45 243.021  53
  -3  -7   2 6900.97 226.352  52
   3  -7  -2 6584.11 230.338  57
   3  -7  -2 6898.44 228.458   5
  -3  -7   2 6850.22 214.246  71
   3  -7  -2 7007.75 222.196  71
  -3  -7   1 7096.91 222.206  71
   3  -7  -1 7273.85 232.005  71
   3  -7  -1 7253.02 244.231  57
  -3  -7   1 7183.71 238.711  52
  -3  -7   0 4999.02 187.192  42
  -3  -7   0 5105.11 187.001 107
   3  -7   0 5284.23 201.047  75
   3  -7   0 4815.71 185.504  71
  -3  -7   0 4977.09 177.540  71
   3  -7   0 5162.22 200.361  57
  -3  -7   0 5317.41 198.871  52
  -3  -7   0 5303.55 197.291  53
   3  -7   1 7393.83 238.630   5
  -3  -7  -1 6510.57 218.121  42
  -3  -7  -1 7407.29 236.815 107
   3  -7   1 7762.70 248.706  75
   3  -7   1 7279.12 237.181  71
  -3  -7  -1 7238.81 222.623  71
  -3  -7  -1 7396.04 241.590  63
  -3  -7  -1 7175.78 222.990  72
  -3  -7  -1 7167.36 240.736  52
   3  -7   1 7672.38 249.551  57
  -3  -7  -1 7646.03 237.619  53
   3  -7   2 1931.24 108.687   5
   3  -7   2 1809.81 98.7420  48
  -3  -7  -2 2156.13 114.948 107
   3  -7   2 2194.18 123.815  75
  -3  -7  -2 2133.42 109.999  72
  -3  -7  -2 2203.46 118.946  63
  -3  -7  -2 1956.42 102.064  71
   3  -7   2 2135.26 122.785  57
   3  -7   3 9241.57 262.039   5
  -3  -7  -3 9970.61 282.647 107
   3  -7   3 9401.17 268.596  48
  -3  -7  -3 10183.7 276.117  72
   3  -7   3 10393.7 292.800  57
   3  -7   3 10678.9 289.875  75
   3  -7   4 1920.92 99.5050  48
  -3  -7  -4 1902.96 96.4734  72
   3  -7   4 2164.55 109.484  57
  -3  -7  -4 1874.11 86.3042  60
   3  -7   4 2036.09 102.963  75
  -3  -7  -5 9409.52 234.152  63
   3  -7   5 9429.68 240.516  57
   3  -6  -8 2079.93 84.8976  98
   3  -6  -7 2181.04 107.038  57
   3  -6  -6 829.202 78.8369  73
  -3  -6   6 640.417 63.3429  42
   3  -6  -6 766.833 67.9404 114
   3  -6  -6 726.460 66.2421  60
   3  -6  -6 781.045 79.6038  57
   3  -6  -5 2683.62 126.314 114
   3  -6  -5 2797.74 142.219  73
   3  -6  -5 2867.31 142.917  57
  -3  -6   4 3191.64 349.215  31
   3  -6  -4 3164.99 140.571   5
   3  -6  -4 3451.25 163.134  73
   3  -6  -4 3470.80 151.376  71
  -3  -6   4 3267.00 145.087  52
   3  -6  -4 3485.88 162.425  57
   3  -6  -4 3033.21 133.314 107
  -3  -6   3 314.000 65.2462  52
   3  -6  -3 318.618 71.1030  57
   3  -6  -3 265.812 58.2434  71
   3  -6  -3 305.660 63.2150  68
  -3  -6   3 310.236 147.606  31
   3  -6  -2 5449.58 216.207  57
  -3  -6   2 5601.21 214.683  52
  -3  -6   2 4404.46 396.248  18
  -3  -6   2 4991.05 426.819  17
   3  -6  -2 5451.23 196.305  68
  -3  -6   2 5740.80 210.737  33
  -3  -6   2 5210.88 443.009  31
   3  -6  -1 3328.74 166.600  57
  -3  -6   1 3370.45 163.974  52
  -3  -6   1 3047.22 331.330  17
   3  -6  -1 3466.46 171.452  75
   3  -6  -1 3168.29 151.409  71
  -3  -6   1 2987.81 144.252  71
   3  -6  -1 2774.82 141.325  68
  -3  -6   1 2470.06 284.179  18
  -3  -6   1 2946.31 342.016  31
   3  -6   0 3180.62 133.617  48
   3  -6   0 3689.34 176.235  57
  -3  -6   0 3787.28 170.387  53
  -3  -6   0 3642.28 172.153  52
   3  -6   0 3410.90 172.571  75
  -3  -6   0 3482.45 152.832  71
   3  -6   0 3292.60 153.411  68
  -3  -6   0 2869.28 285.064  18
   3  -6   1 854.828 81.1969  48
   3  -6   1 967.337 103.704  57
  -3  -6  -1 954.341 89.8161  53
  -3  -6  -1 972.717 97.3748  52
   3  -6   1 880.217 98.6580  75
  -3  -6  -1 849.807 80.8784  71
   3  -6   1 655.850 167.877  29
   3  -6   2 19106.2 831.478  29
  -3  -6  -2 20972.0 517.869 107
   3  -6   2 20709.1 520.180  43
  -3  -6  -2 19347.3 478.171  42
   3  -6   2 21361.6 532.238  75
  -3  -6  -2 20022.5 502.097  72
  -3  -6  -2 19365.3 492.717  71
  -3  -6  -2 20870.2 517.025  63
   3  -6   2 19548.6 492.419  67
  -3  -6  -2 19438.7 490.896  53
   3  -6   3 1558.97 102.112   5
  -3  -6  -3 1909.53 119.685 107
  -3  -6  -3 1661.34 102.499  97
   3  -6   3 1719.27 123.726  75
  -3  -6  -3 1729.76 111.409  72
  -3  -6  -3 1735.35 118.071  63
   3  -6   3 1751.41 109.537  67
   3  -6   3 1870.44 265.702  29
   3  -6   3 1771.23 116.491  48
   3  -6   3 1834.18 119.789  43
  -3  -6  -4 45637.8 996.586  72
   3  -6   4 44023.7 976.011  67
  -3  -6  -4 45936.6 1005.43 107
   3  -6   4 46857.9 1003.82  48
  -3  -6  -5 181.210 49.2948  60
   3  -6   5 143.251 50.2772  67
  -3  -6  -5 118.286 53.9688  72
   3  -6   6 585.578 66.1070  48
   3  -6   6 546.458 62.0279  47
  -3  -6  -6 601.764 54.6336  60
  -3  -6  -6 545.488 62.3649  63
  -3  -6  -7 405.995 44.3256  63
   3  -6   7 322.430 40.3126  75
   3  -5  -9 722.689 58.1304  98
   3  -5  -9 612.473 47.9336 112
   3  -5  -8 4205.93 157.723  41
   3  -5  -8 4526.08 162.941  98
   3  -5  -7 5590.74 200.712  41
   3  -5  -7 5949.47 203.171 114
   3  -5  -7 5440.91 184.939  60
   3  -5  -7 5771.98 208.730  57
   3  -5  -6 3190.51 153.743 114
   3  -5  -6 3233.70 152.111  41
   3  -5  -6 3310.21 159.453  73
   3  -5  -6 3294.66 134.381  72
   3  -5  -6 3390.12 145.744  60
   3  -5  -6 3331.95 161.082  57
   3  -5  -5 6958.25 242.773  73
   3  -5  -5 5903.51 197.221   5
  -3  -5   5 6009.61 487.026  17
  -3  -5   5 5526.94 450.504  16
   3  -5  -5 6306.94 459.728  14
   3  -5  -5 6537.61 226.052  41
   3  -5  -5 7035.41 242.984  57
   3  -5  -4 9780.04 302.296  57
   3  -5  -4 9847.95 281.176   5
  -3  -5   4 9264.07 582.734  16
   3  -5  -4 8250.74 520.668  14
  -3  -5   4 8966.11 587.162  17
   3  -5  -4 9526.42 279.884  41
   3  -5  -4 9840.95 288.912  71
   3  -5  -4 8539.10 281.893  68
  -3  -5   4 9030.60 275.974  33
  -3  -5   4 10480.8 618.486  31
   3  -5  -3 6302.74 228.213  57
  -3  -5   3 6260.31 206.971  44
  -3  -5   3 6505.16 484.455  17
   3  -5  -3 5757.73 412.300  14
   3  -5  -3 5905.95 214.433  68
   3  -5  -3 6383.78 217.756  71
  -3  -5   3 6118.92 216.576  33
  -3  -5   3 6461.90 476.552  31
   3  -5  -2 8015.60 264.106  57
  -3  -5   2 8257.35 250.537  44
   3  -5  -2 7409.78 444.210  14
   3  -5  -2 8047.68 268.998  75
   3  -5  -2 7214.18 244.513  68
   3  -5  -2 7733.28 248.747  71
  -3  -5   2 7623.24 254.802  33
  -3  -5   2 8623.65 536.616  31
   3  -5  -1 11580.3 340.550  57
  -3  -5   1 11985.0 330.980  44
   3  -5  -1 11987.0 345.672  75
   3  -5  -1 11090.0 324.028  62
   3  -5  -1 10527.9 317.875  68
  -3  -5   1 11629.4 624.450  31
  -3  -5   1 11870.5 338.695  33
   3  -5   0 28964.5 694.340  57
   3  -5   0 30229.5 686.618  43
   3  -5   0 29055.3 655.143  48
  -3  -5   0 30274.5 687.373  44
  -3  -5   0 29966.4 1057.00  17
   3  -5   0 28225.1 672.303  62
  -3  -5   0 28571.4 664.502  71
   3  -5   0 27943.6 671.582  67
  -3  -5   0 27488.7 977.102  18
  -3  -5   0 30907.4 696.258  33
   3  -5   0 27972.0 956.931  29
   3  -5   0 30004.6 698.685  75
   3  -5   1 39529.4 864.277  48
   3  -5   1 40567.6 885.508  43
  -3  -5  -1 39665.4 883.398  44
  -3  -5  -1 37978.7 857.641  71
   3  -5   1 37974.4 865.644  62
   3  -5   1 38227.4 870.438  67
  -3  -5  -1 41390.4 890.860  33
  -3  -5  -1 36232.5 1141.17  18
   3  -5   2 25321.5 959.440  29
   3  -5   2 20151.3 813.200  16
   3  -5   2 20917.2 824.242  11
  -3  -5  -2 25056.4 597.688 107
   3  -5   2 25429.7 602.138  43
   3  -5   2 24342.3 588.190  48
  -3  -5  -2 23201.9 573.127  71
  -3  -5  -2 24947.7 596.289  63
   3  -5   2 24225.6 588.003  67
  -3  -5  -2 24978.5 576.168  53
  -3  -5  -2 25252.0 598.877  52
   3  -5   3 5051.25 417.186  29
   3  -5   3 4233.50 352.069  16
   3  -5   3 4832.21 180.896   5
  -3  -5  -3 4993.45 196.277 107
  -3  -5  -3 4720.12 182.257  97
   3  -5   3 4604.33 190.610  43
   3  -5   3 4429.79 188.939  48
   3  -5   3 4397.16 180.160  81
   3  -5   3 4536.00 188.326  67
  -3  -5  -3 4407.15 176.267  71
  -3  -5  -3 4688.59 188.324  72
  -3  -5  -3 4873.13 192.696  63
  -3  -5  -3 4301.50 160.726  53
  -3  -5  -3 4944.02 189.094  52
  -3  -5  -4 12760.1 363.309 107
  -3  -5  -4 11440.6 330.381  97
   3  -5   4 12317.2 340.183  81
   3  -5   4 11888.4 348.749  67
  -3  -5  -4 12595.5 356.729  63
  -3  -5  -4 12491.8 355.836  72
   3  -5   4 12786.5 355.282  43
   3  -5   4 11954.0 668.031  29
   3  -5   5 4925.41 193.935  67
  -3  -5  -5 5049.05 197.875  63
  -3  -5  -5 4825.00 196.023  72
  -3  -5  -5 4842.09 176.921  55
  -3  -5  -5 4704.81 178.810  60
   3  -5   5 5210.43 204.450  48
   3  -5   6 3856.28 160.944  67
  -3  -5  -6 3891.34 152.258  60
   3  -5   6 4080.40 171.668  48
   3  -5   7 2653.65 123.288  48
   3  -5   7 2712.15 128.843  47
   3  -5   7 2686.07 117.885  67
  -3  -5  -7 2404.41 106.397  60
  -3  -5  -8 694.503 55.0486  63
   3  -5   8 617.005 48.1534  67
   3  -4 -10 2339.89 86.8537 112
   3  -4  -9 14396.4 350.253 119
   3  -4  -9 14468.8 368.189  41
   3  -4  -9 14935.2 367.843  98
   3  -4  -8 15028.2 383.003 119
   3  -4  -8 14967.2 397.034 114
   3  -4  -8 14833.3 372.687  60
   3  -4  -8 14552.5 396.337  41
   3  -4  -7 5112.50 195.467 119
   3  -4  -7 5387.98 209.365 114
   3  -4  -7 5260.34 208.781  41
  -3  -4   7 4648.37 381.553  22
   3  -4  -7 5303.70 190.387  60
   3  -4  -7 5344.14 212.835  57
   3  -4  -6 30463.1 725.116  41
   3  -4  -6 29643.2 707.432 119
   3  -4  -6 31729.1 733.765 104
   3  -4  -6 31364.7 704.925  60
   3  -4  -6 31490.1 732.668  57
  -3  -4   5 4113.57 161.142  33
   3  -4  -5 3937.61 148.373   5
  -3  -4   5 3948.55 369.717  16
   3  -4  -5 3679.49 345.808  14
   3  -4  -5 4182.16 181.024  91
   3  -4  -5 4761.06 193.685 104
   3  -4  -5 4589.63 184.957  41
   3  -4  -5 4399.34 183.586  68
   3  -4  -5 4621.65 187.736  57
   3  -4  -4 34944.7 765.748   5
   3  -4  -4 34148.7 1134.08  14
  -3  -4   4 33041.6 1147.83  16
   3  -4  -4 33354.5 778.095  91
   3  -4  -4 34851.9 786.826 104
   3  -4  -4 35962.4 784.335  41
   3  -4  -4 34613.5 786.374  68
   3  -4  -4 34075.6 772.891  71
   3  -4  -4 35712.8 795.135  57
   3  -4  -3 4800.53 178.039 104
   3  -4  -3 4522.55 173.645  91
   3  -4  -3 4579.81 173.513  99
  -3  -4   3 4899.45 365.282   9
  -3  -4   3 4772.60 366.632  16
   3  -4  -3 4983.36 354.372  14
   3  -4  -3 5021.39 184.117  68
   3  -4  -3 4926.17 174.099  71
   3  -4  -3 5002.25 174.667  41
  -3  -4   3 5012.92 170.339  37
   3  -4  -2 14185.8 351.398  41
  -3  -4   2 14300.6 359.672  37
  -3  -4   2 13101.8 614.180   9
  -3  -4   2 14956.5 662.789  17
   3  -4  -2 13475.5 580.521  14
  -3  -4   2 15691.9 658.255  16
   3  -4  -2 14524.9 382.784  75
   3  -4  -2 14319.6 374.424  62
   3  -4  -2 14179.6 361.198  71
   3  -4  -2 13990.6 368.966  68
  -3  -4   2 14861.0 651.277  31
  -3  -4   1 1079.85 84.0066  37
   3  -4  -1 917.117 64.5387  48
  -3  -4   1 1123.85 184.924   9
   3  -4  -1 934.553 129.029   9
   3  -4  -1 987.790 175.387   2
  -3  -4   1 1096.27 185.820  17
   3  -4  -1 1022.35 149.439  14
   3  -4  -1 1080.02 87.3765  75
   3  -4  -1 1038.11 84.8190  62
   3  -4  -1 943.640 81.2642  67
  -3  -4   1 1116.04 88.8520  33
  -3  -4   1 1088.72 190.945  31
   3  -4  -1 909.824 144.689  29
  -3  -4   0 26955.5 602.178  37
  -3  -4   0 25515.8 575.480  46
   3  -4   0 25426.3 583.513  48
  -3  -4   0 27496.1 609.444  44
   3  -4   0 28299.8 933.221   2
   3  -4   0 23324.4 816.738   9
   3  -4   0 26102.5 602.087  67
  -3  -4   0 27473.6 610.242  33
  -3  -4   0 27197.3 923.763  31
   3  -4   0 22842.7 733.457  31
  -3  -4   0 25835.1 868.706  18
   3  -4   0 26577.8 854.188  29
   3  -4   1 16773.7 413.797  43
   3  -4   1 16434.2 403.106  48
  -3  -4  -1 16699.1 416.518  44
   3  -4   1 15121.2 574.752  16
   3  -4   1 14560.7 572.192  11
   3  -4   1 16156.1 407.887  81
   3  -4   1 15712.4 407.286  67
  -3  -4  -1 16193.7 626.192  18
   3  -4   1 16308.7 667.406  29
  -3  -4  -2 13475.6 358.082  33
   3  -4   2 13751.2 632.919  29
   3  -4   2 12590.5 571.515  11
   3  -4   2 13716.9 362.425  43
  -3  -4  -2 13551.3 364.166  44
  -3  -4  -2 13682.8 361.111 107
   3  -4   2 13170.4 357.213  81
  -3  -4  -2 13017.5 341.717  71
  -3  -4  -2 13387.9 358.223  63
  -3  -4  -2 13689.2 358.622  52
   3  -4   3 3481.95 311.788  11
   3  -4   3 3684.46 146.140   5
  -3  -4  -3 3671.72 158.886 107
   3  -4   3 3825.33 157.970  43
   3  -4   3 3606.19 157.744  81
  -3  -4  -3 3555.33 154.805  63
  -3  -4  -3 3643.46 155.293  72
  -3  -4  -3 3340.83 144.148  71
  -3  -4  -3 3349.48 129.164  53
  -3  -4  -3 3769.89 153.244  52
   3  -4   4 9070.94 559.696  30
   3  -4   4 8472.27 541.693  29
   3  -4   4 7459.98 503.852  11
  -3  -4  -4 8904.44 284.793 107
  -3  -4  -4 8872.72 270.613  97
   3  -4   4 9286.54 275.927  43
   3  -4   4 9069.71 286.771  48
   3  -4   4 8633.64 275.612  81
  -3  -4  -4 8825.03 279.740  72
  -3  -4  -4 9093.19 281.398  63
  -3  -4  -4 8680.94 261.156  52
  -3  -4  -5 33932.3 781.614  60
  -3  -4  -5 35819.0 787.351  55
  -3  -4  -5 34319.4 784.244  97
   3  -4   5 33590.5 793.656  81
   3  -4   5 36302.6 814.852  48
  -3  -4  -5 35622.2 809.429  72
  -3  -4  -5 35567.7 808.009  63
   3  -4   5 34108.1 1228.30  30
   3  -4   5 34547.2 1229.65  29
  -3  -4  -6 10510.8 304.578  60
  -3  -4  -6 9953.21 291.184  55
   3  -4   6 11022.5 316.734  81
   3  -4   6 11356.2 329.619  48
  -3  -4  -6 11053.3 325.986  63
   3  -4   6 10342.2 623.802  30
  -3  -4  -7 2491.94 124.044  79
   3  -4   7 2393.27 123.292  81
   3  -4   7 2541.00 130.394  48
  -3  -4  -7 2446.80 120.044  60
   3  -4   7 2179.34 282.290  30
   3  -4   8 1753.58 106.242  47
   3  -4   8 1641.50 84.4503  81
  -3  -4  -8 1600.48 89.1652  79
   3  -4   9 1301.49 66.1251  67
  -3  -4  -9 1230.39 66.3737  63
   3  -3 -10 9946.73 262.873 112
   3  -3 -10 9915.51 260.951  70
   3  -3 -10 9833.56 259.234  98
   3  -3  -9 1111.85 91.1591  41
   3  -3  -9 942.941 88.5657 119
   3  -3  -8 42681.4 927.761  60
   3  -3  -8 42271.3 948.065 119
   3  -3  -8 42854.3 957.080 114
   3  -3  -7 202.879 71.5016 119
   3  -3  -7 153.552 68.4211 114
   3  -3  -7 273.982 71.7048  41
   3  -3  -7 142.715 125.442  14
   3  -3  -7 167.454 56.8828  60
   3  -3  -6 36213.2 822.992 104
   3  -3  -6 35321.9 819.333  91
   3  -3  -6 36268.1 822.535  41
   3  -3  -6 36294.4 820.010  73
   3  -3  -6 35971.4 794.234  60
  -3  -3   6 32519.8 1158.55  16
   3  -3  -6 32902.9 1159.91  14
   3  -3  -5 35111.6 791.848 104
   3  -3  -5 34617.2 788.486  91
   3  -3  -5 35341.5 791.429  99
   3  -3  -5 34953.9 788.658  41
   3  -3  -5 35254.4 790.231  73
   3  -3  -5 34399.5 788.982  68
  -3  -3   5 34004.2 1117.55  16
   3  -3  -5 33303.9 1113.28  14
   3  -3  -4 16031.7 384.626   5
  -3  -3   4 14616.3 606.118   9
  -3  -3   4 16717.3 670.666  16
   3  -3  -4 16121.6 660.363  14
   3  -3  -4 15762.6 403.151 111
   3  -3  -4 16059.1 407.258 104
   3  -3  -4 16421.0 408.603  99
   3  -3  -4 15826.2 405.589  91
   3  -3  -4 16027.2 406.550  57
   3  -3  -4 15507.5 388.710  71
   3  -3  -4 16380.3 410.204  68
   3  -3  -4 16833.8 409.012  41
   3  -3  -3 31938.6 680.917  41
   3  -3  -3 29668.6 680.216  57
   3  -3  -3 30003.8 685.190  75
   3  -3  -3 30770.7 687.841  62
   3  -3  -3 30274.1 682.107  68
  -3  -3   3 30064.4 925.546   9
  -3  -3   3 32238.3 966.867  16
   3  -3  -3 32651.4 966.446  14
  -3  -3   2 2607.10 227.201   9
   3  -3  -2 2151.52 133.451   9
  -3  -3   2 2708.32 248.661  17
   3  -3  -2 2768.91 229.296  14
  -3  -3   2 2724.77 234.680  16
   3  -3  -2 2891.21 112.658  41
  -3  -3   1 79032.0 1867.30   9
   3  -3  -1 81361.5 1820.58  14
   3  -3  -1 75642.1 1728.83   9
  -3  -3   1 82220.3 1912.68  17
  -3  -3   1 79800.7 1879.38  31
   3  -3  -1 76557.7 1558.31  48
   3  -3  -1 76894.2 1561.76  41
  -3  -3   1 80534.4 1579.89  37
  -3  -3   1 76313.0 1560.62  46
  -3  -3   0 14334.7 569.381  17
   3  -3   0 12920.5 432.410  16
   3  -3   0 14011.3 490.438  14
  -3  -3   0 15096.6 570.330  31
  -3  -3   0 16016.7 575.168  18
   3  -3   0 14949.7 545.866  29
   3  -3   0 14808.4 355.989  43
   3  -3   0 14332.4 343.590  48
  -3  -3   0 14042.0 341.798  46
  -3  -3   0 15038.1 357.179  37
   3  -3   1 21717.4 687.259  11
  -3  -3  -1 21482.4 673.052  10
  -3  -3  -1 22789.5 514.633  33
  -3  -3  -1 22551.5 726.059  18
   3  -3   1 23001.4 756.340  29
  -3  -3  -1 23053.5 519.082  37
   3  -3   1 22845.2 517.152  43
  -3  -3  -1 21707.2 506.446  46
   3  -3   1 22648.8 512.555  48
  -3  -3  -1 22944.5 519.930  44
   3  -3   2 9979.54 462.920  11
  -3  -3  -2 10147.0 444.161  10
   3  -3   2 10416.7 279.799  43
  -3  -3  -2 10472.1 283.756  37
  -3  -3  -2 10076.1 276.608  46
  -3  -3  -2 10126.6 276.602  63
  -3  -3  -2 10617.8 277.040  33
   3  -3   2 10298.7 506.321  30
  -3  -3  -3 20452.3 478.199  33
   3  -3   3 20632.5 793.038  30
   3  -3   3 20810.8 795.210  29
  -3  -3  -3 20883.3 495.407 107
  -3  -3  -3 20862.7 490.001  97
   3  -3   3 20885.9 474.467   5
   3  -3   3 20298.3 760.952  11
  -3  -3  -3 18193.9 707.293  10
   3  -3   3 20751.0 486.620  43
   3  -3   3 20740.7 496.049  48
  -3  -3  -3 20746.9 490.890  44
  -3  -3  -3 20549.4 489.859  72
  -3  -3  -3 19644.2 487.111  63
  -3  -3  -3 20322.4 477.317  52
   3  -3   4 4237.60 359.901  26
   3  -3   4 4398.86 370.911  30
   3  -3   4 4915.61 382.428  29
  -3  -3  -4 4097.89 168.851 107
  -3  -3  -4 4443.53 167.926  97
  -3  -3  -4 3924.18 152.131  60
  -3  -3  -4 4249.01 149.259  52
   3  -3   4 4123.74 157.098  43
   3  -3   4 4560.27 175.350  48
  -3  -3  -4 4242.50 168.575  72
  -3  -3  -4 4103.09 166.271  63
   3  -3   4 3826.36 154.176  64
  -3  -3  -4 3680.65 317.092  10
   3  -3   5 10933.4 577.821  13
  -3  -3  -5 10581.8 306.346  97
  -3  -3  -5 9935.10 294.131  60
  -3  -3  -5 10584.9 301.063  55
   3  -3   5 10978.1 318.043  48
  -3  -3  -5 10673.1 315.182  63
  -3  -3  -5 10667.2 316.305  72
   3  -3   5 10020.3 295.178  64
   3  -3   5 10588.8 600.269  26
   3  -3   5 10908.4 612.607  30
  -3  -3  -6 7953.27 255.887  60
  -3  -3  -6 8342.21 255.453  55
   3  -3   6 8859.08 276.394  48
   3  -3   6 8172.43 523.255  13
  -3  -3  -6 8677.26 279.002  63
   3  -3   6 7950.29 255.462  64
   3  -3   6 7766.46 531.447  26
   3  -3   6 7979.61 545.285  30
  -3  -3  -7 5857.08 210.180  79
   3  -3   7 5234.94 435.349  30
   3  -3   7 5388.80 194.529  64
  -3  -3  -7 5611.10 213.360  63
  -3  -3  -7 5611.03 199.908  60
   3  -3   7 5447.33 203.565  48
   3  -3   7 5868.75 224.807  47
  -3  -3  -8 1592.97 92.7333  82
  -3  -3  -8 1695.11 106.481  79
   3  -3   8 1698.05 250.942  30
   3  -3   8 1601.22 93.0089  64
   3  -3   8 1850.09 119.735  47
  -3  -3  -9 1392.43 83.1908  79
   3  -3   9 1386.43 78.2673  81
   3  -3   9 1437.02 88.7051  51
   3  -3   9 1532.52 91.1648  47
   3  -2 -11 560.475 47.8222  70
   3  -2 -11 638.185 55.1199 112
   3  -2 -10 2540.32 116.881  98
   3  -2 -10 2489.45 113.904  41
   3  -2 -10 2584.78 119.825  70
   3  -2 -10 2732.04 126.367 112
   3  -2 -10 2617.21 123.014 119
   3  -2  -9 2743.61 131.845  79
   3  -2  -9 2688.58 140.311  41
   3  -2  -9 2877.76 142.339  98
   3  -2  -9 2898.56 147.081 119
   3  -2  -9 2804.54 136.959 104
   3  -2  -8 15828.0 425.778  41
   3  -2  -8 15722.2 425.598 119
   3  -2  -8 15387.5 417.280 104
   3  -2  -8 15456.7 420.038  98
   3  -2  -7 4676.17 194.568 104
   3  -2  -7 4810.36 197.755 119
   3  -2  -7 4318.60 359.309  14
   3  -2  -7 4610.12 174.520  60
   3  -2  -7 4636.11 193.817  57
   3  -2  -6 10061.7 299.034 111
   3  -2  -6 9698.85 293.721  91
   3  -2  -6 9799.84 288.678  73
   3  -2  -6 9259.96 268.239  60
   3  -2  -6 9847.45 292.698  57
   3  -2  -6 9349.20 509.863  14
  -3  -2   6 9032.98 479.649  11
   3  -2  -5 18336.8 700.307  14
   3  -2  -5 16683.8 555.068   1
   3  -2  -5 17454.0 436.341 111
   3  -2  -5 17394.0 435.880 104
   3  -2  -5 17467.3 437.034  91
   3  -2  -5 17202.0 436.723  99
   3  -2  -5 17786.7 432.740  73
   3  -2  -5 17063.0 435.541  68
   3  -2  -5 17910.8 435.535  57
   3  -2  -5 17563.7 435.887  41
  -3  -2   4 155.455 67.0049   9
   3  -2  -4 179.543 34.9891   5
   3  -2  -4 181.139 94.6137  14
   3  -2  -4 211.258 50.7454  41
   3  -2  -3 41218.1 862.404   5
  -3  -2   3 41338.1 1051.74   9
  -3  -2   3 42191.3 1088.05  16
  -3  -2   3 42871.1 1018.89  15
   3  -2  -3 42279.0 1124.14  14
   3  -2  -3 41133.2 876.517  41
   3  -2  -2 132308. 2228.89   5
  -3  -2   2 135204. 2469.41   9
  -3  -2   2 132649. 2357.66  15
  -3  -2   2 134963. 2545.30  17
  -3  -2   2 126993. 2468.74  16
   3  -2  -2 133490. 2516.52  14
  -3  -2   2 129489. 2205.82  36
   3  -2  -2 129170. 2231.86  41
  -3  -2   1 15503.2 529.431  17
   3  -2  -1 15047.7 495.697  14
  -3  -2   1 14376.7 330.164  34
  -3  -2   1 15131.5 503.137  31
   3  -2  -1 14626.4 330.030  48
   3  -2  -1 14558.3 334.940  41
  -3  -2   1 14451.2 323.762  36
   3  -2   0 93811.0 1941.85  14
  -3  -2   0 91627.5 2013.03  17
  -3  -2   0 93320.6 1986.33  31
  -3  -2   0 88583.8 1753.99  34
  -3  -2   0 86359.3 1750.68  39
   3  -2   0 89622.8 1757.35  48
  -3  -2   0 85342.0 1746.65  36
  -3  -2   0 88190.2 1758.77  46
   3  -2   1 52742.9 1104.14   5
  -3  -2  -1 55744.0 1335.52  18
   3  -2   1 53814.4 1108.38  43
  -3  -2  -1 54524.3 1110.59  46
  -3  -2  -1 55208.7 1112.87  37
   3  -2   2 61790.1 1293.46   5
  -3  -2  -2 65569.5 1556.39  10
  -3  -2  -2 64598.7 1294.45  33
   3  -2   2 67031.8 1598.37  29
   3  -2   2 63882.0 1300.73  43
   3  -2   2 64105.6 1308.07  48
  -3  -2  -2 63803.2 1308.16  46
  -3  -2  -2 64230.4 1303.63  44
  -3  -2  -3 39013.2 819.025  54
  -3  -2  -3 37891.1 812.221  52
   3  -2   3 37934.6 822.107  43
   3  -2   3 39762.9 839.837  48
  -3  -2  -3 39594.5 829.560  44
  -3  -2  -3 39964.4 816.088  33
  -3  -2  -3 37731.2 930.819  24
   3  -2   3 38903.3 814.900   5
  -3  -2  -3 38448.5 1102.19  10
  -3  -2  -4 5292.75 178.789  55
  -3  -2  -4 5269.44 164.279  54
   3  -2   4 5401.14 184.438  48
  -3  -2  -4 5203.18 181.611  97
  -3  -2  -4 5303.93 184.820  72
  -3  -2  -4 5094.09 179.125  63
   3  -2   4 4693.85 333.172  13
  -3  -2  -4 5152.29 363.933  10
  -3  -2  -5 11144.6 313.028  55
  -3  -2  -5 10561.1 304.310  60
  -3  -2  -5 12079.6 328.641  63
  -3  -2  -5 10647.8 579.035  10
   3  -2   5 11174.9 567.647  13
   3  -2   5 12362.1 326.309  48
  -3  -2  -6 649.904 74.9091  60
  -3  -2  -6 733.590 76.3286  55
   3  -2   6 803.481 84.5087  48
  -3  -2  -6 936.290 92.0815  63
   3  -2   6 811.706 197.446  13
  -3  -2  -7 3379.85 154.402  93
   3  -2   7 3054.62 144.874  48
   3  -2   7 3576.51 172.346  47
  -3  -2  -7 3152.08 157.906  79
  -3  -2  -7 3213.11 160.607  63
   3  -2   7 3010.32 329.551  13
  -3  -2  -8 1562.03 100.623  82
  -3  -2  -8 1478.06 112.156  79
   3  -2   8 1705.92 119.327  47
  -3  -2  -8 1532.91 111.411  63
  -3  -2  -8 1569.82 99.6258  93
   3  -2   9 2758.84 130.196  47
   3  -2   9 2921.28 122.384  64
   3  -2   9 2851.80 134.350  51
  -3  -2  -9 2775.90 127.728  79
  -3  -2 -10 3352.84 108.222 100
  -3  -2 -10 3733.61 119.110  90
   3  -2  10 3497.60 110.954  81
   3  -1 -11 4025.56 126.731  70
   3  -1 -10 8229.47 245.178  70
   3  -1  -9 6918.32 231.911  98
   3  -1  -9 7134.60 231.036  41
   3  -1  -9 6527.92 215.378  79
   3  -1  -9 7176.50 240.775  70
   3  -1  -9 6753.59 222.759 104
   3  -1  -9 7016.76 243.936 119
   3  -1  -8 2396.54 132.706  41
  -3  -1   8 1908.40 258.511  12
   3  -1  -8 2320.97 131.154  98
   3  -1  -8 2059.83 128.305 104
   3  -1  -8 2314.02 137.950 119
   3  -1  -8 2185.61 131.456 114
   3  -1  -7 3863.09 167.400  41
   3  -1  -7 3753.69 312.127  14
  -3  -1   7 3461.25 314.583  12
   3  -1  -7 4206.32 177.372 111
   3  -1  -7 3663.57 170.414 119
   3  -1  -7 3975.59 172.660 114
   3  -1  -7 3920.04 169.822 104
   3  -1  -6 1496.10 101.188 104
   3  -1  -6 1338.77 104.715  99
   3  -1  -6 1402.64 101.990  91
   3  -1  -6 1271.74 184.975  14
   3  -1  -6 1420.68 96.4238  41
   3  -1  -6 1331.56 82.1502  60
   3  -1  -6 1257.29 92.7049  57
   3  -1  -5 1594.67 132.749   1
  -3  -1   5 1454.48 174.710   8
   3  -1  -5 1706.91 198.967  14
   3  -1  -5 1664.01 99.3353  91
   3  -1  -5 1597.52 100.383 116
  -3  -1   4 56094.3 1413.41   8
   3  -1  -4 57056.5 1330.24   1
  -3  -1   3 18497.4 495.532   9
   3  -1  -3 18472.7 411.234   5
   3  -1  -3 19808.0 620.894  14
   3  -1  -3 19704.4 577.921   1
   3  -1  -3 18911.8 427.332  41
   3  -1  -2 4247.28 125.237   5
  -3  -1   2 4647.87 229.691  15
  -3  -1   2 4407.20 230.296  17
  -3  -1   2 4100.35 192.976  16
   3  -1  -2 4376.58 245.489  14
  -3  -1   2 3739.08 145.003  12
   3  -1  -2 4393.89 132.872  41
  -3  -1   2 3928.31 186.901  28
  -3  -1   1 287146. 5539.37  17
   3  -1  -1 283699. 5548.51  14
  -3  -1   1 282106. 5496.83  15
  -3  -1   1 292524. 5573.81  18
  -3  -1   1 277368. 5475.39  31
  -3  -1   1 267316. 5336.50  32
   3  -1   0 17309.3 376.651   5
   3  -1   0 17141.6 376.892  48
  -3  -1   0 16932.0 374.054  36
  -3  -1   0 16892.1 376.117  34
  -3  -1   0 16162.6 417.560  27
  -3  -1   0 17523.8 537.721  18
   3  -1   1 38574.9 801.233   5
   3  -1   1 38992.8 909.712  13
   3  -1   1 38949.8 801.851  47
  -3  -1  -1 38576.7 806.759  39
   3  -1   1 39265.4 807.373  48
  -3  -1  -1 38449.6 804.482  36
  -3  -1  -1 38785.1 808.058  46
   3  -1   1 39784.0 980.857  26
  -3  -1  -1 39314.3 807.063  34
   3  -1   1 41039.1 995.172  30
   3  -1   2 43216.3 1021.70   1
   3  -1   2 38638.1 825.099   5
   3  -1   2 40866.4 1001.28  13
   3  -1   2 39494.3 837.301  48
  -3  -1  -2 40159.0 832.123  37
  -3  -1  -2 41352.8 943.145  21
   3  -1   2 41114.4 1041.40  26
  -3  -1  -2 42544.5 982.874  24
   3  -1   2 41852.2 1052.06  30
   3  -1   3 72287.1 1686.03  13
   3  -1   3 74574.8 1624.40   1
  -3  -1  -3 73408.9 1737.36  10
   3  -1   3 71493.7 1442.13  48
  -3  -1  -3 68657.6 1423.09  44
   3  -1   3 73390.3 1707.50  26
  -3  -1  -3 70509.4 1408.62  33
  -3  -1  -3 72246.5 1564.80  24
  -3  -1  -4 33510.9 755.264  55
  -3  -1  -4 35996.0 748.975  54
   3  -1   4 35221.3 758.885  48
   3  -1   4 35281.2 1043.21  13
  -3  -1  -4 36223.5 1076.34  10
  -3  -1  -4 34382.8 759.061  63
   3  -1   4 34055.6 1037.05  26
  -3  -1  -5 7397.20 226.948 112
   3  -1   5 7545.73 228.997  48
  -3  -1  -5 7446.08 231.793  55
  -3  -1  -5 7636.33 225.689  84
  -3  -1  -5 7398.02 234.122  79
  -3  -1  -5 7532.56 236.305  63
  -3  -1  -5 7143.11 221.459  60
   3  -1   5 7682.34 459.101  13
  -3  -1  -5 7056.96 454.194  10
   3  -1   6 18856.7 801.780  26
   3  -1   6 20718.4 507.159  47
   3  -1   6 19562.4 472.603  48
  -3  -1  -6 19094.7 465.373  84
  -3  -1  -6 18934.1 486.915  79
  -3  -1  -6 19875.5 494.918  63
  -3  -1  -6 18332.2 468.125  70
   3  -1   6 19654.1 831.695  13
  -3  -1  -7 13034.5 365.770  93
   3  -1   7 13312.1 380.669  47
  -3  -1  -7 12825.8 361.294  82
  -3  -1  -7 12824.6 369.911  79
  -3  -1  -7 12340.4 349.424  70
  -3  -1  -7 13089.6 372.712  63
   3  -1   7 12296.3 660.229  26
   3  -1   8 2003.12 272.127  26
   3  -1   8 2021.64 279.880  30
  -3  -1  -8 1850.11 101.662 115
  -3  -1  -8 1890.88 119.236  93
  -3  -1  -8 2012.87 118.387  82
  -3  -1  -8 2133.56 130.556  79
  -3  -1  -8 2153.96 119.093  70
  -3  -1  -8 2097.08 130.054  63
   3  -1   8 2321.86 137.435  51
   3  -1   8 2049.93 129.206  47
   3  -1   9 141.172 59.2201  51
   3  -1   9 93.6617 52.2474  47
  -3  -1  -9 90.9641 48.4874  70
   3  -1   9 73.5397 56.0963  35
  -3  -1 -10 8608.08 221.740  90
   3  -1  10 8235.93 213.942  64
   3   0 -11 2086.16 92.7300 112
   3   0 -10 234.562 59.5755  70
   3   0 -10 207.152 64.3490 112
   3   0  -9 9564.61 287.625 112
   3   0  -9 8603.55 251.725 104
   3   0  -9 9236.70 282.677 119
   3   0  -9 7890.94 245.522  79
   3   0  -9 9276.72 279.466  70
  -3   0   9 8036.67 526.226  23
   3   0  -8 643.627 81.7740 104
   3   0  -8 741.682 90.7969 119
   3   0  -8 585.818 76.6664 114
   3   0  -8 572.234 73.1066  98
   3   0  -8 581.484 70.9486  41
   3   0  -8 715.210 73.9622  79
   3   0  -8 605.706 79.9005  70
  -3   0   8 688.207 179.108  12
   3   0  -7 30520.8 694.494 119
   3   0  -7 29887.8 680.389 114
   3   0  -7 29401.0 676.711 104
   3   0  -7 28624.0 669.122  98
   3   0  -7 30136.4 678.298  41
   3   0  -7 29249.6 660.670  79
  -3   0   7 28418.4 1025.09  12
  -3   0   7 27901.7 959.644  20
   3   0  -6 46782.9 1008.04 111
   3   0  -6 47045.8 1006.62 114
   3   0  -6 46308.9 991.893  92
   3   0  -6 45435.1 1002.19 104
   3   0  -6 48168.8 1009.04  99
   3   0  -6 47601.7 1005.99  91
   3   0  -6 47794.4 1006.56  41
  -3   0   6 46298.2 1333.21  12
  -3   0   6 48907.9 1333.25  20
  -3   0   6 46763.5 1283.09  25
   3   0  -5 141671. 2834.26  41
  -3   0   5 142811. 3176.94   8
  -3   0   5 143684. 3137.07  12
  -3   0   5 141716. 3073.37  21
  -3   0   5 144668. 3029.41  24
   3   0  -4 967.637 66.9412  41
  -3   0   4 724.571 109.378   3
  -3   0   4 865.812 145.167   8
  -3   0   4 1032.19 131.813  12
  -3   0   4 785.577 97.6805  18
  -3   0   4 1111.30 134.604  21
   3   0  -3 18441.3 412.041  41
  -3   0   3 17096.8 481.452  17
  -3   0   3 18534.3 598.953   8
  -3   0   3 18042.8 527.365  12
   3   0  -3 19857.4 562.735   1
  -3   0   3 17945.4 531.411  18
  -3   0   3 19735.1 591.864  21
   3   0  -2 50860.1 1196.59   1
  -3   0   2 52432.5 1222.17  15
  -3   0   2 51564.9 1114.48  12
  -3   0   2 51320.8 1178.68  18
  -3   0   2 52883.5 1221.18  21
  -3   0   2 52212.8 1189.11  28
   3   0  -1 9886.69 304.383   9
  -3   0   1 10520.4 371.103  15
   3   0  -1 10310.8 372.588   1
  -3   0   1 10139.4 338.637  28
  -3   0   1 10872.5 374.249  21
  -3   0   1 10313.3 360.948  18
   3   0   0 653.126 108.859   1
  -3   0   0 503.594 44.9175  32
   3   0   1 2239.64 87.8907  48
   3   0   1 2249.64 88.7095  47
  -3   0  -1 2182.60 87.4314  36
   3   0   1 2381.91 172.837   1
  -3   0  -1 2023.58 147.357  27
   3   0   1 2302.03 147.036  26
  -3   0  -1 2149.37 152.991  21
  -3   0  -1 2482.96 167.700  24
   3   0   1 2340.98 156.904  30
  -3   0  -2 18263.4 403.625  37
  -3   0  -2 18610.0 417.128  46
   3   0   2 18750.4 417.817  48
   3   0   2 18295.2 571.783  13
   3   0   2 19793.3 561.056  26
  -3   0  -2 19058.5 557.286  24
   3   0   3 957.105 65.7643  48
   3   0   3 1172.62 75.6478  47
  -3   0  -3 866.004 67.3988  46
  -3   0  -3 964.596 114.083   3
   3   0   3 822.508 137.092  13
   3   0   3 916.974 114.272   1
   3   0   4 9795.55 272.883  47
   3   0   4 9627.10 254.680  48
  -3   0  -4 8933.87 332.878   3
   3   0   4 9715.63 474.443  13
   3   0   5 3863.81 143.214  48
   3   0   5 4156.17 164.957  47
  -3   0  -5 3745.35 149.679  84
  -3   0  -5 3534.81 152.885  79
  -3   0  -5 3637.17 150.091  63
  -3   0  -5 3565.32 144.660  70
  -3   0  -5 3506.72 316.193  10
  -3   0  -6 44280.5 967.677  82
  -3   0  -6 42810.0 948.174  84
  -3   0  -6 44343.3 971.715  79
   3   0   6 46429.4 980.976  47
  -3   0  -6 41970.2 951.327  70
  -3   0  -6 43614.7 967.885  63
  -3   0  -6 43971.6 971.375  93
  -3   0  -7 56224.3 1196.24 115
   3   0   7 54344.9 1197.23 103
  -3   0  -7 57723.0 1215.67  93
   3   0   7 57004.8 1216.42  47
  -3   0  -7 56478.0 1205.00  82
  -3   0  -7 55471.1 1213.91  79
  -3   0  -7 54186.4 1177.52  83
  -3   0  -7 52507.0 1190.84  70
  -3   0  -7 56187.3 1218.00  63
   3   0   7 58114.4 1229.77  51
   3   0   8 171.034 133.642  26
   3   0   8 169.684 71.2033  35
  -3   0  -8 135.087 53.5586 115
  -3   0  -8 138.267 66.0756  93
   3   0   8 98.4366 51.5936 103
   3   0   8 172.234 62.3503  47
  -3   0  -8 167.251 63.8298  82
  -3   0  -8 119.556 71.8161  79
  -3   0  -8 201.027 62.0503  70
   3   0   8 160.221 69.2904  51
  -3   0  -9 3782.81 147.506  70
   3   0   9 3672.73 161.866  35
   3   0   9 3677.79 139.526 103
  -3   0  -9 4055.95 163.958  90
   3   0  10 6479.61 186.098  64
  -3   0 -10 5863.11 175.046 100
  -3   0 -10 6730.49 189.535  90
  -3   0 -10 6066.89 175.017  94
   3   1 -10 8055.63 226.842  70
   3   1 -10 8008.58 229.908 112
   3   1  -9 6974.91 227.053  70
   3   1  -9 6754.57 228.435 112
   3   1  -9 6767.47 225.372 119
  -3   1   8 2322.31 297.958  12
   3   1  -8 2181.94 120.190 100
   3   1  -8 2149.60 124.793  70
   3   1  -8 1987.93 109.941 104
   3   1  -8 2136.31 129.012 112
   3   1  -8 2286.08 129.900 119
   3   1  -7 3697.72 158.255 111
   3   1  -7 3964.61 163.662 119
   3   1  -7 3471.52 144.555 114
   3   1  -7 3727.27 152.406 104
   3   1  -7 3465.66 142.210  98
  -3   1   7 3369.96 332.182  12
   3   1  -7 3736.09 156.706  70
  -3   1   7 3616.38 319.226  20
   3   1  -6 1409.91 94.6145 119
   3   1  -6 1309.00 93.8512 111
   3   1  -6 1225.07 79.8895 114
   3   1  -6 1250.24 84.7032  92
   3   1  -6 1247.78 89.9861  99
   3   1  -6 1230.64 84.8922  91
   3   1  -6 1335.41 81.8529  41
  -3   1   6 1382.05 202.068  20
  -3   1   6 1339.81 197.879  25
   3   1  -6 1361.44 86.7814  70
  -3   1   6 1152.54 190.970  12
  -3   1   5 1680.87 207.144  12
  -3   1   5 1867.33 213.584  20
  -3   1   5 1497.57 193.981  25
   3   1  -5 1587.57 83.4009  41
  -3   1   4 56411.1 1410.56   8
  -3   1   4 60008.1 1388.21  12
   3   1  -4 51274.2 1087.42   6
  -3   1   4 58246.2 1419.06  20
  -3   1   4 55019.6 1285.56  24
  -3   1   4 56509.3 1331.02  21
   3   1  -4 54210.8 1101.68  41
  -3   1   3 18588.5 578.267   3
  -3   1   3 18985.7 624.399   8
  -3   1   3 19494.4 595.326  12
   3   1  -3 18791.2 415.592   6
  -3   1   3 18630.1 590.243  21
  -3   1   3 19068.1 580.294  24
   3   1  -2 4561.97 238.148   4
  -3   1   2 4843.12 264.224  15
   3   1  -2 4416.83 133.360   6
  -3   1   2 4598.08 244.498   3
  -3   1   2 4604.16 249.311  21
  -3   1   2 4584.30 245.529  24
  -3   1   2 4821.59 260.951  28
   3   1  -1 281305. 5718.28   9
   3   1  -1 282291. 5764.29   4
  -3   1   1 284117. 5776.56  15
  -3   1   1 285477. 5770.61   3
  -3   1   1 289505. 5748.40   8
  -3   1   1 290902. 5765.02  28
  -3   1   1 285287. 5771.27  21
  -3   1   1 290119. 5774.63  24
  -3   1   0 18015.5 537.965   3
   3   1   0 17036.8 526.624   4
   3   1   0 17521.3 381.675   6
  -3   1   0 17037.0 378.017  32
  -3   1   0 17671.0 540.691  24
  -3   1   0 16471.2 374.617  45
   3   1   1 38075.9 764.083  51
  -3   1  -1 40067.5 951.139   3
   3   1   1 39464.0 946.307   4
   3   1   1 38338.9 764.359   6
  -3   1  -1 40489.6 959.781  27
   3   1   1 36926.9 750.598  35
   3   1   1 38659.1 821.471  26
  -3   1  -1 38990.0 759.587  34
  -3   1  -1 38286.4 762.260  39
  -3   1  -1 39757.4 764.521  36
   3   1   2 40425.2 848.063  51
  -3   1  -2 41247.5 842.818  36
  -3   1  -2 40420.9 833.472  46
  -3   1  -2 41379.9 843.663  39
   3   1   2 40985.3 852.284  47
   3   1   2 41268.2 837.849  35
  -3   1  -2 42242.8 1060.19  27
  -3   1  -2 42874.0 1023.56   3
   3   1   2 39736.5 837.715   6
  -3   1  -3 72106.9 1603.95   3
   3   1   3 71227.3 1429.22  35
   3   1   3 70957.6 1439.90  47
  -3   1  -3 68818.1 1415.93  46
  -3   1  -4 34090.7 758.499  82
  -3   1  -4 34460.3 759.387  79
  -3   1  -4 33343.6 753.879  84
   3   1   4 35857.8 766.493  47
   3   1   4 35120.2 758.037  35
  -3   1  -4 34066.0 756.730  89
   3   1   4 35664.0 768.596  51
   3   1   5 7612.72 247.183  51
  -3   1  -5 7304.50 237.071  93
  -3   1  -5 7295.79 234.442  84
  -3   1  -5 7450.67 241.213  79
   3   1   5 7207.03 235.485  35
   3   1   5 7746.16 241.797  47
  -3   1  -5 7506.16 233.622  70
  -3   1  -5 7128.02 232.570  63
  -3   1  -5 7722.25 452.116  10
   3   1   6 19825.5 511.776  51
   3   1   6 20202.1 507.116  35
   3   1   6 20489.1 504.252  47
  -3   1  -6 19711.5 500.639  82
  -3   1  -6 19419.2 503.802  79
  -3   1  -6 20404.7 498.178  83
  -3   1  -6 18749.6 490.812  70
  -3   1  -6 19842.3 501.624  63
   3   1   7 11842.1 609.812  12
  -3   1  -7 13012.9 365.063 115
  -3   1  -7 13160.7 376.762  90
   3   1   7 13862.7 385.150  35
  -3   1  -7 12801.1 367.825  82
  -3   1  -7 12324.7 351.269  80
  -3   1  -7 13010.1 357.795  83
  -3   1  -7 12234.5 361.678  70
   3   1   7 13116.5 382.945  51
  -3   1  -8 2069.81 121.343 115
   3   1   8 1972.41 122.946 103
  -3   1  -8 1945.08 127.607  90
   3   1   8 2191.10 134.777  35
  -3   1  -8 1764.80 101.273  83
  -3   1  -8 1922.51 121.965  70
   3   1   8 2128.13 134.342  51
   3   1   9 131.044 51.7701 103
  -3   1  -9 47.5686 54.7467 100
  -3   1  -9 100.632 57.1154  90
   3   1   9 93.1680 58.4465  51
   3   1   9 115.435 54.3343  49
  -3   1 -10 8473.20 220.098 109
   3   1  10 7477.67 195.231 103
  -3   1 -10 7757.00 208.788  94
  -3   1 -10 8438.43 220.805  90
  -3   1 -10 7608.62 205.521 100
  -3   2  10 2211.90 107.549  50
  -3   2   9 2599.00 314.773  28
   3   2  -9 2590.78 125.648 112
   3   2  -9 2575.50 121.604 100
   3   2  -9 2563.30 125.348  70
  -3   2   9 2480.51 133.909  50
   3   2  -8 14949.6 383.410 112
   3   2  -8 14887.8 377.447 119
   3   2  -8 14381.9 377.082 109
   3   2  -8 14435.3 383.648 100
   3   2  -8 14793.6 385.169  70
   3   2  -8 13910.4 367.704  56
   3   2  -7 4213.62 167.705 112
   3   2  -7 4416.68 166.589 119
   3   2  -7 4251.45 160.457 111
   3   2  -7 4307.59 171.107 109
   3   2  -7 3987.93 156.131 104
   3   2  -7 4348.92 172.414 100
  -3   2   7 4686.18 408.810  12
  -3   2   7 4559.48 173.316  49
   3   2  -7 4647.59 174.740  70
   3   2  -7 4173.40 160.437  69
   3   2  -7 4366.00 171.062  56
  -3   2   6 9419.84 504.602  25
  -3   2   6 8883.53 511.707  20
   3   2  -6 9139.33 260.266 112
   3   2  -6 9142.64 259.125 111
   3   2  -6 9561.74 272.216 109
   3   2  -6 9172.43 259.637 119
   3   2  -6 9341.18 261.916  92
   3   2  -6 9110.09 265.745 100
   3   2  -6 9522.81 274.956  56
  -3   2   6 9191.47 264.797  49
   3   2  -6 9075.82 261.954  70
   3   2  -6 9442.50 269.822  69
  -3   2   6 9520.49 545.206  12
  -3   2   5 17053.2 696.481  12
   3   2  -5 16858.3 405.377  92
  -3   2   5 16320.7 395.596  49
   3   2  -5 16752.4 411.089  69
  -3   2   5 17165.6 678.758  25
  -3   2   5 17202.9 689.497  20
   3   2  -5 16535.2 411.539  56
  -3   2   4 169.943 46.0365  50
  -3   2   4 200.041 117.743  28
  -3   2   4 189.848 117.982  20
  -3   2   4 104.500 99.9961  25
   3   2  -4 111.242 67.7913   4
  -3   2   3 40216.9 862.952  50
  -3   2   3 42771.0 1139.74  25
  -3   2   3 44700.3 1156.09  20
  -3   2   3 42235.4 1150.16  28
   3   2  -3 41726.6 1074.39   4
  -3   2   2 125815. 2571.05  50
  -3   2   2 131906. 2816.09   8
   3   2  -2 131649. 2815.48   4
   3   2  -2 132551. 2579.41   6
  -3   2   2 134981. 2850.31  25
  -3   2   2 137893. 2865.62  28
  -3   2   1 14366.1 482.847   8
  -3   2   1 16049.1 530.756  15
   3   2  -1 16323.9 537.182   4
  -3   2   1 15527.2 518.837  25
  -3   2   1 15492.2 503.370  20
   3   2  -1 14859.3 336.883  38
  -3   2   1 15294.0 353.286  45
  -3   2   1 15461.3 355.110  40
  -3   2   0 88706.9 1927.24   8
   3   2   0 93299.7 2044.72   4
   3   2   0 90221.9 1809.69   6
  -3   2   0 89927.1 1801.94  32
  -3   2   0 94997.7 1995.16  25
  -3   2   0 91966.1 1957.63  20
  -3   2   0 90241.5 1805.83  45
  -3   2   0 89703.3 1805.55  40
   3   2   1 55493.0 1330.05   4
   3   2   1 54115.0 1108.43   6
  -3   2  -1 55974.7 1355.72  27
  -3   2  -1 53221.7 1087.31  34
  -3   2  -1 55285.9 1246.76  25
  -3   2  -1 53633.9 1092.52  39
  -3   2  -1 54153.1 1095.61  36
   3   2   2 67259.1 1542.01   4
  -3   2  -2 68595.3 1604.87  27
   3   2   2 66219.2 1311.51  35
  -3   2  -2 64104.9 1298.21  36
  -3   2  -2 62662.3 1295.62  39
   3   2   2 63107.2 1298.98  49
   3   2   3 40924.5 865.103  51
   3   2   3 39228.2 845.263  49
   3   2   3 41196.5 857.744  35
   3   2   3 37626.1 1032.12   4
   3   2   3 37672.4 986.542  12
  -3   2  -3 40498.0 1080.00  10
   3   2   4 4474.44 277.317  12
  -3   2  -4 4698.98 311.825  10
  -3   2  -4 4855.84 171.900 105
  -3   2  -4 4797.03 169.238  96
   3   2   4 4853.47 168.279  95
  -3   2  -4 4894.32 173.341 100
  -3   2  -4 4883.55 177.782  90
  -3   2  -4 4931.98 178.617  93
   3   2   4 4958.48 177.806  35
   3   2   4 4802.82 171.784  49
  -3   2  -4 4779.38 179.323  82
  -3   2  -4 4848.97 177.273  70
   3   2   4 4842.91 170.592  61
   3   2   4 5123.35 185.836  51
  -3   2  -5 10410.0 525.693  10
   3   2   5 11420.3 513.213  12
  -3   2  -5 11424.1 310.852 105
  -3   2  -5 11797.5 333.941 115
   3   2   5 11198.6 311.398  95
  -3   2  -5 11609.9 333.008  90
  -3   2  -5 11519.5 330.631  93
   3   2   5 11857.1 334.310  35
  -3   2  -5 11800.7 332.871  83
  -3   2  -5 11663.7 330.221  70
   3   2   5 11638.5 338.976  51
   3   2   6 893.643 162.371  12
  -3   2  -6 980.508 98.6226 115
  -3   2  -6 767.524 86.5390 100
  -3   2  -6 932.636 96.2889  93
  -3   2  -6 806.420 92.1716  90
   3   2   6 899.533 89.1029  49
   3   2   6 824.751 94.1718  35
  -3   2  -6 846.632 98.4502  80
  -3   2  -6 879.617 93.8578  83
  -3   2  -6 878.760 96.5979  82
  -3   2  -6 799.040 91.6652  70
   3   2   6 814.300 80.1983  61
   3   2   6 882.133 99.3607  51
  -3   2  -7 3005.54 155.536 100
  -3   2  -7 3325.26 166.872  90
   3   2   7 3219.66 161.531  49
  -3   2  -7 3213.74 161.161  80
   3   2   7 3059.64 140.735  61
   3   2   7 3412.71 170.869  51
  -3   2  -8 1579.30 103.686  80
   3   2   8 1626.45 114.584 103
  -3   2  -8 1412.81 113.539  90
  -3   2  -8 1611.60 112.138 100
   3   2   8 1655.08 117.457  51
   3   2   8 1618.97 112.157  49
   3   2   9 2656.30 125.234  49
  -3   2  -9 2895.06 133.718  90
   3   2   9 2816.96 127.972 103
  -3   2  -9 2624.38 122.977 100
  -3   2  -9 2723.12 131.652  94
  -3   2  -9 2937.86 134.391 109
   3   2  10 3570.50 113.305  64
  -3   2 -10 3337.64 114.140  94
   3   2  10 3684.34 113.900 103
  -3   2 -10 3677.71 120.938 109
  -3   3   9 932.717 86.1321  50
   3   3  -8 40703.5 908.150 100
   3   3  -8 42149.6 913.856 109
   3   3  -8 40899.7 892.946  69
   3   3  -8 42007.0 911.964  56
  -3   3   8 41933.8 934.905  50
  -3   3   7 252.716 158.987  15
   3   3  -7 226.856 57.3526 118
   3   3  -7 186.363 66.6609 109
   3   3  -7 212.093 51.5460  92
   3   3  -7 304.531 66.0132 100
  -3   3   7 184.158 53.7781  49
   3   3  -7 204.005 65.8846  69
  -3   3   7 288.016 71.1922  50
   3   3  -7 194.797 66.0505  56
  -3   3   6 36666.5 1217.65  15
   3   3  -6 35153.3 794.105 109
   3   3  -6 34710.2 772.072  92
   3   3  -6 34584.6 782.525 100
  -3   3   6 33920.7 774.719  49
   3   3  -6 33696.3 768.159  85
   3   3  -6 33700.8 765.202  70
   3   3  -6 36091.5 797.587  69
   3   3  -6 36338.4 802.723  56
  -3   3   6 36789.4 810.064  50
   3   3  -5 34029.7 753.780 113
   3   3  -5 34217.0 742.231 108
   3   3  -5 33785.7 768.397 109
   3   3  -5 33460.4 755.592 100
  -3   3   5 32747.6 748.207  49
   3   3  -5 34192.4 761.298  85
   3   3  -5 35141.0 779.241  56
  -3   3   5 36000.6 780.241  50
  -3   3   5 37281.2 1158.28  15
   3   3  -4 15167.6 592.071   4
  -3   3   4 16701.0 675.948  15
  -3   3   4 15766.4 400.058 101
   3   3  -4 16512.1 411.194  85
   3   3  -4 16194.7 411.554 109
   3   3  -4 16376.0 405.902 113
   3   3  -4 17115.4 422.020  56
  -3   3   4 17031.0 415.995  50
  -3   3   4 16205.0 680.441  25
   3   3  -3 29937.6 677.942  56
  -3   3   3 31187.0 672.344  50
   3   3  -3 29431.1 904.127   4
  -3   3   3 31032.5 940.379  15
  -3   3   3 29665.1 960.274  25
   3   3  -3 29389.6 671.778  85
   3   3  -2 3318.23 252.061   4
  -3   3   2 2803.31 232.049  15
  -3   3   2 2871.42 118.646  50
   3   3  -1 80153.5 1607.48  38
  -3   3   1 80435.0 1856.85  15
   3   3  -1 81171.7 1910.74   4
  -3   3   1 82530.5 1898.18  25
  -3   3   1 78340.8 1604.62  32
   3   3   0 15331.5 358.849  38
   3   3   0 15461.4 577.048   4
  -3   3   0 13892.2 474.116  19
  -3   3   0 14551.5 348.225  32
  -3   3  -1 21224.7 461.344  36
  -3   3  -1 21490.0 679.935  19
  -3   3  -1 20718.0 446.949  34
   3   3   1 22723.3 733.317   4
  -3   3  -2 10188.1 280.042 115
   3   3   2 9901.76 275.028  95
  -3   3  -2 9482.84 244.836  36
  -3   3  -2 9983.29 275.978  83
   3   3   2 10294.4 276.862  61
   3   3   2 10394.3 459.069   4
   3   3   3 20079.2 685.904   4
  -3   3  -3 18312.6 609.772  10
  -3   3  -3 19770.9 483.208 115
  -3   3  -3 20452.0 479.418 105
  -3   3  -3 19985.0 480.825  90
  -3   3  -3 20098.5 479.058  96
   3   3   3 20112.6 475.488 103
  -3   3  -3 19482.4 469.760  93
  -3   3  -3 19142.2 467.754 100
   3   3   3 20173.5 477.895  95
   3   3   3 19891.2 469.539  49
  -3   3  -3 19661.3 480.543  83
   3   3   3 20133.8 478.608  61
   3   3   3 18425.9 443.135  50
   3   3   3 18750.3 455.141  58
  -3   3  -4 4209.79 176.711 115
  -3   3  -4 4359.58 178.590  90
  -3   3  -4 4166.65 172.071  93
   3   3   4 4109.62 167.296  95
  -3   3  -4 4166.02 166.991 100
   3   3   4 4112.67 165.617  49
  -3   3  -4 4203.31 175.062  83
  -3   3  -4 4130.65 168.713  66
   3   3   4 4299.34 171.562  61
  -3   3  -4 4169.27 356.907  19
   3   3   5 10807.5 328.100  51
   3   3   5 10404.1 309.521  95
  -3   3  -5 10799.4 327.432  90
  -3   3  -5 10413.7 314.049 100
   3   3   5 10649.2 316.599  49
  -3   3  -5 10971.6 308.134  66
   3   3   5 10775.9 316.948  61
  -3   3  -5 10515.5 604.263  19
  -3   3  -6 8933.77 290.455 115
  -3   3  -6 8865.35 291.591  90
  -3   3  -6 8427.10 276.116 100
   3   3   6 8328.97 276.964  49
  -3   3  -6 9134.33 294.851  80
  -3   3  -6 7986.13 248.395  88
  -3   3  -6 8891.86 287.135  83
  -3   3  -6 8173.18 247.703  66
   3   3   6 8428.70 271.763  61
  -3   3  -6 7408.65 531.208  19
  -3   3  -7 5701.16 230.427  94
  -3   3  -7 5795.75 227.968  90
  -3   3  -7 5731.00 216.974 100
   3   3   7 6114.17 226.088 103
   3   3   7 5670.55 217.391  49
  -3   3  -7 6118.96 228.055  80
  -3   3  -7 6178.84 222.519  83
   3   3   7 5614.60 204.800  61
  -3   3  -7 5418.68 217.609 109
  -3   3  -8 1625.45 110.961 109
   3   3   8 1488.89 102.268  49
   3   3   8 1590.49 91.6161  61
   3   3   8 1420.34 90.0339  50
   3   3   8 1580.57 107.557 103
  -3   3  -8 1580.62 112.900  94
  -3   3  -8 1547.61 106.694 100
  -3   3  -9 1686.36 96.1720 109
   3   3   9 1807.16 95.4734 103
  -3   4  10 2356.62 90.7152  61
  -3   4   9 12829.6 319.378  77
  -3   4   9 13586.2 345.105  50
   3   4  -8 14807.6 387.978 109
   3   4  -8 15023.6 380.673  69
   3   4  -8 15091.8 391.954  56
  -3   4   8 15367.4 404.496  50
  -3   4   7 4945.55 415.766  28
   3   4  -7 5034.15 199.674 109
   3   4  -7 4833.67 168.856  92
   3   4  -7 5119.83 197.928  69
   3   4  -7 5017.22 201.285  56
  -3   4   7 5109.86 205.774  50
  -3   4   7 4790.66 190.426  58
  -3   4   6 31455.6 1135.04  28
   3   4  -6 30524.5 721.723 109
   3   4  -6 29647.6 688.015 113
   3   4  -6 30676.7 696.386  92
   3   4  -6 30269.2 704.536  85
  -3   4   6 31268.5 731.884  50
   3   4  -6 31461.3 732.574  56
   3   4  -6 31172.6 726.870  69
  -3   4   6 28212.6 1057.23  15
  -3   4   5 3867.77 338.906  15
   3   4  -5 4571.31 177.118 113
   3   4  -5 4646.39 192.671 109
  -3   4   5 4431.31 178.140  78
   3   4  -5 4579.07 185.441  85
  -3   4   5 4439.00 387.181  28
   3   4  -5 4556.70 194.538  56
  -3   4   5 4593.11 191.209  50
  -3   4   4 35570.1 1102.67  15
   3   4  -4 33213.4 1061.98   4
   3   4  -4 35559.8 800.094 109
  -3   4   4 33582.9 779.038 101
   3   4  -4 35047.0 796.438  85
  -3   4   4 34434.1 790.286  78
  -3   4   4 36861.2 802.329  50
  -3   4   4 34067.7 1149.12  28
  -3   4   3 5527.50 192.891  50
   3   4  -3 5253.57 196.663  56
   3   4  -3 4923.94 173.704  58
  -3   4   3 4783.72 183.889 101
  -3   4   3 5008.71 186.116  40
   3   4  -3 5033.41 180.425  74
  -3   4   3 4923.62 189.718  78
   3   4  -3 4961.33 192.096  69
  -3   4   3 4348.92 317.584  15
   3   4  -3 4392.49 334.208   4
  -3   4   2 13860.4 557.460  15
   3   4  -2 15781.8 646.038   4
   3   4  -2 15037.3 387.600  56
   3   4  -2 14590.3 370.815  58
  -3   4   2 14375.1 379.549 101
  -3   4   2 14552.7 375.724  45
  -3   4   2 14677.7 375.741  40
  -3   4   2 14933.6 384.874  78
   3   4  -2 14279.6 356.817  86
   3   4  -2 14936.2 386.192  85
   3   4  -2 14441.4 373.868  74
  -3   4   2 13832.6 360.114  65
   3   4  -2 14803.9 383.977  69
  -3   4   2 13729.6 352.960  32
   3   4  -1 955.672 170.585   4
   3   4  -1 1076.42 86.4213  56
  -3   4   1 988.938 82.3925  96
  -3   4   1 1017.64 89.2058 101
  -3   4   1 997.236 81.2305  45
   3   4  -1 1176.27 79.3197  38
  -3   4   1 1133.60 85.0636  40
   3   4  -1 1013.17 74.9901  86
   3   4  -1 995.732 85.7962  85
  -3   4   1 958.736 83.9641  78
  -3   4   1 938.795 79.6087  65
   3   4  -1 975.336 82.1462  69
  -3   4   1 1023.99 71.5813  32
   3   4   0 27401.5 911.259   4
   3   4   0 26228.1 601.806  56
   3   4   0 25982.2 597.947  58
  -3   4   0 25179.6 599.304  96
  -3   4   0 24461.4 555.346  36
  -3   4   0 25585.2 592.681  45
   3   4   0 27199.1 599.021  38
  -3   4   0 26666.0 603.033  78
   3   4   0 26777.4 603.912  85
   3   4   0 25865.0 597.227  74
  -3   4   0 25893.2 597.752  65
   3   4   0 25704.4 591.236  69
   3   4   0 26203.2 595.601  61
  -3   4   0 26653.4 894.692  27
   3   4   1 17563.9 698.824   4
   3   4   1 16740.3 422.520  58
  -3   4  -1 16989.0 431.918  96
  -3   4  -1 17045.4 427.131 101
   3   4   1 18009.1 432.795  38
  -3   4  -1 16180.6 417.480  80
  -3   4  -1 17403.5 426.138  78
  -3   4  -1 16641.1 421.373  83
   3   4   1 17327.4 425.055  74
   3   4   1 16937.0 426.211  61
  -3   4  -1 17195.7 692.713  27
  -3   4  -1 15761.2 606.252  19
   3   4   2 13128.7 337.659 103
  -3   4  -2 13465.2 350.581 101
   3   4   2 13268.1 356.643  95
  -3   4  -2 12595.0 351.786  94
   3   4   2 12890.9 587.310   4
   3   4   2 13028.5 345.638  74
  -3   4  -2 12656.7 353.514  80
  -3   4  -2 12995.7 341.987  78
  -3   4  -2 13262.5 356.821  83
   3   4   2 12646.9 344.131  58
  -3   4  -2 12661.4 602.711  27
  -3   4  -2 12212.9 571.389  19
   3   4   3 3503.43 147.248  58
   3   4   3 3740.81 153.655 103
   3   4   3 3684.67 161.381  95
  -3   4  -3 3671.97 165.743  94
   3   4   3 3806.51 307.166   4
   3   4   3 3444.85 147.114  74
  -3   4  -3 3398.23 142.200  76
  -3   4  -3 3582.55 166.909  80
  -3   4  -3 3898.93 169.098  83
  -3   4  -3 3787.90 167.831  66
   3   4   3 3695.44 162.828  61
  -3   4  -3 3583.47 327.661  19
  -3   4  -4 7586.23 508.917  19
   3   4   4 8594.50 278.838  95
   3   4   4 8941.39 274.057 103
  -3   4  -4 8779.17 289.076  94
  -3   4  -4 8446.74 271.303 109
  -3   4  -4 8771.10 287.522  83
  -3   4  -4 9122.95 293.323  80
   3   4   4 8650.92 259.280  74
  -3   4  -4 9443.76 289.010  66
   3   4   4 8994.96 283.456  61
   3   4   4 8573.22 247.090  50
   3   4   4 8439.55 255.090  58
  -3   4  -5 30956.6 1186.51  19
  -3   4  -5 32734.2 799.614 109
  -3   4  -5 35920.6 806.904  88
  -3   4  -5 36169.3 828.181  80
  -3   4  -5 36436.7 826.775  83
   3   4   5 35588.4 808.900 103
   3   4   5 35122.1 809.550  95
  -3   4  -5 35008.2 810.506 100
  -3   4  -5 36088.9 830.152  94
  -3   4  -5 36925.1 808.825  66
   3   4   5 35728.5 814.223  61
   3   4   5 33243.9 770.777  50
  -3   4  -6 10082.1 315.162 109
  -3   4  -6 10414.7 297.537  88
  -3   4  -6 10444.5 297.192  66
   3   4   6 10903.6 320.492  61
   3   4   6 9748.71 286.410  50
   3   4   6 10772.1 319.991 103
  -3   4  -6 10573.9 319.591 100
  -3   4  -6 10999.6 336.940  94
   3   4   7 2808.13 140.182 103
  -3   4  -7 2800.20 150.863  94
  -3   4  -7 2671.22 139.360 109
   3   4   7 2780.43 135.117  61
   3   4   8 1712.54 98.9689 103
  -3   4  -8 1851.07 109.810  94
  -3   4  -8 1777.17 102.629 109
   3   4   8 1771.78 92.0862  61
  -3   4  -9 1235.66 68.8898 109
  -3   5   9 821.789 58.1815  95
  -3   5   8 4536.61 165.787  45
  -3   5   8 4248.11 155.710  40
   3   5  -8 4473.02 154.101  69
   3   5  -8 4356.15 159.569  56
  -3   5   8 4617.69 160.578  77
  -3   5   7 5576.57 201.400  40
   3   5  -7 6101.48 211.485  69
   3   5  -7 5750.33 210.679  56
  -3   5   7 5721.35 198.939  58
   3   5  -6 3100.70 138.375 113
   3   5  -6 3365.08 146.570  92
   3   5  -6 3314.11 153.765  85
  -3   5   6 3250.92 160.678  58
   3   5  -6 3662.94 169.893  69
  -3   5   6 3218.42 153.642  40
   3   5  -5 6501.29 238.236  85
  -3   5   5 6310.59 224.413  78
  -3   5   5 7059.78 253.323  58
  -3   5   5 6560.88 233.647  40
   3   5  -4 9523.05 309.446  56
  -3   5   4 9627.57 314.415  58
  -3   5   4 10276.0 306.064  45
  -3   5   4 9688.23 294.790  40
   3   5  -4 10123.0 311.545  85
  -3   5   4 9427.85 296.963  78
   3   5  -4 9664.51 308.984  69
  -3   5   4 8914.56 265.424  32
   3   5  -3 5437.18 409.348   4
   3   5  -3 6573.75 237.052  56
   3   5  -3 6424.85 213.754  58
  -3   5   3 5829.24 222.435 101
  -3   5   3 6138.65 221.097  45
  -3   5   3 6094.81 216.818  40
   3   5  -3 6662.79 221.541  74
   3   5  -3 6179.34 232.309  85
  -3   5   3 6537.15 232.037  78
   3   5  -3 6157.67 230.321  69
  -3   5   3 5936.33 192.300  32
   3   5  -2 8048.14 264.689  56
   3   5  -2 7870.67 250.028  58
  -3   5   2 7902.54 262.944 101
  -3   5   2 7575.74 248.820  45
  -3   5   2 7646.67 247.125  40
   3   5  -2 7653.00 229.356  86
   3   5  -2 7893.11 252.787  74
  -3   5   2 7212.55 239.781  88
   3   5  -2 7730.26 263.197  85
  -3   5   2 8084.56 264.961  78
  -3   5   2 7186.57 238.962  66
   3   5  -2 8145.19 261.957  69
   3   5  -2 7253.58 475.752   4
   3   5  -1 11688.8 606.202   4
   3   5  -1 11651.0 334.382  56
   3   5  -1 11764.1 329.332  58
  -3   5   1 11573.8 333.615  58
  -3   5   1 11344.3 334.958 101
  -3   5   1 11465.1 335.372  78
   3   5  -1 11255.5 334.240  85
   3   5  -1 11229.4 311.557  86
  -3   5   1 10948.3 576.002  27
  -3   5   1 10313.3 318.166  66
   3   5  -1 11143.7 324.665  69
  -3   5   1 11582.4 322.651  45
   3   5   0 28910.8 1048.10   4
   3   5   0 29487.2 689.973  58
  -3   5   0 29577.0 683.788  58
   3   5   0 30736.0 693.344  38
  -3   5   0 28406.5 661.812  77
   3   5   0 30670.8 696.330  85
   3   5   0 30481.4 693.493  74
  -3   5   0 30144.7 695.206  66
   3   5   0 27782.0 671.429  69
  -3   5   0 30394.5 1030.48  27
   3   5   1 39306.6 1279.46   4
   3   5   1 40440.4 900.562  58
  -3   5  -1 39440.7 874.593  58
  -3   5  -1 41256.3 905.932 101
   3   5   1 41921.5 906.050  38
  -3   5  -1 37318.1 880.444  80
  -3   5  -1 41980.9 904.347  78
   3   5   1 40291.1 898.473  74
  -3   5  -1 39793.0 907.447  66
  -3   5  -1 40652.6 1265.13  27
   3   5   2 22881.3 897.804   4
   3   5   2 24325.5 569.706 113
   3   5   2 24581.7 597.560  38
  -3   5  -2 23192.5 586.685  80
   3   5   2 24431.8 587.421  74
   3   5   2 24459.4 592.049  61
  -3   5  -2 24863.5 603.510  66
   3   5   2 23842.0 584.177  58
   3   5   3 4250.99 164.160 103
  -3   5  -3 4644.40 195.663  94
   3   5   3 4307.45 349.535   4
  -3   5  -3 4321.39 171.443  76
  -3   5  -3 4733.22 199.472  80
   3   5   3 4832.82 184.931  74
   3   5   3 4556.92 180.792  58
  -3   5  -3 4050.57 351.556  19
  -3   5  -4 10477.1 602.635  19
  -3   5  -4 11426.9 323.817   7
  -3   5  -4 11853.4 341.993 109
  -3   5  -4 13019.1 373.580  80
  -3   5  -4 13247.4 369.546  88
   3   5   4 11866.0 336.764  74
   3   5   4 12050.7 333.684 103
  -3   5  -4 12729.3 369.274  94
  -3   5  -4 12762.9 365.268  66
   3   5   4 12311.7 359.274  61
   3   5   4 12114.4 337.171  58
   3   5   5 4935.71 176.676  74
  -3   5  -5 5255.85 200.946  88
  -3   5  -5 5473.51 219.291  80
  -3   5  -5 5038.58 209.748  94
   3   5   5 4762.90 183.339 103
  -3   5  -5 5183.72 202.339  66
   3   5   5 5101.43 202.473  61
  -3   5  -5 5041.43 195.583 109
  -3   5  -6 3508.72 145.433  88
  -3   5  -6 3702.68 150.733  66
   3   5   6 3913.81 164.510  61
  -3   5  -6 3590.99 155.600 109
   3   5   6 3484.70 148.514 103
  -3   5  -6 3891.39 171.910  94
  -3   5  -7 2516.72 118.126 109
   3   5   7 2755.06 122.175  61
  -3   5  -7 2747.59 130.888  56
  -3   5  -7 2835.02 132.609  94
   3   5   7 2561.00 113.521 103
  -3   5  -8 544.044 51.3159 109
  -3   5  -8 807.792 62.8212 110
   3   5   8 686.214 49.2695 103
   3   5   8 624.012 50.3134  61
  -3   5  -8 722.347 62.8199  56
  -3   6   8 2253.79 90.6843  95
  -3   6   8 2073.71 81.6379  77
  -3   6   8 1979.92 81.3975  61
   3   6  -8 2236.37 87.5086  56
   3   6  -7 2210.82 102.408 118
  -3   6   7 1943.00 100.335  45
  -3   6   7 2266.76 108.993  77
   3   6  -7 2273.15 109.160  69
  -3   6   7 2065.50 99.9327  61
  -3   6   7 2211.88 97.6323  58
   3   6  -6 813.192 71.1223  92
  -3   6   6 803.635 87.2058  77
  -3   6   6 823.423 78.0745  45
  -3   6   6 811.490 69.1022  40
   3   6  -6 806.309 64.9950 113
   3   6  -6 744.425 85.0149  56
  -3   6   6 825.364 80.7147  58
   3   6  -5 2907.99 138.323 113
  -3   6   5 3033.43 143.251  45
  -3   6   5 2561.69 128.121  40
  -3   6   5 2922.16 151.057  77
   3   6  -5 2850.14 145.020  85
   3   6  -5 3004.39 151.400  69
   3   6  -5 2876.98 151.097  56
  -3   6   5 2871.62 148.035  58
   3   6  -4 3717.48 166.614 113
  -3   6   4 3336.95 156.129  45
  -3   6   4 3150.13 146.445  40
  -3   6   4 3516.58 156.970   7
   3   6  -4 3596.68 170.502  69
   3   6  -4 3436.31 169.001  56
  -3   6   4 3552.05 172.454  58
   3   6  -3 359.337 79.1771  56
  -3   6   3 451.180 73.1063  45
  -3   6   3 308.878 70.1508   7
   3   6  -3 139.999 117.652   4
   3   6  -3 337.290 61.0685  74
  -3   6   3 387.944 78.2404  77
   3   6  -3 341.718 78.3897  85
   3   6  -3 405.423 77.9627  69
  -3   6   3 425.874 140.996  27
   3   6  -2 5526.95 215.503  56
   3   6  -2 5750.06 206.053  58
  -3   6   2 5387.38 217.267  58
  -3   6   2 5336.44 199.493  45
   3   6  -2 5481.59 219.310  85
   3   6  -2 5655.34 208.218  74
   3   6  -2 5208.28 419.661   4
   3   6  -2 5250.10 207.013  69
  -3   6   2 4641.24 371.305  27
   3   6  -1 3120.41 150.832  58
  -3   6   1 3120.73 154.335  58
  -3   6   1 2957.84 141.813  77
   3   6  -1 3037.42 150.650  74
   3   6  -1 2992.38 132.483  86
  -3   6   1 2968.20 149.653  88
   3   6  -1 3127.79 159.736  85
  -3   6   1 3050.06 149.936  66
   3   6  -1 2959.84 146.810  69
  -3   6   1 3012.23 304.951  27
  -3   6   0 3281.71 152.686  58
   3   6   0 3275.72 331.996   4
  -3   6   0 3413.55 166.082  88
   3   6   0 3622.27 163.988  74
   3   6   0 3472.51 150.424  86
  -3   6   0 3052.40 133.895  77
  -3   6   0 3252.24 162.904  66
   3   6   0 3469.41 147.918  69
  -3   6   0 2732.73 293.007  27
   3   6   1 837.077 189.798   4
   3   6   1 1047.76 93.4406  38
  -3   6  -1 912.188 90.3636 110
  -3   6  -1 990.319 97.4813  76
  -3   6  -1 898.636 102.396  88
   3   6   1 991.795 90.5818  86
   3   6   1 1010.35 94.8981  74
  -3   6  -1 869.244 100.504  66
   3   6   1 909.161 90.7597  58
  -3   6  -1 857.585 73.8681  58
  -3   6  -2 20472.7 513.711   7
   3   6   2 19412.5 508.537  38
  -3   6  -2 20072.1 523.594  88
  -3   6  -2 20093.2 503.489  76
   3   6   2 20499.2 510.754  74
   3   6   2 19440.8 483.397 113
  -3   6  -2 19059.7 507.401 110
  -3   6  -2 20193.3 521.558  66
   3   6   2 20367.0 504.466  61
   3   6   2 20472.9 509.176  58
  -3   6  -3 1677.07 110.313   7
  -3   6  -3 1614.00 119.556 110
  -3   6  -3 1735.92 125.998  66
   3   6   3 1716.76 113.907  61
   3   6   3 1717.42 110.095  58
  -3   6  -3 1631.51 102.747  76
   3   6   3 1714.58 110.414  74
  -3   6  -3 1647.41 123.156  88
  -3   6  -4 46718.9 1017.62 110
   3   6   4 44966.2 1001.23  61
   3   6   4 46823.2 986.719  58
  -3   6  -4 46092.8 1011.35  88
   3   6   4 47224.9 991.933  74
  -3   6  -5 124.686 64.8728 110
  -3   6  -5 194.057 64.7536  66
  -3   6  -5 92.0032 54.5511  56
   3   6   5 116.461 39.4982  58
   3   6   5 110.125 41.3846  74
  -3   6  -6 774.604 78.3727 110
   3   6   6 661.030 67.1248  61
   3   6   6 668.041 66.1209  86
  -3   6  -6 644.046 66.7596  56
   3   6   7 448.226 43.3339  86
  -3   6  -7 430.411 54.6298 110
  -3   6  -7 426.299 46.3258  56
  -3   7   6 5210.68 155.258  95
   3   7  -6 5554.32 163.608 118
  -3   7   6 5610.43 165.875  77
   3   7  -6 5462.03 165.556  69
  -3   7   6 5100.76 157.307  58
  -3   7   5 457.483 53.9942  95
   3   7  -5 502.273 60.5756  92
   3   7  -5 438.610 54.1628 113
  -3   7   5 388.592 48.6482  76
   3   7  -5 542.413 66.4139  69
   3   7  -5 497.978 66.1934  56
  -3   7   5 439.019 60.1735  58
  -3   7   4 1673.13 92.4858   7
  -3   7   4 1334.35 79.9813  95
  -3   7   4 1545.58 96.0023  76
  -3   7   4 1642.74 100.696  77
   3   7  -4 1794.40 103.381 113
   3   7  -4 1687.13 103.497  69
   3   7  -4 1689.89 104.763  56
  -3   7   4 1590.44 101.819  58
   3   7  -3 15429.8 400.103  69
  -3   7   3 15483.3 404.602  76
  -3   7   3 15677.5 398.958  77
  -3   7   3 15969.8 405.292   7
  -3   7   2 7277.81 242.528   7
   3   7  -2 6963.40 224.640  74
  -3   7   2 7306.36 241.434  76
  -3   7   2 6879.19 220.322  77
   3   7  -2 7356.88 242.742 113
   3   7  -2 7030.31 225.906  69
   3   7  -2 7199.10 222.921  58
  -3   7   2 7111.56 234.778  58
  -3   7   1 7171.05 246.153   7
   3   7  -1 7181.07 232.879  74
  -3   7   1 7085.46 240.962  76
   3   7  -1 7268.97 240.553 113
  -3   7   1 6971.54 219.884  66
   3   7  -1 7018.21 229.067  58
  -3   7   1 7019.32 228.541  58
  -3   7   0 5148.75 199.330   7
   3   7   0 4665.74 161.166  86
  -3   7   0 5192.72 191.093  88
   3   7   0 5112.17 188.734 113
  -3   7   0 5098.84 187.414  66
  -3   7   0 4713.74 169.817  58
  -3   7  -1 7557.31 245.051   7
   3   7   1 7150.48 236.476  74
   3   7   1 6992.91 219.618  86
  -3   7  -1 7402.06 239.233  76
  -3   7  -1 7278.06 243.282  88
   3   7   1 7712.65 232.032 113
  -3   7  -1 7539.77 242.214  66
   3   7   1 7120.79 236.514  58
  -3   7  -2 2117.81 116.438   7
  -3   7  -2 2029.13 120.825  88
   3   7   2 2006.26 113.340  74
   3   7   2 2011.95 106.963  86
  -3   7  -2 1990.43 109.267  76
  -3   7  -2 1817.47 105.364 110
  -3   7  -2 1967.75 118.721  66
   3   7   2 1953.20 109.730  58
  -3   7  -3 9577.55 263.118   7
  -3   7  -3 9870.84 277.444 110
  -3   7  -3 10372.5 288.895  66
   3   7   3 10011.6 277.054  74
   3   7   3 9722.71 274.316  86
   3   7   3 9824.91 273.035  58
   3   7   4 1949.23 93.7508  74
   3   7   4 1981.87 98.9285  86
   3   7   4 1910.45 90.4471  58
  -3   7  -4 2070.13 106.157 110
  -3   7  -5 9410.98 235.505 110
   3   7   5 8245.27 206.934  74
   3   8  -4 119.960 37.0732  92
  -3   8   4 92.9372 27.8406  74
   3   8  -4 107.749 33.1634 113
   3   8  -4 106.529 39.3845 118
  -3   8   3 8997.68 229.732  76
   3   8  -3 9015.75 230.091 118
   3   8  -3 9217.39 236.441 113
  -3   8   3 9145.52 232.214  58
  -3   8   2 347.216 53.1970  76
   3   8  -2 284.907 50.7877 113
   3   8  -2 256.391 46.4100 118
  -3   8   2 321.602 51.4370   7
  -3   8   2 347.587 45.4252  58
  -3   8   1 2492.44 109.952   7
  -3   8   1 2386.32 107.865  76
   3   8  -1 2281.99 102.527 113
   3   8   0 5187.80 161.172  74
   3   8   0 5152.08 157.636 113
   3   8   1 1749.23 85.5099  58
  -3   8  -1 1773.00 88.4473   7
   3   8   2 4175.17 131.607  58
   3   8   2 4277.71 133.841  74
   3   8   3 1308.49 62.0763  74
  -3   8  -3 1260.09 66.9803  85
   4  -8  -3 1826.22 72.3090  73
   4  -8  -3 1799.10 74.8933  57
  -4  -8   3 1775.61 72.3898  63
   4  -8  -2 5228.55 151.145  73
   4  -8  -2 5546.22 156.137  57
   4  -8  -1 1450.30 71.1238  73
  -4  -8   1 1584.43 74.8080  63
   4  -8  -1 1455.24 74.7426  57
  -4  -8   0 7322.69 194.552  63
   4  -8   0 7360.12 195.179  57
   4  -8   0 6916.50 188.765  73
  -4  -8  -1 14472.1 331.324  63
   4  -8   1 14475.1 332.164  57
  -4  -8  -2 1695.97 73.2934  63
   4  -8   2 1915.05 74.8103  57
   4  -7  -6 1554.72 72.4643  57
   4  -7  -5 3883.83 135.509  57
   4  -7  -5 3572.10 131.182  73
  -4  -7   4 3631.34 144.885  53
   4  -7  -4 3830.79 145.637  57
   4  -7  -4 3935.99 146.866  73
  -4  -7   3 1190.54 89.4500  53
  -4  -7   3 1203.40 82.3757  52
   4  -7  -3 1155.91 87.1653  57
   4  -7  -3 1149.45 79.7573   5
   4  -7  -3 1140.88 86.9380  73
   4  -7  -2 4350.16 166.669   5
  -4  -7   2 4609.01 172.104  52
   4  -7  -2 4609.37 175.061  57
   4  -7  -1 6315.15 216.046  57
  -4  -7   1 6520.11 218.500  53
  -4  -7   1 6385.50 216.670  52
  -4  -7   1 6399.10 214.708  63
   4  -7  -1 6518.13 215.299   5
   4  -7   0 699.084 73.9579   5
  -4  -7   0 782.168 63.7820 107
  -4  -7   0 740.606 69.9946  42
  -4  -7   0 1048.88 86.0793  63
   4  -7   0 919.617 86.2288  57
  -4  -7   0 930.034 79.2870  53
  -4  -7   0 883.338 84.4749  52
  -4  -7  -1 1025.70 74.0197 107
  -4  -7  -1 1081.29 80.8469  97
   4  -7   1 979.983 80.6458   5
   4  -7   1 1019.39 90.4755  75
  -4  -7  -1 1147.83 87.6589  63
   4  -7   1 1096.01 91.2289  57
  -4  -7  -1 1057.93 76.5339  53
  -4  -7  -2 6624.62 200.094 107
  -4  -7  -2 6087.17 188.335  97
   4  -7   2 6812.08 217.013  75
   4  -7   2 6902.29 217.069  57
  -4  -7  -2 6792.97 209.463  63
   4  -7   2 6381.05 200.404   5
  -4  -7  -3 2980.16 123.251  63
   4  -7   3 3200.54 131.287  57
  -4  -7  -3 2927.36 117.063  55
   4  -7   3 3136.51 132.039  75
  -4  -7  -4 1451.28 78.1198  63
   4  -7   4 1424.20 79.1683  75
   4  -7   4 1423.32 81.3925  57
   4  -7   5 3392.08 106.995  57
   4  -6  -6 2555.27 120.085  73
  -4  -6   6 2312.60 108.582  53
   4  -6  -6 2751.85 124.755  57
   4  -6  -6 2487.62 109.655 114
   4  -6  -5 1461.20 99.9603  73
   4  -6  -5 1494.28 94.5092 114
   4  -6  -5 1586.32 106.250  57
   4  -6  -4 3748.76 165.996  73
  -4  -6   4 3514.41 152.978  52
   4  -6  -4 3668.21 163.107  57
  -4  -6   4 3136.68 320.957  31
   4  -6  -4 3325.67 142.554   5
  -4  -6   3 5859.36 215.579  52
   4  -6  -3 6160.48 220.855  57
   4  -6  -3 5880.87 207.716   5
   4  -6  -3 5554.44 187.450  71
   4  -6  -3 5419.67 203.771  68
  -4  -6   3 5669.67 208.300  33
  -4  -6   3 5596.44 430.933  31
  -4  -6   2 71.3223 61.7290  52
   4  -6  -2 85.8263 63.4707  57
  -4  -6   2 88.5366 54.2316  44
   4  -6  -2 133.296 56.9055   5
   4  -6  -2 43.0065 41.5191  71
   4  -6  -2 89.1531 56.9472  68
  -4  -6   2 54.1029 59.1544  33
   4  -6  -1 1670.54 121.560  57
  -4  -6   1 1998.02 128.544  52
  -4  -6   1 1862.31 117.059  44
   4  -6  -1 1969.69 133.475  75
  -4  -6   1 1894.34 125.354  33
   4  -6  -1 1624.20 102.036  71
   4  -6  -1 1730.97 115.948  68
   4  -6  -1 1946.80 122.473   5
   4  -6   0 10404.2 318.130   5
  -4  -6   0 10746.7 302.689 107
   4  -6   0 11037.5 338.382  75
   4  -6   0 10143.2 305.959  62
   4  -6   0 10314.0 297.123  71
   4  -6   0 10019.2 308.372  68
   4  -6   0 10713.2 330.483  57
  -4  -6   0 11000.8 331.319  52
   4  -6   1 3792.48 167.181   5
  -4  -6  -1 3696.24 157.492 107
   4  -6   1 3231.30 145.200  48
   4  -6   1 3863.86 181.726  75
   4  -6   1 3426.70 154.660  62
  -4  -6  -1 3616.30 164.660  63
   4  -6   1 3512.66 170.759  57
  -4  -6  -1 3718.95 158.187  53
   4  -6   2 3283.56 149.927   5
  -4  -6  -2 3375.41 152.235 107
  -4  -6  -2 3364.30 152.717  97
   4  -6   2 3398.22 151.446  48
   4  -6   2 3626.42 171.170  75
  -4  -6  -2 3408.97 143.531  72
  -4  -6  -2 3623.84 160.989  63
  -4  -6  -2 2970.01 132.187  53
   4  -6   2 3515.25 168.637  57
  -4  -6  -2 3774.36 163.217  52
  -4  -6  -3 389.015 62.1804 107
  -4  -6  -3 486.353 66.5714  97
   4  -6   3 495.265 73.0947  48
   4  -6   3 458.521 79.5165  75
   4  -6   3 457.618 70.5515  67
  -4  -6  -3 453.478 64.6182  72
  -4  -6  -3 431.324 71.4484  63
   4  -6   3 470.089 62.1176   5
  -4  -6  -4 16816.8 416.497  97
   4  -6   4 18018.3 445.663  48
   4  -6   4 19030.4 459.428  75
  -4  -6  -4 17666.3 430.426  55
  -4  -6  -4 18225.2 445.794  63
  -4  -6  -4 17296.1 431.554  72
   4  -6   4 18014.0 434.938  67
  -4  -6  -5 5565.40 183.981  63
   4  -6   5 5514.85 174.217  67
   4  -6   5 5984.94 194.342  75
  -4  -6  -6 470.437 50.9387  63
   4  -6   6 533.104 56.0748  75
   4  -5  -8 3142.38 123.517 114
   4  -5  -8 3190.01 127.585  98
   4  -5  -7 7508.26 231.447 114
   4  -5  -7 7090.97 226.654  41
   4  -5  -6 707.877 84.2473 114
   4  -5  -6 873.552 82.9229  41
   4  -5  -5 9025.29 274.405  41
  -4  -5   5 8595.87 531.440  31
   4  -5  -5 8685.89 252.204   5
  -4  -5   4 2657.39 138.532  33
  -4  -5   4 2556.48 304.345  31
   4  -5  -4 2442.78 128.749  41
   4  -5  -4 2555.20 136.160  91
   4  -5  -4 2758.67 146.411  68
   4  -5  -4 2811.44 134.712   5
  -4  -5   4 2531.27 314.927  17
   4  -5  -4 2469.38 286.578  14
  -4  -5   3 14659.2 394.306  44
   4  -5  -3 15693.9 405.683   5
  -4  -5   3 14306.8 744.169  17
   4  -5  -3 14411.4 378.285  71
   4  -5  -3 14924.9 408.890  68
  -4  -5   3 15175.2 410.789  33
  -4  -5   3 15028.0 734.548  31
  -4  -5   2 914.563 89.5090  37
  -4  -5   2 1020.14 99.2408  44
   4  -5  -2 953.330 90.5394   5
  -4  -5   2 634.807 171.326  18
  -4  -5   2 759.835 202.446  17
   4  -5  -2 736.927 159.900  14
   4  -5  -2 992.904 102.266  75
   4  -5  -2 936.918 94.9080  62
   4  -5  -2 862.484 75.0555  71
   4  -5  -2 870.389 92.4083  68
  -4  -5   2 1184.61 225.086  31
  -4  -5   2 1063.08 103.346  33
  -4  -5   1 4575.84 191.660  44
  -4  -5   1 4027.16 384.362  17
   4  -5  -1 4810.41 201.946  75
   4  -5  -1 4294.67 186.160  62
   4  -5  -1 4182.54 166.070  71
  -4  -5   1 4002.15 359.008  18
  -4  -5   1 4471.62 192.528  33
  -4  -5   0 398.374 58.5144 107
   4  -5   0 329.923 59.9731  48
  -4  -5   0 276.060 81.9895  44
   4  -5   0 389.399 73.1917   5
  -4  -5   0 463.088 145.307  18
   4  -5   0 315.065 77.0872  75
   4  -5   0 373.953 76.5155  62
  -4  -5   0 419.142 81.5619  33
   4  -5   1 54174.9 1154.59   5
   4  -5   1 52228.1 1136.97  48
  -4  -5  -1 54480.9 1164.71  44
  -4  -5  -1 51571.7 1138.59 107
   4  -5   1 54081.1 1174.73  75
   4  -5   1 51663.9 1151.25  62
  -4  -5  -1 53986.8 1153.25  63
   4  -5   1 53010.2 1156.55  67
  -4  -5  -1 53545.7 1163.10  52
   4  -5   2 7782.64 252.961   5
  -4  -5  -2 7367.62 250.594 107
   4  -5   2 7693.72 255.486  48
  -4  -5  -2 7292.16 239.232  72
  -4  -5  -2 7636.88 255.672  63
   4  -5   2 7504.05 260.152  67
  -4  -5  -2 7395.53 232.592  53
  -4  -5  -2 7913.34 257.622  52
   4  -5   3 441.596 64.5878   5
  -4  -5  -3 457.260 69.3811 107
  -4  -5  -3 636.588 78.5399  97
   4  -5   3 355.553 77.3414  48
   4  -5   3 453.608 80.3064  67
  -4  -5  -3 475.089 70.6675  72
  -4  -5  -3 573.304 77.8174  63
  -4  -5  -3 507.233 69.6288  52
   4  -5   3 444.250 75.5225  81
   4  -5   4 5695.39 208.603  81
   4  -5   4 5764.71 216.442  67
  -4  -5  -4 5450.47 205.117  72
  -4  -5  -4 5804.79 213.336  63
  -4  -5  -4 5730.39 203.646  97
   4  -5   5 20715.7 508.404  48
   4  -5   5 19573.1 492.478  47
   4  -5   5 20444.4 501.628  67
  -4  -5  -5 20341.6 500.063  63
  -4  -5  -5 19326.1 479.314  55
   4  -5   5 20096.1 486.101  81
   4  -5   6 12272.8 329.916  48
   4  -5   6 11921.2 323.592  47
   4  -5   6 12285.7 323.706  67
  -4  -5  -6 11753.1 322.051  63
  -4  -5  -7 6131.86 178.981  63
   4  -5   7 5955.24 173.576  67
   4  -4  -9 8294.04 221.451 119
   4  -4  -9 8484.94 231.995  98
   4  -4  -8 79.7237 53.8867  41
   4  -4  -8 82.4370 54.4775 119
   4  -4  -8 95.7424 58.5434 114
   4  -4  -7 2535.38 139.435  41
   4  -4  -7 2480.80 133.033 119
   4  -4  -7 2586.61 146.365 104
   4  -4  -7 2447.26 140.075 114
   4  -4  -7 2576.04 141.577  57
   4  -4  -6 9982.91 307.958 104
   4  -4  -6 9421.50 299.601  41
   4  -4  -6 10066.2 305.200  73
  -4  -4   6 8336.78 540.943  17
   4  -4  -6 8407.01 545.728  14
   4  -4  -6 8986.49 261.171  60
   4  -4  -6 10169.8 307.604  57
   4  -4  -5 213.659 63.6931  57
   4  -4  -5 169.154 44.0969  60
   4  -4  -5 222.741 75.0138  91
   4  -4  -5 304.009 82.0034 104
  -4  -4   5 172.987 129.056  17
   4  -4  -5 227.131 49.8294   5
  -4  -4   5 150.712 117.763  16
   4  -4  -5 73.5811 110.936  14
   4  -4  -5 134.131 61.1883  41
   4  -4  -5 225.930 63.3365  73
   4  -4  -5 215.271 71.2660  68
  -4  -4   5 238.561 136.303  31
  -4  -4   4 52269.2 1506.57  31
   4  -4  -4 47900.6 1077.30 104
   4  -4  -4 47857.8 1080.19  91
   4  -4  -4 49172.7 1080.68  99
   4  -4  -4 49961.3 1069.58   5
  -4  -4   4 48830.5 1467.50  16
  -4  -4   4 51051.2 1549.79  17
   4  -4  -4 47152.0 1467.90  14
   4  -4  -4 51477.2 1084.08  41
   4  -4  -4 49360.7 1093.55  68
   4  -4  -4 52937.3 1098.85  57
  -4  -4   3 44366.7 1336.12  31
   4  -4  -3 41681.8 925.474 104
   4  -4  -3 41065.2 928.613  99
   4  -4  -3 41207.4 933.589  91
   4  -4  -3 42803.8 936.991   5
  -4  -4   3 43809.7 1375.29  17
   4  -4  -3 39932.2 1275.20  14
   4  -4  -3 43502.4 932.405  41
  -4  -4   3 43575.9 935.415  37
   4  -4  -3 44013.6 953.757  68
   4  -4  -3 44325.9 953.400  57
   4  -4  -2 10598.6 305.980   5
  -4  -4   2 10891.7 585.279  17
   4  -4  -2 9770.79 510.382  14
  -4  -4   2 10764.1 307.335  37
   4  -4  -2 10647.8 311.970  57
  -4  -4   2 10684.1 561.316  31
   4  -4  -1 1873.07 114.113  57
  -4  -4   1 1709.47 111.734  37
   4  -4  -1 1540.99 90.2704  48
   4  -4  -1 1523.66 109.678  62
  -4  -4   1 1418.09 215.037  31
   4  -4  -1 1870.71 109.922   5
  -4  -4   1 1634.15 234.851  17
   4  -4  -1 1379.29 184.502  14
  -4  -4   1 1556.29 222.800  18
  -4  -4   0 2847.52 141.101  37
   4  -4   0 2630.58 125.600  48
  -4  -4   0 2762.10 140.976  44
  -4  -4   0 2796.43 126.701  46
   4  -4   0 2761.49 134.885   5
   4  -4   0 3083.74 145.502  67
  -4  -4   0 2488.84 265.838  18
  -4  -4  -1 15764.7 411.706 107
  -4  -4  -1 16933.2 432.937  37
   4  -4   1 15991.5 417.714  48
  -4  -4  -1 16971.9 436.770  44
   4  -4   1 15850.5 427.973  81
  -4  -4  -1 16897.5 431.208  33
  -4  -4  -1 15249.8 665.099  18
  -4  -4  -1 16344.8 421.109  63
   4  -4   1 16957.4 426.035   5
  -4  -4  -2 15944.0 411.227  33
   4  -4   2 16009.9 407.262   5
  -4  -4  -2 15138.2 405.817 107
   4  -4   2 15493.7 417.991  81
   4  -4   2 15700.1 420.104  67
  -4  -4  -2 14574.1 393.404  72
  -4  -4  -2 15192.0 406.590  63
  -4  -4  -2 16486.9 412.550  52
   4  -4   3 727.172 74.2132   5
  -4  -4  -3 675.309 78.1816 107
  -4  -4  -3 717.090 82.6886  97
  -4  -4  -3 753.811 85.4266  44
   4  -4   3 642.986 84.1449  81
  -4  -4  -3 631.501 74.0234  72
  -4  -4  -3 841.591 86.7968  63
  -4  -4  -3 636.762 65.7847  54
  -4  -4  -3 679.089 75.2577  52
  -4  -4  -4 10315.4 311.630  97
   4  -4   4 11135.4 330.218  48
   4  -4   4 10498.9 321.495  81
  -4  -4  -4 9931.87 309.398  72
  -4  -4  -4 10916.5 320.295  63
  -4  -4  -4 10040.4 286.804  52
  -4  -4  -5 2963.76 145.257  97
   4  -4   5 3198.73 161.197  48
   4  -4   5 3213.74 158.950  47
  -4  -4  -5 3081.24 153.075  63
  -4  -4  -5 2882.66 142.448  55
   4  -4   5 3007.78 154.700  81
   4  -4   6 6733.19 235.266  48
   4  -4   6 6822.55 239.757  47
  -4  -4  -6 6946.22 234.801  63
  -4  -4  -6 6661.70 215.417  55
   4  -4   6 6837.80 231.814  81
   4  -4   7 28.5647 50.1122  81
   4  -4   7 28.7432 50.5939  48
  -4  -4  -7-2.65502 47.6861  63
   4  -4   8 6637.92 187.780  67
  -4  -4  -8 6559.81 186.828  63
   4  -3 -10 2897.75 112.491 112
   4  -3 -10 2733.63 106.796 119
   4  -3 -10 2753.02 103.134  98
   4  -3 -10 2960.87 104.116  70
   4  -3  -9 2716.04 125.576  98
   4  -3  -9 2656.98 127.026 119
   4  -3  -8 6889.89 236.955 119
   4  -3  -8 6805.53 240.182 114
   4  -3  -8 7007.34 241.762  41
   4  -3  -7 2519.44 145.383 119
   4  -3  -7 2566.97 151.196 104
   4  -3  -7 2341.45 142.949 114
   4  -3  -7 2554.90 144.318  41
   4  -3  -7 2572.28 142.696  57
   4  -3  -6 18361.8 483.056 104
   4  -3  -6 18496.5 483.791  91
   4  -3  -6 18195.4 481.298  41
   4  -3  -6 18540.9 476.350  73
   4  -3  -6 18767.9 483.212  57
  -4  -3   5 20339.3 825.398  17
   4  -3  -5 19718.8 820.836  14
   4  -3  -5 20208.3 514.679  99
   4  -3  -5 19978.5 513.670  91
   4  -3  -5 19954.9 508.322 111
   4  -3  -5 20487.9 514.538 104
   4  -3  -5 20951.1 517.230  41
   4  -3  -5 20626.9 518.834  68
   4  -3  -5 21290.7 514.983  57
   4  -3  -4 27499.5 619.934   5
  -4  -3   4 26999.9 963.459  17
  -4  -3   4 25961.8 897.191  16
   4  -3  -4 26060.7 945.172  14
   4  -3  -4 26954.0 632.127 111
   4  -3  -4 26858.1 633.811 104
   4  -3  -4 26775.4 638.932  91
   4  -3  -4 27003.0 638.336  99
   4  -3  -4 27905.5 639.776  41
   4  -3  -4 27758.7 646.976  68
   4  -3  -4 28301.3 639.625  57
  -4  -3   3 12952.1 565.294  31
   4  -3  -3 12779.0 334.033   5
  -4  -3   3 12664.3 595.258  17
  -4  -3   3 12746.9 550.118  16
   4  -3  -3 12208.9 567.589  14
   4  -3  -3 12418.0 331.188 111
   4  -3  -3 12614.7 334.100 104
   4  -3  -3 12551.7 339.873  99
   4  -3  -3 12876.7 339.266  41
   4  -3  -3 13459.0 349.825  75
   4  -3  -3 12673.6 349.124  62
   4  -3  -3 12677.0 347.447  68
   4  -3  -3 13441.4 345.105  57
   4  -3  -3 12142.1 336.546  59
  -4  -3   2 3115.34 120.310  34
  -4  -3   2 3443.06 298.178  18
  -4  -3   2 3317.52 271.208  31
   4  -3  -2 3019.63 132.271 116
   4  -3  -2 3180.51 132.723   5
  -4  -3   2 3068.78 280.114  17
   4  -3  -2 2837.09 255.197  14
   4  -3  -2 3022.45 136.650  75
   4  -3  -2 2984.85 138.197  62
   4  -3  -2 3093.30 133.569  57
   4  -3  -2 2954.93 132.075  59
   4  -3  -1 38888.7 840.327  57
   4  -3  -1 37516.0 831.766  59
   4  -3  -1 39218.8 825.346  48
  -4  -3   1 40144.3 833.790  46
  -4  -3   1 39995.0 821.823  34
  -4  -3   1 39928.1 1128.04  31
   4  -3  -1 38934.9 844.381  75
   4  -3  -1 39011.6 847.101  67
   4  -3  -1 38431.7 839.279   5
   4  -3  -1 37137.0 1078.89  14
  -4  -3   1 41864.5 1186.39  17
   4  -3   0 124.842 53.0796  87
   4  -3   0 193.147 54.9155  81
  -4  -3   0 218.170 114.756  18
   4  -3   0 119.766 44.6936   5
   4  -3   0 38.4859 55.6079  67
  -4  -3   0 169.079 61.3106  37
   4  -3   0 115.915 45.7362  48
  -4  -3   0 199.956 56.5075  46
  -4  -3  -1 9202.09 264.142  37
   4  -3   1 8709.65 254.884  48
  -4  -3  -1 8827.48 255.185  46
  -4  -3  -1 9105.64 257.356  33
  -4  -3  -1 8216.82 442.091  18
   4  -3   1 8927.07 263.379  81
   4  -3   1 8234.28 250.002  87
   4  -3   1 8738.38 261.062  67
   4  -3   1 8329.34 248.512  64
  -4  -3  -1 8489.32 247.337  63
   4  -3   1 9245.61 256.359   5
  -4  -3  -1 7878.38 416.290  10
   4  -3   2 2209.36 109.423   5
   4  -3   2 1683.54 170.220  13
  -4  -3  -2 1780.42 214.156  10
  -4  -3  -2 2104.48 108.521 107
  -4  -3  -2 2150.85 116.447  46
  -4  -3  -2 2083.84 115.054  44
   4  -3   2 1906.37 107.376  87
   4  -3   2 1905.04 114.394  81
  -4  -3  -2 1917.84 101.832  72
  -4  -3  -2 2037.49 108.094  63
   4  -3   2 1849.37 106.178  64
  -4  -3  -2 2070.28 108.402  33
  -4  -3  -3 8421.23 246.642  33
   4  -3   3 8894.75 249.953   5
   4  -3   3 7807.62 416.333  13
  -4  -3  -3 7243.28 450.199  10
  -4  -3  -3 8815.42 267.472  97
  -4  -3  -3 8483.08 263.000 107
   4  -3   3 8798.09 269.926  48
  -4  -3  -3 8266.49 257.426  44
  -4  -3  -3 8419.70 257.623  72
  -4  -3  -3 8738.31 261.526  63
   4  -3   3 8224.03 254.529  64
  -4  -3  -3 8538.34 247.076  54
  -4  -3  -3 8507.30 243.496  52
  -4  -3  -4 12914.5 347.071  55
  -4  -3  -4 11025.9 306.402  54
  -4  -3  -4 11586.5 303.340  52
   4  -3   4 12559.4 352.558  48
  -4  -3  -4 12182.0 343.649  97
  -4  -3  -4 12418.2 344.683  72
  -4  -3  -4 12355.0 343.933  63
   4  -3   4 11803.3 333.405  64
   4  -3   4 11249.9 556.144  13
  -4  -3  -5 11447.1 331.869  55
   4  -3   5 11889.6 346.088  48
   4  -3   5 12166.1 352.347  47
  -4  -3  -5 11460.6 337.041  97
  -4  -3  -5 11479.6 338.526  63
   4  -3   5 10937.6 325.594  64
   4  -3   5 10413.3 570.401  13
   4  -3   6 11617.0 337.171  48
  -4  -3  -6 11542.0 335.967  63
   4  -3   6 10878.4 318.415  64
  -4  -3  -6 11028.2 319.074  55
  -4  -3  -7 4400.92 176.781  63
   4  -3   7 4124.94 161.021  64
  -4  -3  -7 3926.04 154.585  79
   4  -3   7 4041.56 165.867  48
   4  -3   7 4515.55 187.206  47
  -4  -3  -8 692.413 64.9274  82
   4  -3   8 742.257 73.4390  81
   4  -3   8 894.606 82.0271  47
   4  -3   8 744.391 62.6222  64
  -4  -3  -8 679.518 71.4382  63
   4  -3   8 771.585 75.1488  51
   4  -3   9 345.058 40.3958  81
   4  -2 -10 2859.72 113.678  70
   4  -2 -10 2972.23 124.718 119
   4  -2  -9 5283.39 197.349  41
   4  -2  -9 5663.75 203.991 119
   4  -2  -9 5496.11 198.320 114
   4  -2  -9 5464.59 194.674 104
   4  -2  -9 5798.50 195.758  98
   4  -2  -8 3007.56 154.010  41
   4  -2  -8 3044.54 159.181 119
   4  -2  -8 3314.59 160.124 114
   4  -2  -7 15870.6 433.470 111
   4  -2  -7 15628.8 431.976 119
   4  -2  -6 2924.14 301.779  14
   4  -2  -6 2939.89 154.026 104
   4  -2  -6 2890.32 153.410  91
   4  -2  -6 3067.62 157.864  99
   4  -2  -6 2873.81 149.561  41
   4  -2  -6 3031.04 143.045  73
  -4  -2   6 2699.73 265.840  18
   4  -2  -6 3001.88 145.755  57
   4  -2  -5 4081.83 171.679 111
   4  -2  -5 4038.15 171.014  91
   4  -2  -5 4211.87 177.482  99
   4  -2  -5 3878.04 167.445 104
   4  -2  -5 3967.20 167.374  41
   4  -2  -5 3921.48 156.550  73
   4  -2  -5 4019.71 160.553  57
   4  -2  -5 3542.39 259.860   1
  -4  -2   5 3746.89 298.740  17
   4  -2  -4 3828.83 158.757  99
   4  -2  -4 3691.41 153.683 104
   4  -2  -4 4007.89 156.236  41
   4  -2  -4 3835.55 155.954 111
   4  -2  -4 3944.04 163.367 116
   4  -2  -4 3868.25 157.152  59
   4  -2  -4 3598.22 145.684  57
  -4  -2   4 3619.19 286.092  17
   4  -2  -4 3804.38 276.279   1
   4  -2  -4 3586.81 299.877  14
   4  -2  -3 29502.8 650.998   5
  -4  -2   3 31832.2 931.133  17
  -4  -2   3 27013.5 832.776  16
  -4  -2   3 29335.8 822.831  15
   4  -2  -3 30736.4 940.275  14
   4  -2  -3 29690.6 661.874 116
   4  -2  -3 30043.4 662.815  41
   4  -2  -3 29314.7 661.185  59
  -4  -2   3 30275.8 948.211  18
  -4  -2   3 28962.7 854.493  31
  -4  -2   2 72001.8 1493.32  36
  -4  -2   2 75836.3 1505.42  34
  -4  -2   2 73408.4 1728.65  31
  -4  -2   2 74325.7 1832.77  18
   4  -2  -2 76645.7 1514.61   5
  -4  -2   2 74408.2 1804.65  17
  -4  -2   1 130494. 2638.65  39
   4  -2  -1 131262. 2640.11  48
  -4  -2   1 133249. 2633.65  36
  -4  -2   1 136716. 2979.47  18
  -4  -2   1 135055. 2641.85  34
   4  -2  -1 133781. 2648.96   5
  -4  -2   1 139799. 2966.64  17
  -4  -2   0 33833.8 725.472  39
  -4  -2   0 35013.1 722.997  36
  -4  -2   0 34088.2 733.537  46
   4  -2   0 34362.4 730.291  48
  -4  -2   0 34915.9 728.768  34
   4  -2   0 34199.7 730.673   5
  -4  -2  -1 4741.77 159.510  39
   4  -2   1 4573.25 150.692  47
  -4  -2  -1 4962.04 166.367  46
   4  -2   1 4751.24 157.770   5
  -4  -2  -2 6682.54 206.406  37
   4  -2   2 6646.07 208.448  48
   4  -2   2 6856.63 203.855  47
  -4  -2  -2 6648.32 209.526  46
  -4  -2  -2 6447.57 190.984  33
  -4  -2  -2 6229.94 298.897  21
   4  -2   2 6552.24 395.749  30
  -4  -2  -2 6320.90 327.906  24
   4  -2   2 6248.03 202.469  64
   4  -2   2 6545.79 197.128   5
   4  -2   2 6003.00 313.184  13
   4  -2   3 36099.5 1034.27   1
   4  -2   3 34410.0 1018.14  13
  -4  -2  -3 36312.2 1116.63  10
  -4  -2  -3 35475.6 775.470  54
  -4  -2  -3 34300.5 751.390  52
   4  -2   3 37312.0 797.315  48
  -4  -2  -3 36722.2 795.235  46
  -4  -2  -3 35632.5 776.582  44
  -4  -2  -3 35566.8 779.833  63
   4  -2   3 34808.6 785.336  64
   4  -2   3 36066.7 1118.76  26
  -4  -2  -3 36164.9 759.088  33
  -4  -2  -3 33446.4 928.774  24
   4  -2   3 37469.5 1132.62  30
   4  -2   4 12479.3 584.272  13
  -4  -2  -4 12798.9 641.723  10
  -4  -2  -4 14276.8 375.919  55
  -4  -2  -4 13822.6 355.870  54
  -4  -2  -4 13893.9 356.366  89
   4  -2   4 14648.8 672.264  26
   4  -2   4 14259.6 667.167  30
  -4  -2  -4 13924.5 371.450  63
   4  -2   4 13626.5 373.811  64
   4  -2   4 14729.9 383.086  48
   4  -2   4 14436.0 385.467  47
   4  -2   5 1291.97 215.003  13
   4  -2   5 1399.65 105.014  48
  -4  -2  -5 1518.86 106.457  55
  -4  -2  -5 1560.45 103.782  84
  -4  -2  -5 1359.12 102.154  63
   4  -2   5 1380.56 107.476  64
   4  -2   5 1123.94 221.015  26
   4  -2   5 1263.07 238.437  30
   4  -2   6 1740.27 267.642  26
   4  -2   6 1822.04 275.299  30
   4  -2   6 2356.24 132.806  48
   4  -2   6 2632.82 151.602  47
  -4  -2  -6 2292.84 118.953  84
  -4  -2  -6 2218.33 124.592  79
  -4  -2  -6 2350.50 133.254  63
   4  -2   6 2329.51 136.617  64
   4  -2   6 1982.04 270.552  13
  -4  -2  -7 2656.01 138.591  93
   4  -2   7 2932.66 156.651  47
  -4  -2  -7 2800.91 142.444  82
  -4  -2  -7 2664.33 136.953  79
  -4  -2  -7 2713.66 142.671  63
   4  -2   7 2612.40 139.417  64
   4  -2   7 2499.05 303.022  26
   4  -2   7 2307.89 303.333  30
  -4  -2  -8 8529.91 248.723  82
  -4  -2  -8 8351.93 245.675  79
   4  -2   8 9043.28 256.316  64
  -4  -2  -8 8637.74 260.412  63
  -4  -2  -8 8213.62 243.915  93
   4  -2   8 7865.52 247.915  35
   4  -2   8 8995.69 270.375  47
  -4  -2  -9 459.781 57.1752  90
   4  -2   9 420.102 50.7078  64
   4  -1 -11 2326.45 86.8010 112
   4  -1 -10 4508.27 156.895 112
   4  -1 -10 3491.30 131.292  70
   4  -1  -9 6220.81 204.516  98
   4  -1  -9 6364.81 210.724  70
   4  -1  -9 6234.18 210.702 104
   4  -1  -8 1443.66 109.548  41
   4  -1  -8 1497.85 110.016 114
   4  -1  -8 1394.85 112.379 104
   4  -1  -8 1525.05 104.139  98
   4  -1  -7 15679.4 419.975  91
   4  -1  -7 15583.6 419.218 104
   4  -1  -7 15705.0 421.342 114
   4  -1  -7 16098.8 423.597  41
  -4  -1   7 13942.0 695.022  15
  -4  -1   7 13502.5 654.084  20
   4  -1  -6 29625.4 687.397  91
   4  -1  -6 29636.0 689.788  99
   4  -1  -6 30525.3 690.013  41
   4  -1  -6 28438.8 673.072  57
  -4  -1   6 29111.4 956.902  21
  -4  -1   5 2774.45 232.163  18
  -4  -1   5 2263.38 240.448  15
   4  -1  -5 2174.78 191.609   1
   4  -1  -5 2729.48 135.384 111
   4  -1  -5 2669.88 131.021 104
   4  -1  -5 2375.25 109.495  73
   4  -1  -5 2578.90 126.865  68
   4  -1  -5 2461.18 116.928  57
  -4  -1   4 14746.7 566.409  18
   4  -1  -4 14827.5 371.322 116
   4  -1  -4 14378.6 368.533 111
   4  -1  -4 14530.2 370.124  92
   4  -1  -4 15249.3 372.685  41
   4  -1  -4 14952.1 373.276  59
   4  -1  -4 13990.6 365.351  68
   4  -1  -4 14745.5 549.097   1
  -4  -1   4 14034.6 515.391  17
  -4  -1   4 14283.4 571.833  15
  -4  -1   4 13672.2 591.100   8
  -4  -1   3 6437.50 314.473  17
  -4  -1   3 6978.53 346.947  15
   4  -1  -3 6889.24 353.457   1
  -4  -1   3 6544.74 347.813  18
  -4  -1   3 5833.72 292.118  28
   4  -1  -3 6553.30 199.211  41
  -4  -1   2 16814.6 549.192  17
   4  -1  -2 17206.9 590.902   1
  -4  -1   2 16066.8 545.109  15
  -4  -1   2 16065.7 370.349  32
  -4  -1   2 16471.4 583.463  18
   4  -1  -1 146170. 3042.12   1
  -4  -1   1 143966. 3045.35  18
  -4  -1   1 137089. 2746.06  32
  -4  -1   1 140149. 2757.38  36
   4  -1   0 49926.8 1038.48   5
   4  -1   0 51428.0 1283.87   1
  -4  -1   0 51285.6 1039.69  34
  -4  -1   0 53128.1 1268.87  21
  -4  -1   0 49652.5 1039.41  39
   4  -1   0 48900.0 1025.26  47
  -4  -1   0 50778.9 1037.48  36
   4  -1   1 15563.3 552.670   1
  -4  -1  -1 14986.5 356.608  34
  -4  -1  -1 14669.1 504.205  21
  -4  -1  -1 15600.5 533.845  24
  -4  -1  -1 14438.3 354.873  39
  -4  -1  -1 14975.3 355.350  36
   4  -1   1 14167.9 354.570  48
   4  -1   1 14373.4 348.610  47
  -4  -1  -1 14697.3 357.057  46
  -4  -1  -2 1605.04 90.8604  54
   4  -1   2 1475.45 88.6004  48
   4  -1   2 1654.21 92.5435  47
  -4  -1  -2 1733.08 88.5964  37
   4  -1   2 1395.51 152.668  13
   4  -1   2 1597.47 176.432   1
   4  -1   2 1687.46 190.278  26
  -4  -1  -2 1488.85 146.814  21
   4  -1   2 1534.94 190.559  30
  -4  -1  -2 1620.61 169.593  24
  -4  -1  -3 15240.9 388.494  55
  -4  -1  -3 16354.6 388.709  54
  -4  -1  -3 15536.2 392.019  97
  -4  -1  -3 15949.3 378.870  37
   4  -1   3 15926.1 393.832  48
  -4  -1  -3 15608.2 369.142  44
  -4  -1  -3 15460.3 385.330  89
   4  -1   3 16134.1 621.833  26
  -4  -1  -3 14335.7 518.901  24
   4  -1   3 16842.5 634.857  30
   4  -1   3 15021.8 564.945   1
   4  -1   3 14785.4 580.721  13
  -4  -1  -3 15944.0 649.453  10
  -4  -1  -4 108.134 105.349  10
  -4  -1  -4 32.3247 59.2779   3
   4  -1   4 80.2836 110.589  13
  -4  -1  -4 71.0598 49.5464  54
  -4  -1  -4 96.4190 51.9039  97
   4  -1   4 76.2414 40.1408 103
   4  -1   4 122.533 56.5722  48
  -4  -1  -4 117.497 56.0430  89
  -4  -1  -4 101.686 45.8764  63
   4  -1   4 27.1488 108.552  26
   4  -1   4 231.778 137.513  30
   4  -1   5 994.896 194.256  13
  -4  -1  -5 758.720 81.6039  55
  -4  -1  -5 881.519 81.6170  89
   4  -1   5 741.778 71.5336 103
   4  -1   5 800.870 81.7544  48
   4  -1   5 931.659 94.8746  47
  -4  -1  -5 864.073 83.2693  63
   4  -1   5 856.473 184.042  26
   4  -1   5 727.219 179.445  30
  -4  -1  -5 726.729 77.2738  79
  -4  -1  -5 805.068 84.1396  84
   4  -1   6 7321.54 259.762  47
  -4  -1  -6 7372.02 248.514  82
  -4  -1  -6 6875.31 235.712  79
  -4  -1  -6 6975.53 230.271  84
  -4  -1  -6 6873.05 242.067  63
   4  -1   6 6055.25 453.509  26
   4  -1   6 5908.72 447.481  30
  -4  -1  -7 8719.57 280.428  93
   4  -1   7 9251.73 296.409  47
  -4  -1  -7 8846.68 280.100  82
  -4  -1  -7 8525.86 273.922  79
  -4  -1  -7 8676.44 280.406  63
   4  -1   7 7907.27 515.518  30
  -4  -1  -8 2426.69 117.368 115
  -4  -1  -8 2866.96 137.147  93
   4  -1   8 2620.43 133.513  35
   4  -1   8 2823.51 143.838  47
  -4  -1  -8 2760.26 132.258  82
   4  -1   8 2871.80 141.210  64
  -4  -1  -8 2646.96 134.707  63
   4  -1   8 2704.79 283.298  30
   4  -1   9 4014.28 144.585  64
   4  -1   9 4116.35 152.232  51
  -4  -1  -9 3999.35 144.449  90
   4   0 -10 405.301 62.8325 112
   4   0 -10 516.235 67.0557 119
   4   0  -9 1406.85 99.1077 104
   4   0  -9 1618.05 110.764 119
   4   0  -9 1525.21 96.9959  70
  -4   0   9 1211.32 215.488  28
   4   0  -8 242.252 54.1930  98
   4   0  -8 298.722 72.6106 104
  -4   0   8 349.496 149.959  15
   4   0  -8 279.518 61.3544  70
   4   0  -8 297.883 78.5041 111
   4   0  -8 353.010 76.5432 119
   4   0  -8 230.611 59.3408 114
   4   0  -7 161.199 56.1947  41
   4   0  -7 143.439 66.2024 119
   4   0  -7 148.856 75.3916 111
   4   0  -7 121.974 54.2188 114
  -4   0   7 97.3024 107.107  20
  -4   0   7 156.516 112.505  25
   4   0  -7 153.634 50.2013  98
   4   0  -7 115.999 66.6567 104
   4   0  -7 180.960 66.4893  91
   4   0  -6 7798.41 245.269  91
   4   0  -6 7701.71 243.065  92
   4   0  -6 7744.95 248.521  99
   4   0  -6 8141.58 250.399 116
   4   0  -6 7616.36 249.334 111
   4   0  -6 7765.40 244.275  41
  -4   0   6 7705.66 475.210  20
  -4   0   6 6993.48 417.727  12
   4   0  -5 3654.25 146.543  92
   4   0  -5 3300.61 146.795  99
   4   0  -5 3397.91 141.692  41
   4   0  -5 3233.89 133.768 118
   4   0  -5 3407.09 146.327 116
  -4   0   5 3113.27 246.487  12
  -4   0   5 2872.47 250.981  21
  -4   0   5 3096.10 249.210  24
  -4   0   4 28520.2 849.594   3
  -4   0   4 28391.4 930.252   8
  -4   0   4 31403.3 953.663  15
  -4   0   4 27755.1 807.542  12
  -4   0   4 28764.6 821.783  18
  -4   0   4 30488.6 913.169  21
  -4   0   4 31755.1 901.228  24
   4   0  -4 29297.5 651.637  41
   4   0  -3 90825.2 2055.34   1
  -4   0   3 84509.6 2078.71   8
  -4   0   3 90923.5 2089.02  15
  -4   0   3 88896.2 2007.70  18
  -4   0   3 88248.1 2079.80  21
  -4   0   3 88689.7 2061.43  24
  -4   0   3 90870.2 2043.21  28
  -4   0   2 16215.4 569.091  15
   4   0  -2 17363.5 580.534   1
  -4   0   2 16918.3 534.713  28
  -4   0   2 17097.6 591.083  21
  -4   0   2 17355.5 586.104  24
  -4   0   2 15617.8 358.660  45
   4   0  -1 77251.3 1716.92   1
  -4   0   1 77813.3 1692.93  15
  -4   0   1 74411.0 1445.89  32
  -4   0   1 77269.9 1704.45  21
  -4   0   1 77152.6 1708.43  24
   4   0   0 68291.1 1577.84   1
  -4   0   0 64105.6 1476.20  27
  -4   0   0 66305.7 1545.30  21
  -4   0   0 64756.2 1318.70  34
  -4   0   0 64707.8 1315.24  32
  -4   0   0 64479.0 1320.15  36
  -4   0  -1 30342.7 664.780  54
   4   0   1 29634.6 651.060  51
   4   0   1 33776.5 912.517   1
  -4   0  -1 31079.4 828.829  27
  -4   0  -1 31763.6 857.242  21
  -4   0  -1 32745.3 884.648  24
  -4   0  -1 30639.7 666.692  36
  -4   0  -1 31300.4 668.731  39
   4   0   1 31530.6 668.791  47
   4   0   2 46339.7 966.883  51
   4   0   2 43332.8 943.478  35
  -4   0  -2 47599.7 973.160  46
  -4   0  -2 47899.4 978.626  36
  -4   0  -2 46614.7 953.918  37
   4   0   2 51668.6 1244.79   1
   4   0   2 47242.4 1160.93  26
  -4   0  -2 47884.6 1199.38  24
   4   0   2 47328.6 1169.77  30
   4   0   3 2560.54 116.343  51
  -4   0  -3 2658.60 119.353  55
  -4   0  -3 2854.75 122.544  54
   4   0   3 2387.71 113.898 103
  -4   0  -3 2553.10 119.586  89
   4   0   3 2735.86 127.809  47
  -4   0  -3 2526.57 115.688  46
   4   0   3 2653.40 227.337  30
   4   0   3 2586.56 218.875  26
  -4   0  -3 2743.01 212.684   3
  -4   0  -4 15317.1 550.730   3
   4   0   4 17061.9 432.629  51
  -4   0  -4 17623.8 427.992  54
  -4   0  -4 17234.5 427.151  89
   4   0   4 17397.2 427.992 103
   4   0   4 17810.3 441.728  47
  -4   0  -4 16820.2 418.235  79
  -4   0  -4 16989.1 426.347  84
  -4   0  -4 16579.3 416.437  63
   4   0   4 16811.8 650.757  26
   4   0   4 17077.7 654.395  30
   4   0   5 69.9907 101.367  26
   4   0   5 276.441 122.539  30
   4   0   5 272.673 60.0663 103
   4   0   5 261.903 70.9774  47
  -4   0  -5 303.881 67.8298  79
  -4   0  -5 278.222 66.8423  89
  -4   0  -5 286.636 66.4434  84
  -4   0  -5 243.268 56.6541  63
  -4   0  -5 277.658 141.965  10
   4   0   6 23391.9 576.131 103
   4   0   6 24234.3 582.704  35
   4   0   6 24984.7 602.395  47
  -4   0  -6 22844.5 577.954  79
  -4   0  -6 24811.0 577.979  84
  -4   0  -6 23353.3 582.801  63
   4   0   6 21320.6 870.712  26
   4   0   6 23392.4 888.503  30
   4   0   7 21346.6 879.558  26
   4   0   7 21017.9 866.085  30
  -4   0  -7 23853.3 583.947 115
   4   0   7 23615.2 577.210 103
   4   0   7 24203.2 590.051  35
   4   0   7 25490.6 607.202  47
  -4   0  -7 25472.2 596.667  82
  -4   0  -7 22836.4 554.891  80
  -4   0  -7 23431.9 568.355  83
  -4   0  -7 24666.8 593.929  63
   4   0   7 25111.1 609.250  51
  -4   0  -8 3049.81 136.457 115
  -4   0  -8 3134.55 148.019  90
   4   0   8 2926.84 131.921 103
  -4   0  -8 3165.00 149.861  93
   4   0   8 2825.49 143.279  35
  -4   0  -8 3028.47 143.334  82
   4   0   8 3081.93 153.538  51
   4   0   8 2601.36 271.486  30
   4   0   9 7056.44 209.054  64
   4   0   9 6833.07 212.685  51
  -4   0  -9 7021.02 207.526  90
  -4   0 -10 1807.68 73.7355 109
   4   0  10 1991.58 76.4455  64
   4   1  -9 6484.62 207.963 112
   4   1  -9 6429.32 209.281 119
   4   1  -9 6010.69 190.865 104
   4   1  -8 1485.59 107.034 119
   4   1  -8 1267.26 101.501 112
   4   1  -8 1154.52 102.765 111
  -4   1   8 1077.00 217.670  15
   4   1  -8 1176.70 94.0059 104
   4   1  -8 1283.03 89.0050  70
  -4   1   8 923.108 220.871  28
   4   1  -7 15192.3 396.238 119
   4   1  -7 15409.2 396.270 111
  -4   1   7 13734.7 679.161  12
   4   1  -7 14960.6 391.481 104
   4   1  -7 14779.1 383.229  92
   4   1  -7 14062.2 372.689  70
  -4   1   7 13739.8 655.740  25
  -4   1   7 13713.3 680.408  20
  -4   1   6 27343.4 973.690  12
   4   1  -6 28358.3 654.735  92
   4   1  -6 28707.8 651.554  99
   4   1  -6 28481.8 644.712  91
   4   1  -6 28863.8 652.046 116
   4   1  -6 29005.6 662.362 111
   4   1  -6 28285.7 646.561 118
  -4   1   6 30342.4 1011.35  25
  -4   1   6 29779.1 1029.53  20
   4   1  -5 2837.06 126.123 118
   4   1  -5 2654.85 122.268 117
   4   1  -5 2631.30 126.857 116
  -4   1   5 2958.70 298.526  15
  -4   1   5 3040.11 264.858  12
   4   1  -5 2834.02 129.372  92
   4   1  -5 2673.66 121.291  91
   4   1  -5 2771.50 128.415  99
   4   1  -5 2714.61 117.904  69
  -4   1   5 2861.04 286.779  20
  -4   1   5 2638.52 275.552  25
  -4   1   5 2654.71 279.675  28
   4   1  -4 14255.6 357.641  92
   4   1  -4 14209.1 356.215 118
  -4   1   4 14123.1 549.512   3
  -4   1   4 14216.8 611.049   8
  -4   1   4 15690.3 636.723  15
   4   1  -4 13786.4 341.400   6
  -4   1   4 14307.0 545.826  24
  -4   1   4 15964.3 623.120  28
  -4   1   3 6492.08 349.111   3
  -4   1   3 6736.15 379.422  15
   4   1  -3 6697.54 193.116   6
  -4   1   3 5977.59 348.367  21
  -4   1   3 6602.40 347.450  24
  -4   1   3 7176.16 377.136  28
  -4   1   2 16232.9 580.815   3
  -4   1   2 16004.1 577.394   8
  -4   1   2 17420.2 610.944  15
   4   1  -2 16227.0 380.471   6
  -4   1   2 16853.8 580.447  28
  -4   1   2 16639.7 596.440  21
  -4   1   2 16416.6 582.642  24
  -4   1   2 15678.2 373.260  45
  -4   1   1 145349. 3051.18   3
  -4   1   1 138567. 2997.96   8
  -4   1   1 141366. 3045.01  15
   4   1  -1 138899. 2772.17   6
  -4   1   1 139867. 2769.35  32
  -4   1   1 139753. 3040.52  24
   4   1   0 50630.1 1054.03   6
  -4   1   0 50085.7 1045.93  34
  -4   1   0 51474.0 1052.10  32
  -4   1   0 53447.0 1312.37  24
   4   1   1 14961.6 352.367  51
  -4   1  -1 14507.0 354.819  54
  -4   1  -1 15178.1 553.111   3
   4   1   1 14431.1 354.894   6
  -4   1  -1 15629.1 547.179  27
  -4   1  -1 14943.9 351.456  34
  -4   1  -1 14950.1 355.265  39
  -4   1  -1 14661.5 354.525  36
   4   1   2 1648.59 89.7956  51
  -4   1  -2 1508.20 90.7081  54
  -4   1  -2 1688.38 92.6149  39
  -4   1  -2 1716.25 92.3246  36
  -4   1  -2 1597.19 84.4512  46
  -4   1  -2 1338.43 63.7031  37
  -4   1  -2 1808.41 186.379   3
   4   1   2 1603.03 86.2185   6
   4   1   2 1322.35 74.6636  35
   4   1   2 1465.69 126.571  26
  -4   1  -2 1318.67 111.216  25
   4   1   2 1561.71 133.229  30
   4   1   3 16484.0 401.898  51
   4   1   3 15908.6 399.017 103
  -4   1  -3 16407.8 382.300  46
   4   1   3 16096.7 384.297  35
  -4   1  -3 16128.4 397.370  82
  -4   1  -3 15804.3 395.589  84
   4   1   3 15783.8 531.327  30
  -4   1  -3 15758.3 570.921   3
   4   1   3 15243.8 376.038   6
   4   1   4 168.430 84.4898  26
   4   1   4 67.1282 87.3134  30
  -4   1  -4 158.137 51.8943  96
   4   1   4 57.9520 50.0777 103
  -4   1  -4 84.5550 54.9081  82
  -4   1  -4 182.435 66.5045  89
  -4   1  -4 76.0876 43.4246  63
  -4   1  -4 129.329 103.963  10
  -4   1  -5 660.560 166.054  10
  -4   1  -5 715.529 73.6519 105
  -4   1  -5 803.091 89.4757  93
   4   1   5 801.956 85.2287 103
   4   1   5 883.737 89.6733  35
  -4   1  -5 851.955 90.9431  82
  -4   1  -5 867.947 90.9689  84
  -4   1  -5 766.588 79.2287  63
   4   1   5 770.186 154.606  26
   4   1   5 608.009 148.606  30
  -4   1  -6 7069.47 248.522 115
  -4   1  -6 6900.27 242.945  90
   4   1   6 7015.61 245.989 103
  -4   1  -6 6877.35 247.328  93
   4   1   6 6916.18 243.074  35
   4   1   6 5955.61 399.785  26
   4   1   6 6274.34 401.224  30
   4   1   6 7439.14 260.102  51
  -4   1  -7 8620.99 279.512 115
   4   1   7 8703.64 280.391 103
  -4   1  -7 8321.36 265.302 100
  -4   1  -7 8712.35 285.704  93
  -4   1  -7 8964.31 284.477  90
   4   1   7 8112.16 264.891  49
   4   1   7 8988.98 285.253  35
  -4   1  -7 8376.57 267.053  80
  -4   1  -7 8908.93 274.124  83
  -4   1  -7 8998.48 285.823  82
   4   1   7 9051.40 295.260  51
  -4   1  -8 2836.21 133.012 115
   4   1   8 2735.64 132.889 103
  -4   1  -8 2644.47 125.759 100
  -4   1  -8 2900.87 142.655  90
   4   1   8 2380.93 121.526  49
  -4   1  -8 2224.18 111.077  83
   4   1   8 2791.90 139.492  35
   4   1   8 2869.73 147.652  51
   4   1   9 3627.21 127.947 103
  -4   1  -9 3715.16 140.954  90
   4   1   9 3694.91 143.224  51
   4   2  -8 2763.02 126.170 111
   4   2  -8 2951.44 127.012 119
  -4   2   8 2697.60 135.726  50
  -4   2   8 3016.50 340.135  28
  -4   2   7 13408.7 670.026  25
  -4   2   7 13556.7 728.194  28
   4   2  -7 15057.3 381.230  92
   4   2  -7 15292.8 382.234 111
   4   2  -7 14827.5 376.639 118
   4   2  -7 14386.1 371.400 119
  -4   2   7 14836.9 753.762  15
   4   2  -7 14422.1 370.579  69
   4   2  -7 14162.2 369.328  56
  -4   2   7 14212.5 388.375  50
  -4   2   6 2727.22 302.997  25
  -4   2   6 2570.49 298.290  20
  -4   2   6 3060.99 336.682  28
   4   2  -6 2911.38 138.251  92
   4   2  -6 2622.60 122.169 119
   4   2  -6 3004.95 139.749 118
   4   2  -6 2798.68 136.679 111
  -4   2   6 3154.75 339.358  15
   4   2  -6 2861.32 134.888  69
   4   2  -6 2533.98 128.879  56
  -4   2   6 2713.13 135.217  50
  -4   2   5 4449.27 363.861  25
  -4   2   5 4082.11 347.544  20
  -4   2   5 4223.12 361.231  28
   4   2  -5 4082.36 153.345 108
   4   2  -5 3922.37 159.772 118
   4   2  -5 4045.52 151.762 117
   4   2  -5 3819.84 148.299 116
   4   2  -5 3749.38 156.716  69
   4   2  -5 3878.92 155.608  56
  -4   2   5 4058.59 156.202  50
   4   2  -5 3856.29 158.238  92
  -4   2   4 3760.29 316.994  25
  -4   2   4 3590.10 312.307  20
  -4   2   4 3765.86 329.911  28
   4   2  -4 3846.11 151.548  92
   4   2  -4 3716.27 144.916 108
   4   2  -4 3658.57 144.520 113
   4   2  -4 3657.47 148.931  69
  -4   2   4 3782.70 141.319  50
   4   2  -4 3518.53 143.918  56
  -4   2   3 29980.0 943.887  28
  -4   2   3 30605.7 942.591  25
  -4   2   3 28501.3 915.380   8
   4   2  -3 29718.9 634.073   6
   4   2  -3 28938.8 637.411 113
   4   2  -3 29006.9 641.233  69
  -4   2   2 71152.3 1779.11   8
   4   2  -2 73707.5 1804.87   4
   4   2  -2 76183.2 1526.91   6
  -4   2   2 74347.6 1802.98  20
  -4   2   2 75131.0 1835.43  28
  -4   2   2 75145.1 1525.58  45
  -4   2   2 73644.8 1524.95  40
  -4   2   1 138997. 2910.43   3
  -4   2   1 128438. 2793.28   8
   4   2  -1 132167. 2880.61   4
   4   2  -1 135801. 2574.09   6
  -4   2   1 137340. 2853.39  25
  -4   2   1 135058. 2818.11  20
  -4   2   1 132838. 2566.67  45
  -4   2   1 132135. 2566.00  40
  -4   2   0 32789.5 707.335  54
   4   2   0 32010.9 691.199  38
  -4   2   0 33559.3 715.938  45
  -4   2   0 32853.8 713.233  40
  -4   2   0 32500.4 857.935   8
   4   2   0 35509.9 990.034   4
   4   2   0 33950.0 723.035   6
  -4   2   0 33108.2 702.234  34
  -4   2   0 32977.6 910.729  25
  -4   2   0 33403.5 876.931  20
  -4   2  -1 4661.46 153.752  39
  -4   2  -1 4928.67 158.565  36
  -4   2  -1 4881.69 318.886  27
  -4   2  -1 4680.57 149.908  34
  -4   2  -1 4554.31 252.544  25
  -4   2  -1 3993.84 205.862   8
   4   2   1 4992.12 309.133   4
   4   2   1 5045.45 166.558   6
  -4   2  -2 6487.57 382.215  27
   4   2   2 6803.91 201.540   6
  -4   2  -2 6333.60 202.859 115
  -4   2  -2 6355.33 200.930  96
  -4   2  -2 6503.17 204.564  89
  -4   2  -2 6316.56 191.831  39
   4   2   2 5900.84 175.461  49
  -4   2  -2 6606.47 195.296  36
  -4   2  -2 6098.94 176.591  46
  -4   2  -2 6315.44 201.211  82
  -4   2  -2 6229.04 199.785  84
  -4   2  -2 6201.10 198.836  65
   4   2   2 6193.66 197.758  61
   4   2   2 6696.76 207.688  51
  -4   2  -3 35127.7 793.551 115
  -4   2  -3 35764.0 788.404 105
  -4   2  -3 34062.6 778.874  93
  -4   2  -3 36461.1 796.023  89
  -4   2  -3 36312.4 787.640  96
  -4   2  -3 34184.4 778.140  90
  -4   2  -3 35587.4 792.862  82
  -4   2  -3 36380.7 793.518  84
   4   2   3 35591.2 783.776  61
  -4   2  -3 36694.6 784.576  65
   4   2   3 35956.7 782.511  35
  -4   2  -4 12758.4 597.919  10
  -4   2  -4 14062.2 369.899 105
  -4   2  -4 13673.5 380.520 115
  -4   2  -4 13930.2 367.537  96
   4   2   4 14061.1 381.379 103
  -4   2  -4 13962.7 375.248  93
   4   2   4 13420.8 355.661  49
  -4   2  -4 14450.8 383.790  82
   4   2   4 13924.4 366.134  61
   4   2   4 14224.3 374.919  35
   4   2   5 1448.99 108.348  35
  -4   2  -5 1459.75 103.376 105
   4   2   5 1397.06 106.838 103
  -4   2  -5 1352.16 105.095  90
  -4   2  -5 1422.70 109.978  93
   4   2   5 1345.82 97.1286  49
   4   2   5 1398.88 92.4322  86
  -4   2  -5 1348.17 109.990  82
   4   2   5 1423.89 96.8641  61
   4   2   5 1515.70 114.787  51
   4   2   6 2382.09 138.707  35
  -4   2  -6 2352.07 142.528 115
   4   2   6 2489.86 142.786 103
  -4   2  -6 2441.70 141.077  90
  -4   2  -6 2199.39 127.322 100
  -4   2  -6 2453.78 144.515  93
   4   2   6 2327.22 128.386  49
  -4   2  -6 2564.77 145.079  83
   4   2   6 2413.66 122.007  61
   4   2   6 2673.03 152.515  51
   4   2   7 2832.66 147.569 103
  -4   2  -7 2659.17 136.640 100
  -4   2  -7 2638.34 146.151  90
   4   2   7 2561.18 132.158  49
  -4   2  -7 2938.77 148.983  80
  -4   2  -7 2729.48 142.944  83
  -4   2  -7 2670.82 147.761 115
   4   2   7 2709.43 153.805  51
  -4   2  -8 8035.52 236.026  83
  -4   2  -8 7042.97 224.561  80
   4   2   8 7694.56 235.681  49
   4   2   8 9237.97 259.697 103
  -4   2  -8 8776.45 257.999  90
  -4   2  -8 8102.79 235.468 100
   4   2   9 435.318 53.3613  64
   4   2   9 364.999 52.0865 103
  -4   2  -9 446.984 58.1367 109
   4   3  -8 6202.55 197.323  56
  -4   3   8 6308.44 215.600  50
  -4   3   8 6583.30 472.768  28
  -4   3   7 2566.59 323.649  28
   4   3  -7 2380.40 121.971  92
   4   3  -7 2450.01 128.904 118
  -4   3   7 2536.57 310.591  15
   4   3  -7 2327.34 126.436  69
  -4   3   7 2377.50 132.285  50
   4   3  -7 2242.36 125.429  56
  -4   3   6 18390.4 833.909  28
   4   3  -6 18005.1 450.178  92
   4   3  -6 16586.5 423.969 108
   4   3  -6 18028.5 456.500 118
   4   3  -6 17104.3 427.014 111
  -4   3   6 18092.8 822.192  15
   4   3  -6 18104.3 458.818  69
  -4   3   6 17752.8 457.607  50
   4   3  -6 18070.1 458.250  56
  -4   3   5 20446.8 850.409  25
  -4   3   5 21421.5 875.292  28
   4   3  -5 19982.9 496.017  92
   4   3  -5 19618.8 482.641 108
   4   3  -5 19461.7 470.225 117
   4   3  -5 19341.0 486.229 113
   4   3  -5 21146.8 509.229  69
   4   3  -5 20052.9 501.906  56
  -4   3   5 20776.5 500.389  50
  -4   3   5 19750.5 845.640  15
  -4   3   4 28804.0 1011.82  28
  -4   3   4 28876.1 1008.18  25
   4   3  -4 25249.8 876.436   4
  -4   3   4 28713.1 990.557  15
   4   3  -4 26932.9 634.837 113
   4   3  -4 27855.1 646.705  69
   4   3  -4 27329.1 642.453  56
  -4   3   4 27745.1 633.575  50
  -4   3   3 14038.5 629.957  28
  -4   3   3 13783.4 629.098  25
  -4   3   3 13332.6 599.191  20
   4   3  -3 12662.5 566.743   4
  -4   3   3 13345.8 600.456  15
   4   3  -3 13487.6 352.371 113
  -4   3   3 13195.9 356.457  40
  -4   3   3 12325.6 332.830  65
   4   3  -3 13492.3 355.903  56
   4   3  -2 3099.28 268.883   4
  -4   3   2 3437.22 285.896  15
   4   3  -2 3364.27 140.411 113
  -4   3   2 3011.99 129.637  96
  -4   3   2 3451.44 143.400  45
  -4   3   2 3213.67 140.390  40
   4   3  -2 3271.40 135.180  74
   4   3  -2 3236.22 132.316  86
  -4   3   2 3206.63 135.184  65
   4   3  -2 3456.55 146.295  69
  -4   3   2 3536.19 295.777  25
  -4   3   2 3329.01 135.956  32
  -4   3   2 3160.00 271.552  20
  -4   3   1 39773.0 1129.40  25
  -4   3   1 39757.1 839.774  32
   4   3  -1 38114.6 1143.37   4
   4   3  -1 39772.3 849.730 113
  -4   3   1 37883.1 841.048 105
  -4   3   1 36733.8 838.256  96
   4   3  -1 38161.8 820.455  38
  -4   3   1 40568.7 850.340  45
  -4   3   1 40310.9 848.983  40
   4   3  -1 38401.9 841.881  74
   4   3  -1 39687.5 843.317  86
  -4   3   1 38566.8 842.804  65
   4   3  -1 39731.2 851.770  69
   4   3  -1 39287.1 853.685  56
   4   3  -1 37602.8 840.303  58
  -4   3   0 39.3995 98.8886  27
  -4   3   0 118.545 39.7059  34
  -4   3   0 185.830 96.4205  25
  -4   3   0 66.6381 48.1863  32
   4   3   0 89.7739 86.1019   4
   4   3   0 124.930 47.1650 113
  -4   3   0 111.474 54.9951 105
  -4   3   0 99.3242 50.9494  96
   4   3   0 147.726 39.5535  38
  -4   3   0 107.419 50.9868  45
   4   3   0 121.109 40.7275  74
  -4   3   0 103.773 52.1885  65
   4   3   0 124.144 41.1388  58
  -4   3  -1 8527.20 467.188  27
  -4   3  -1 8062.84 214.202  34
   4   3   1 8648.50 452.802   4
  -4   3  -1 8135.77 249.623 105
  -4   3  -1 8384.73 245.495 115
   4   3   1 8064.37 236.389 113
   4   3   1 8185.06 241.102 103
  -4   3  -1 8073.96 248.266  96
  -4   3  -1 8128.88 222.136  39
  -4   3  -1 8363.37 228.941  36
   4   3   1 8227.14 235.927  74
  -4   3  -1 8113.21 237.586  78
  -4   3  -1 7905.90 239.383  83
  -4   3  -1 8577.74 250.573  65
   4   3   1 8177.88 246.029  61
   4   3   1 7799.46 236.784  58
  -4   3  -2 2120.26 249.593  27
   4   3   2 1931.59 224.525   4
  -4   3  -2 2007.29 118.091 115
   4   3   2 2053.88 112.627 103
  -4   3  -2 1907.35 107.324 101
  -4   3  -2 2062.29 101.462  36
   4   3   2 1989.24 100.848  74
  -4   3  -2 1940.68 99.7559  78
  -4   3  -2 2053.31 116.580  83
  -4   3  -2 2173.93 118.475  65
   4   3   2 2129.47 116.354  61
   4   3   2 1849.20 101.119  58
  -4   3  -3 8793.26 269.408 105
  -4   3  -3 8700.13 273.132 115
   4   3   3 8609.21 264.568 103
  -4   3  -3 8105.48 252.843  93
  -4   3  -3 7902.86 239.615 101
  -4   3  -3 8372.69 265.303  96
  -4   3  -3 8283.91 266.734  83
   4   3   3 8688.26 264.525  61
  -4   3  -3 8672.44 264.134  65
   4   3   3 8091.43 240.526  58
  -4   3  -4 12827.7 355.587  96
   4   3   4 12526.4 357.085 103
  -4   3  -4 11850.1 347.334  93
   4   3   4 12160.6 336.957  49
  -4   3  -4 12748.5 363.461  83
   4   3   4 12258.1 350.463  61
  -4   3  -4 12694.8 351.599  66
  -4   3  -4 12663.0 355.027 105
  -4   3  -4 12631.5 365.283 115
  -4   3  -5 11409.7 345.129 115
  -4   3  -5 11249.4 336.596  90
  -4   3  -5 11466.2 321.854 100
   4   3   5 10814.1 316.763  49
   4   3   5 10726.4 322.984  61
  -4   3  -5 11354.5 318.415  66
  -4   3  -5 10266.5 612.910  19
  -4   3  -6 11224.0 330.737 109
  -4   3  -6 11302.7 324.664 100
   4   3   6 11245.2 324.801  49
  -4   3  -6 10642.0 302.693  88
  -4   3  -6 12423.7 356.500  80
   4   3   6 11415.3 317.048  86
  -4   3  -6 12784.1 355.352  83
   4   3   6 11536.5 326.692  61
  -4   3  -6 9468.56 602.962  19
   4   3   7 4193.21 176.647 103
  -4   3  -7 4242.85 165.054 100
  -4   3  -7 4492.43 188.798  94
   4   3   7 4064.47 162.856  49
   4   3   7 4292.26 158.420  61
   4   3   7 4124.53 158.403  64
  -4   3  -7 4227.05 173.580 109
  -4   3  -7 4237.45 180.598  80
  -4   3  -7 4503.15 179.727  83
   4   3   8 642.155 70.8089 103
  -4   3  -8 743.126 78.7348  94
  -4   3  -8 782.223 74.6529 109
   4   3   9 455.288 47.0631 103
  -4   3  -9 353.251 50.7450  94
  -4   3  -9 323.111 42.6664 109
  -4   4   9 8047.22 226.034  45
  -4   4   9 7551.83 206.955  77
   4   4  -8 89.4555 43.7535  69
   4   4  -8 91.1307 46.7164  56
  -4   4   8 80.8652 42.8794  58
  -4   4   7 2091.16 284.157  28
   4   4  -7 2370.18 117.883  92
   4   4  -7 2360.43 126.872 118
   4   4  -7 2491.57 131.474  69
   4   4  -7 2374.81 129.123  56
  -4   4   7 2150.35 125.138  50
  -4   4   7 2313.97 131.107  58
  -4   4   6 8414.27 530.676  15
   4   4  -6 8888.28 255.997 108
   4   4  -6 8561.79 266.284 113
   4   4  -6 9555.98 283.334  92
  -4   4   6 8980.38 278.617  78
   4   4  -6 9782.65 297.554  69
  -4   4   6 9186.82 290.425  50
   4   4  -6 9840.36 298.577  56
  -4   4   5 238.332 136.147  15
   4   4  -5 184.275 56.4432 113
   4   4  -5 108.410 55.2385 108
  -4   4   5 155.847 63.2197 101
   4   4  -5 94.9345 65.7047  92
  -4   4   5 179.170 61.8663  50
  -4   4   5 115.526 62.6522  78
   4   4  -5 146.743 67.6347  69
   4   4  -5 134.397 68.3036  56
  -4   4   4 48282.5 1090.24 101
   4   4  -4 46175.5 1409.62   4
  -4   4   4 49539.1 1465.57  15
  -4   4   4 51909.8 1110.28  45
   4   4  -4 50761.0 1098.22 113
   4   4  -4 51468.2 1108.86  56
  -4   4   3 43259.8 946.299  32
  -4   4   3 43785.8 964.393 101
  -4   4   3 44163.5 966.643  45
   4   4  -3 43373.2 969.072  69
   4   4  -3 41732.2 1298.45   4
  -4   4   3 41703.3 1278.04  15
  -4   4   2 10046.3 282.353  32
   4   4  -2 10503.6 304.487 113
  -4   4   2 9800.61 286.501  96
  -4   4   2 9596.93 298.616 101
   4   4  -2 9733.29 528.975   4
   4   4  -2 10288.7 286.180  86
  -4   4   2 9848.97 287.357  65
   4   4  -2 9848.96 300.377  69
   4   4  -2 10376.1 307.042  56
   4   4  -2 9796.93 290.647  58
  -4   4   1 1671.86 98.8088  32
   4   4  -1 1619.92 222.731   4
   4   4  -1 1894.18 113.382 113
  -4   4   1 1814.82 111.623  96
  -4   4   1 1694.75 115.313 101
   4   4  -1 1583.48 102.681  74
   4   4  -1 1772.63 104.015  86
  -4   4   1 1612.77 108.729  65
   4   4  -1 1618.16 108.136  69
   4   4  -1 1782.57 107.220  58
   4   4   0 2583.21 278.216   4
   4   4   0 2759.91 135.116 113
  -4   4   0 2584.99 135.640  96
   4   4   0 3042.81 130.305  38
  -4   4   0 2581.73 112.650  36
   4   4   0 2756.07 131.733  74
   4   4   0 2757.27 133.233  86
  -4   4   0 2860.13 139.444  78
  -4   4   0 2826.35 140.488  65
   4   4   0 2547.33 129.806  58
   4   4   1 15635.0 699.871   4
   4   4   1 16192.6 414.563 113
  -4   4  -1 16627.9 433.101  96
  -4   4  -1 16328.5 422.657 101
   4   4   1 15909.3 404.910 103
   4   4   1 16410.6 417.312  38
   4   4   1 16234.7 416.114  74
  -4   4  -1 16438.5 418.614  78
  -4   4  -1 15737.0 415.699  83
  -4   4  -1 16801.8 430.470  65
   4   4   1 15776.8 415.467  58
   4   4   2 14809.8 675.613   4
   4   4   2 15292.4 398.826  58
  -4   4  -2 15505.0 418.626  96
   4   4   2 15041.6 395.703 103
  -4   4  -2 15064.1 401.092 101
  -4   4  -2 15051.8 399.951  94
   4   4   2 15685.7 410.122  38
   4   4   2 15208.5 396.144  74
  -4   4  -2 15052.6 391.202  78
  -4   4  -2 15770.2 414.132  83
   4   4   2 15604.7 413.650  61
  -4   4  -2 14705.9 649.036  19
   4   4   3 596.986 67.8097  58
   4   4   3 664.209 77.5579 103
  -4   4  -3 595.865 82.1540  94
  -4   4  -3 673.975 76.4574 101
   4   4   3 476.788 133.203   4
  -4   4  -3 670.036 93.0504  80
   4   4   3 581.580 64.8508  74
  -4   4  -3 633.890 86.3945  83
   4   4   3 687.702 86.5856  61
  -4   4  -3 745.716 93.1037  66
  -4   4  -3 715.847 169.148  19
  -4   4  -4 10520.0 333.185  80
  -4   4  -4 10687.2 330.621  83
   4   4   4 10682.2 324.632  61
  -4   4  -4 11080.3 327.024  66
   4   4   4 10943.4 320.741 103
  -4   4  -4 10360.5 325.317  94
   4   4   5 2999.80 150.453 103
  -4   4  -5 3002.49 159.497  94
  -4   4  -5 2727.39 138.729 109
  -4   4  -5 2967.62 159.288  83
  -4   4  -5 3170.88 151.614  88
  -4   4  -5 3028.13 166.868  80
   4   4   5 2872.26 148.388  61
  -4   4  -5 2842.31 144.364  66
  -4   4  -6 6507.81 210.349  88
   4   4   6 7086.07 224.676  86
  -4   4  -6 6959.32 244.469  94
   4   4   6 6841.64 232.854 103
  -4   4  -6 6620.22 207.673  66
   4   4   6 7267.93 232.627  61
  -4   4  -6 6445.96 220.814 109
  -4   4  -7 39.3048 65.0976  80
   4   4   7 17.4238 36.2310  86
   4   4   7 51.0452 49.3287 103
  -4   4  -7 43.9932 57.4441  94
  -4   4  -7-18.3594 51.3843 109
   4   4   7 29.9061 44.1099  61
  -4   4  -8 6371.37 185.754 110
  -4   4  -8 6348.27 189.384  94
   4   4   8 6812.99 186.408 103
  -4   5   9 1531.17 66.5359  61
  -4   5   9 1456.10 64.9502  95
  -4   5   8 3400.60 128.860  77
   4   5  -8 3026.72 116.689  56
   4   5  -7 7968.28 235.151 118
  -4   5   7 7730.20 240.943  40
   4   5  -7 7755.72 239.211  69
   4   5  -7 7668.41 238.002  56
  -4   5   7 7501.21 237.988  58
  -4   5   6 825.592 78.8044  32
   4   5  -6 870.582 94.0174 118
   4   5  -6 905.499 77.0867 113
   4   5  -6 952.558 87.0112  92
  -4   5   6 1004.50 94.5272  40
  -4   5   6 906.663 82.2546  78
   4   5  -6 998.876 97.4227  69
   4   5  -6 916.155 93.8852  56
  -4   5   6 910.525 92.0541  58
   4   5  -5 10278.9 287.591 108
   4   5  -5 9910.87 298.707 113
   4   5  -5 10656.9 307.683  92
  -4   5   5 9924.03 307.666  40
  -4   5   5 9825.01 302.373  78
  -4   5   5 9841.85 321.153  58
  -4   5   5 9161.32 282.268  32
   4   5  -4 2527.02 272.965   4
   4   5  -4 2792.98 146.549 113
  -4   5   4 2630.87 145.448 101
  -4   5   4 2749.75 147.183  40
  -4   5   4 2795.35 151.433  78
   4   5  -4 2814.67 154.885  69
  -4   5   4 2681.73 131.211  32
   4   5  -3 14009.3 688.749   4
   4   5  -3 15559.2 427.522  56
  -4   5   3 14582.3 417.495 101
  -4   5   3 15930.4 422.281  45
  -4   5   3 15244.5 414.741  40
  -4   5   3 15663.4 426.323  78
   4   5  -3 15981.1 428.493  69
  -4   5   3 14410.3 382.762  32
  -4   5   2 827.970 75.2603  32
   4   5  -2 794.732 176.476   4
   4   5  -2 810.813 89.1341 113
  -4   5   2 917.033 101.812 101
  -4   5   2 1031.35 97.3836  45
  -4   5   2 1061.49 96.5659  40
   4   5  -2 926.306 79.4066  86
  -4   5   2 1049.97 102.514  78
   4   5  -2 939.481 95.4880  69
   4   5  -2 1029.17 101.572  56
   4   5  -2 1011.93 90.1136  58
   4   5  -1 3944.66 362.896   4
   4   5  -1 4514.79 188.718 113
  -4   5   1 4679.70 198.273 101
   4   5  -1 4395.36 185.178  74
   4   5  -1 4695.40 179.537  86
   4   5  -1 4242.87 182.717  69
  -4   5   1 4375.75 384.587  27
   4   5   0 256.403 130.757   4
   4   5   0 335.086 68.5798 113
   4   5   0 321.174 58.9287  38
   4   5   0 358.757 67.9437  86
   4   5   0 306.278 66.8519  74
  -4   5   0 380.012 75.8212  78
   4   5   0 386.774 68.0151  58
  -4   5   0 298.643 60.6725  58
  -4   5  -1 54991.6 1595.27  27
   4   5   1 49853.0 1555.68   4
   4   5   1 52612.3 1135.11 113
  -4   5  -1 54924.1 1153.91 101
   4   5   1 53660.0 1142.21  38
   4   5   1 53557.1 1145.29  74
  -4   5  -1 50574.2 1129.32  80
   4   5   1 55742.9 1152.12  86
  -4   5  -1 53752.0 1144.33  78
  -4   5  -1 53193.9 1158.91  66
   4   5   1 51527.5 1141.25  58
  -4   5  -1 48428.8 1104.73  58
   4   5   2 7454.46 233.311 113
   4   5   2 7026.26 223.085 103
   4   5   2 7449.29 250.081  38
  -4   5  -2 7254.18 251.969  80
   4   5   2 7470.80 245.692  74
  -4   5  -2 7804.88 267.446  66
   4   5   2 7339.34 245.198  58
   4   5   3 410.492 60.6605 103
  -4   5  -3 452.896 75.1301  94
   4   5   3 341.441 66.4280  38
   4   5   3 500.071 66.4302  74
  -4   5  -3 403.095 57.2910  76
  -4   5  -3 479.571 89.0034  80
   4   5   3 433.850 76.0510  61
   4   5   3 483.372 68.0734  58
   4   5   4 5658.58 190.585  58
   4   5   4 5457.47 194.538 103
  -4   5  -4 5637.31 213.413  94
   4   5   4 5688.67 214.832  38
   4   5   4 5549.06 189.887  74
  -4   5  -4 6086.01 223.244  88
  -4   5  -4 5571.24 221.744  80
  -4   5  -4 6109.52 222.501  66
   4   5   4 5677.16 215.524  61
  -4   5  -4 5292.60 182.542   7
  -4   5  -5 19883.0 495.960  88
   4   5   5 20579.9 502.634  86
  -4   5  -5 20834.3 517.499  80
   4   5   5 18782.4 500.303  38
  -4   5  -5 20859.2 498.087  66
   4   5   5 20665.3 506.137  61
   4   5   5 19658.3 484.515 103
  -4   5  -5 20626.6 508.455  94
   4   5   6 12129.6 312.630  86
   4   5   6 12380.8 318.944  61
   4   5   6 11746.5 305.072 103
  -4   5  -6 12042.5 324.172  94
   4   5   7 5492.74 161.569 103
   4   5   7 5490.22 157.631  86
  -4   5  -7 5749.12 174.425  56
  -4   6   7 2769.17 114.093  77
   4   6  -7 2847.58 107.399 118
   4   6  -6 2725.55 114.874  92
  -4   6   6 2547.65 121.756  45
  -4   6   6 2551.87 115.433  40
  -4   6   6 2572.34 128.438  77
   4   6  -6 2764.00 126.140 118
  -4   6   6 2635.91 124.690  58
   4   6  -5 1444.83 96.7854 113
   4   6  -5 1650.13 105.384  92
  -4   6   5 1539.17 103.162  45
  -4   6   5 1455.68 95.8439  40
   4   6  -5 1467.17 105.154  69
   4   6  -5 1495.19 106.903  56
  -4   6   5 1557.43 110.270  58
  -4   6   4 2898.71 295.305  27
   4   6  -4 3361.28 157.004 113
  -4   6   4 3483.66 157.130  45
  -4   6   4 3521.40 153.628   7
  -4   6   4 3420.34 161.611  77
   4   6  -4 3797.77 168.687  69
   4   6  -4 3619.71 168.394  56
  -4   6   4 3445.56 167.077  58
  -4   6   3 5614.02 212.638  77
  -4   6   3 6080.19 224.411  78
  -4   6   3 5539.02 408.224  27
   4   6  -3 5957.63 220.210  69
  -4   6   3 5751.64 211.263  45
  -4   6   2 163.403 129.169  27
   4   6  -2 119.042 65.7686 113
   4   6  -2 75.4356 54.0697  74
  -4   6   2 18.1714 53.0503  77
  -4   6   2 105.744 66.7673  78
  -4   6   2 83.2889 56.2705  66
   4   6  -2 71.9001 59.8262  69
  -4   6   2 80.0891 60.1866  58
  -4   6   1 1351.43 237.614  27
   4   6  -1 1775.48 250.235   4
  -4   6   1 1753.44 101.822  77
  -4   6   1 1850.17 119.399  88
   4   6  -1 1807.59 104.664  86
   4   6  -1 1992.44 124.553 113
  -4   6   1 1663.40 115.672  66
  -4   6   1 1889.02 117.363  58
  -4   6   0 9625.06 555.299  27
   4   6   0 10668.4 314.817 113
  -4   6   0 10393.1 319.317  66
   4   6   0 10616.2 316.776  58
  -4   6   0 9836.71 294.269  58
  -4   6   0 10338.6 320.420  88
   4   6   0 10485.9 303.834  86
   4   6   0 10889.9 319.642  74
   4   6   1 3642.73 157.550 113
  -4   6  -1 3633.58 176.125  88
  -4   6  -1 3821.23 167.325  76
   4   6   1 3626.52 160.849  86
   4   6   1 3631.09 164.034  74
  -4   6  -1 3746.02 176.191  66
   4   6   1 3806.64 166.935  58
  -4   6  -2 3374.77 157.108   7
   4   6   2 3350.23 153.151  38
  -4   6  -2 3291.60 154.402 110
  -4   6  -2 3653.99 171.751  88
  -4   6  -2 3470.54 152.058  76
   4   6   2 3445.85 154.394  74
   4   6   2 3353.32 153.907  86
  -4   6  -2 3532.15 170.490  66
   4   6   2 3332.53 151.572  58
  -4   6  -3 451.139 63.9376   7
  -4   6  -3 498.059 76.3395 110
   4   6   3 418.321 62.8210  74
  -4   6  -3 473.948 80.5005  88
   4   6   3 478.441 66.4330  38
  -4   6  -3 508.540 82.9900  66
   4   6   3 467.095 64.7449  58
  -4   6  -4 18184.3 448.773 110
  -4   6  -4 18170.0 447.718  88
   4   6   4 17668.2 420.255  74
   4   6   4 17893.1 442.943  86
   4   6   4 16360.0 434.158  38
  -4   6  -4 18387.3 447.474  66
   4   6   4 17359.4 415.980  58
  -4   6  -5 5583.73 180.119  66
  -4   6  -5 5617.65 179.816  88
   4   6   5 5648.51 183.650  86
  -4   6  -5 5762.18 192.900 110
   4   6   6 449.024 48.5065  86
  -4   6  -6 425.117 57.0775 110
  -4   6  -6 362.744 40.3873  56
  -4   7   6 1535.30 70.1564  58
  -4   7   5 3708.86 130.098  77
   4   7  -5 4008.63 136.858 118
   4   7  -5 3672.78 125.312 113
  -4   7   5 4024.65 137.647  58
   4   7  -5 3700.83 125.928  92
  -4   7   4 3424.80 128.696   7
  -4   7   4 3854.30 141.939  76
  -4   7   4 3682.05 138.306  77
   4   7  -4 4037.68 148.665 118
   4   7  -4 3870.72 143.475 113
  -4   7   3 1083.80 87.0866  76
  -4   7   3 952.938 74.6882  77
   4   7  -3 1060.40 83.2056 113
   4   7  -3 1185.96 88.3770 118
  -4   7   3 1021.96 81.8982   7
  -4   7   3 994.342 82.1695  58
  -4   7   2 4546.87 176.316  76
  -4   7   2 4556.55 178.166   7
  -4   7   2 4482.31 167.039  58
   4   7  -2 4889.09 178.073 113
   4   7  -2 4701.80 167.547 118
  -4   7   1 6202.78 216.721   7
   4   7  -1 6464.56 210.039 113
   4   7  -1 6179.42 192.024 118
  -4   7   1 6210.92 195.932  66
  -4   7   1 5896.18 192.189  58
   4   7   0 874.748 76.4050  74
   4   7   0 611.610 55.1909  86
  -4   7   0 771.055 79.4192  88
  -4   7   0 870.061 81.2910  76
   4   7   0 759.791 74.3602 113
  -4   7   0 878.223 82.7348  66
   4   7   0 862.139 77.1955  58
  -4   7  -1 1002.67 85.7743   7
   4   7   1 1023.21 81.7135  74
  -4   7  -1 1067.81 88.8800  88
  -4   7  -1 1062.07 82.7682  76
   4   7   1 1110.06 76.6728  86
   4   7   1 976.493 72.9637 113
  -4   7  -1 1020.66 88.3219  66
   4   7   1 1099.00 81.9951  58
   4   7   2 6800.57 205.053  74
  -4   7  -2 6681.04 212.970  88
   4   7   2 6496.26 198.532  86
  -4   7  -2 6035.22 187.265  76
   4   7   2 6725.89 202.913  58
  -4   7  -2 6553.03 210.508  66
  -4   7  -2 6430.90 200.017   7
   4   7   3 2922.13 113.527  74
   4   7   3 2870.99 117.097  86
  -4   7  -3 2659.02 109.001 110
  -4   7  -4 1323.82 71.1458 110
   4   7   4 1333.54 62.0229  74
   4   7   5 3275.87 102.090  86
   4   8  -3 1836.46 75.8016  92
  -4   8   3 1800.66 72.6761  76
   4   8  -2 5542.72 154.581  92
   4   8  -2 5405.21 151.295 108
   4   8  -2 5276.20 153.480 113
  -4   8   2 5453.04 156.045  76
  -4   8   1 1593.32 79.6241   7
   4   8  -1 1471.82 72.9517  92
  -4   8   0 7012.81 184.049  76
   4   8   0 6760.95 174.290  92
  -4   8  -1 13991.1 317.831   7
  -5  -7   4 431.077 40.6885  63
   5  -7  -4 451.071 52.4257  73
  -5  -7   3 2041.07 91.0898  63
  -5  -7   3 2218.99 105.101  53
   5  -7  -3 2233.29 104.501  73
  -5  -7   2 721.632 63.6497  63
   5  -7  -2 560.595 54.9848  68
   5  -7  -2 688.738 64.5418   5
  -5  -7   2 675.443 66.6671  53
  -5  -7   2 701.220 68.1538  52
  -5  -7   1 4178.60 144.302  63
   5  -7  -1 3745.01 132.089  68
   5  -7  -1 3741.21 146.592   5
  -5  -7   1 4060.63 148.706  53
  -5  -7   1 4117.03 153.121  52
  -5  -7   0 136.683 49.1895  97
   5  -7   0 44.4160 40.8428  68
  -5  -7   0 148.393 48.8027  63
   5  -7   0 109.491 47.6236   5
  -5  -7   0 168.847 50.9097  52
   5  -7   1 283.735 48.9559   5
   5  -7   1 271.501 44.6051  68
  -5  -7  -1 304.787 53.4888  63
  -5  -7  -1 309.778 51.9731  97
  -5  -7  -2 3979.26 134.476  63
   5  -7   2 4349.14 145.943  75
  -5  -7  -3 10148.9 246.857  63
   5  -7   3 10276.1 254.049  75
  -5  -7  -3 9785.49 242.556  55
   5  -6  -6 2551.17 101.395 114
   5  -6  -6 2662.11 111.288  57
   5  -6  -5 397.226 57.8298 114
  -5  -6   5 338.318 51.3224  52
   5  -6  -5 446.196 62.2099  57
  -5  -6   4 4226.31 168.807  52
   5  -6  -4 4844.10 176.345  57
   5  -6  -3 197.970 56.0765   5
  -5  -6   3 234.243 64.0886  52
   5  -6  -3 192.315 61.1161  57
   5  -6  -3 233.163 65.5696  68
  -5  -6   3 182.777 60.5803  33
  -5  -6   3 223.715 54.4991  44
   5  -6  -2 10427.6 306.640   5
  -5  -6   2 10109.0 298.056  44
  -5  -6   2 10703.1 318.495  52
   5  -6  -2 10489.5 310.393  57
   5  -6  -2 10484.1 305.717  68
  -5  -6   2 10423.7 312.052  33
   5  -6  -1 4059.15 173.497   5
  -5  -6   1 3939.23 170.553  44
   5  -6  -1 4022.87 180.162  75
   5  -6  -1 4254.66 177.000  57
  -5  -6   1 4253.85 182.937  52
  -5  -6   1 4299.56 168.989  63
   5  -6  -1 4169.24 173.841  68
  -5  -6   1 4182.18 180.008  33
   5  -6   0 10650.7 317.357  57
  -5  -6   0 10671.6 308.810  53
   5  -6   0 10644.0 310.255  62
  -5  -6   0 10699.6 307.019  63
   5  -6   0 10639.8 312.843  68
   5  -6   0 10921.3 317.512   5
   5  -6   0 10791.4 327.303  75
   5  -6   1 1111.30 98.0098  57
  -5  -6  -1 1173.93 96.7115  52
   5  -6   1 1332.46 108.933  75
   5  -6   1 1107.90 91.5750  62
  -5  -6  -1 1222.47 93.2361  63
   5  -6   1 1225.89 94.7787   5
   5  -6   2 1400.08 102.439  57
  -5  -6  -2 1532.45 97.8822  52
  -5  -6  -2 1458.96 97.5832  97
   5  -6   2 1353.28 91.8070  48
   5  -6   2 1549.85 113.615  75
   5  -6   2 1501.48 97.6581  62
  -5  -6  -2 1584.08 99.4043  63
   5  -6   2 1339.89 93.2762   5
  -5  -6  -3 1191.48 84.0189  97
   5  -6   3 1259.77 97.7525  75
   5  -6   3 1228.51 91.1003  57
  -5  -6  -3 1261.10 87.8154  55
   5  -6   3 1253.80 83.0980  62
  -5  -6  -3 1339.53 89.0397  63
   5  -6   3 1076.49 84.3411  48
   5  -6   4 6624.45 201.991  75
   5  -6   4 6182.26 191.635  57
  -5  -6  -4 6034.40 182.551  55
  -5  -6  -4 6016.36 186.874  63
  -5  -6  -5 975.076 64.7515  63
   5  -6   5 949.594 65.4301  57
   5  -6   5 1009.23 71.0339  75
   5  -5  -8 3688.61 122.729 114
   5  -5  -7 1308.50 74.6347 119
   5  -5  -7 1433.93 88.3933  57
   5  -5  -6 6733.80 205.923 119
   5  -5  -6 6880.92 225.665 114
   5  -5  -6 6957.79 223.651  73
   5  -5  -6 6784.46 223.003  57
   5  -5  -5 10612.3 308.454  73
   5  -5  -5 10563.8 306.504  57
   5  -5  -4 16980.0 444.751   5
   5  -5  -4 17492.8 443.814  91
   5  -5  -4 18630.9 467.228  57
   5  -5  -4 18632.0 472.828  73
   5  -5  -4 17784.5 467.102  68
  -5  -5   4 17671.9 460.776  33
  -5  -5   4 17274.0 443.672  44
   5  -5  -3 7438.72 248.360   5
  -5  -5   3 6536.10 485.493  17
  -5  -5   3 7425.42 241.636  37
  -5  -5   3 7322.82 248.122  44
   5  -5  -3 7399.53 253.070  57
   5  -5  -3 7408.38 257.745  68
  -5  -5   3 7400.96 257.709  33
   5  -5  -2 5180.88 203.834   5
  -5  -5   2 4902.76 195.841  37
  -5  -5   2 5165.15 208.281  44
   5  -5  -2 5270.24 206.211  57
   5  -5  -2 5258.63 213.679  75
   5  -5  -2 5269.69 212.796  62
   5  -5  -2 4840.67 204.567  68
  -5  -5   2 5278.43 215.276  33
  -5  -5   2 5064.36 422.963  18
   5  -5  -1 5182.79 203.341   5
  -5  -5   1 4910.23 200.419  37
  -5  -5   1 5224.75 213.045  44
   5  -5  -1 4841.75 200.267  57
   5  -5  -1 4874.10 205.485  62
   5  -5  -1 5112.88 206.991  68
  -5  -5   1 4742.92 407.616  18
  -5  -5   1 5083.32 211.985  33
  -5  -5   0 169.019 68.7872  44
   5  -5   0 148.645 70.8066  57
   5  -5   0 247.391 70.4525  62
  -5  -5   0 230.937 58.0536  63
   5  -5   0 263.813 63.9500   5
   5  -5   1 2109.91 127.052   5
   5  -5   1 2110.60 131.006  57
  -5  -5  -1 2069.52 129.785  52
   5  -5   1 1813.64 115.937  48
  -5  -5  -1 2031.57 131.986  44
   5  -5   1 1868.68 127.841  62
  -5  -5  -1 2051.83 121.493  63
   5  -5   1 2004.21 133.023  67
  -5  -5  -1 2013.97 128.860  33
  -5  -5  -2 23238.2 556.732  52
   5  -5   2 22235.5 556.925  48
  -5  -5  -2 23072.4 565.734  97
  -5  -5  -2 22472.0 553.834  63
   5  -5   2 23288.5 571.284  62
   5  -5   2 22801.6 571.076  67
   5  -5   2 22155.6 554.150   5
  -5  -5  -3 6571.84 226.950  97
  -5  -5  -3 6494.12 223.131  63
   5  -5   3 6687.98 235.313  67
  -5  -5  -3 6032.26 205.984  52
   5  -5   3 6481.32 229.969  48
  -5  -5  -4 1016.90 86.1193  97
   5  -5   4 813.273 69.5914  47
  -5  -5  -4 962.874 85.4724  55
  -5  -5  -4 1054.13 86.4562  63
   5  -5   4 1024.75 95.3135  67
   5  -5   5 344.881 64.9736  48
   5  -5   5 244.698 48.7835  47
  -5  -5  -5 219.773 52.9251  55
   5  -5   5 303.643 65.3280  67
  -5  -5  -5 337.557 60.3623  63
  -5  -5  -6 636.389 59.6309  63
   5  -5   6 633.862 63.8320  67
  -5  -5  -7 4153.85 119.403  63
   5  -5   7 4379.58 125.204  75
   5  -4  -9 2745.07 97.9837  98
   5  -4  -9 2475.84 92.2255 119
   5  -4  -8 14938.7 369.415 119
   5  -4  -8 15450.7 382.461 114
   5  -4  -7 780.819 90.7475 104
   5  -4  -7 720.870 81.6211 119
   5  -4  -7 718.401 85.0552 114
   5  -4  -7 785.146 80.2271  57
   5  -4  -6 627.513 76.0991  73
   5  -4  -6 699.132 91.7216  91
   5  -4  -6 588.055 91.4137 104
   5  -4  -6 651.790 81.6251  57
  -5  -4   5 1932.03 267.467  18
  -5  -4   5 2167.15 276.931  17
   5  -4  -5 1969.98 265.270  14
   5  -4  -5 2285.26 135.180 104
   5  -4  -5 2653.66 147.544  91
   5  -4  -5 2358.71 134.525  73
   5  -4  -5 2388.44 144.033  68
   5  -4  -5 2540.20 137.864  57
  -5  -4   4 14162.1 725.659  18
   5  -4  -4 14220.2 383.605 104
   5  -4  -4 13952.0 393.600  91
   5  -4  -4 13863.5 390.911  99
   5  -4  -4 15161.8 400.122  57
  -5  -4   4 14302.2 387.527  37
   5  -4  -4 14767.2 409.224  68
  -5  -4   4 12713.9 684.216  17
   5  -4  -4 13238.4 653.925   1
   5  -4  -4 14644.8 386.803   5
   5  -4  -4 12821.6 674.069  14
  -5  -4   3 137.609 125.403  18
  -5  -4   3 37.6732 120.162  17
   5  -4  -3 78.4836 56.1268   5
   5  -4  -3 162.596 59.4427  57
   5  -4  -3 117.225 62.0785  59
   5  -4  -3 79.7026 63.3206  91
   5  -4  -3 62.0909 67.7994  99
  -5  -4   3 30.5636 100.912  31
   5  -4  -3 54.3105 64.8205  62
   5  -4  -3 83.6469 64.8407  68
  -5  -4   3 133.109 66.1079  37
  -5  -4   2 7720.77 256.865  37
   5  -4  -2 7658.67 252.819  57
   5  -4  -2 6840.40 237.556  59
   5  -4  -2 7708.45 260.690  75
   5  -4  -2 7348.03 259.335  62
   5  -4  -2 7577.41 259.566  68
   5  -4  -2 7405.14 250.147   5
  -5  -4   2 7136.95 491.640  17
   5  -4  -1 14797.3 401.446   5
  -5  -4   1 14961.4 406.804  37
  -5  -4   1 14316.2 380.397  46
   5  -4  -1 14972.6 400.755  57
   5  -4  -1 13945.3 383.258  59
   5  -4  -1 15264.5 411.058  75
   5  -4  -1 14413.5 408.118  62
  -5  -4   1 15160.4 717.839  18
   5  -4   0 27525.8 649.527   5
  -5  -4   0 27651.8 655.196  37
   5  -4   0 25669.4 626.986  48
  -5  -4   0 27688.0 634.833  46
  -5  -4   0 27844.2 661.614  44
   5  -4   0 27093.5 645.577  57
   5  -4   0 26489.7 627.833  59
   5  -4   0 27956.5 656.682  75
   5  -4   0 27384.1 657.549  62
  -5  -4   0 25974.1 627.100  63
   5  -4   0 26648.3 653.883  67
  -5  -4   0 26810.7 1000.47  18
   5  -4   1 3604.45 164.587   5
  -5  -4  -1 4076.89 181.907  37
   5  -4   1 3685.24 165.820  48
   5  -4   1 3619.45 159.682  59
   5  -4   1 3879.28 180.103  81
  -5  -4  -1 3689.95 158.801  63
   5  -4   1 3903.22 179.993  67
  -5  -4  -1 4099.98 174.973  33
   5  -4   2 37172.3 841.408   5
  -5  -4  -2 37768.8 837.035  52
   5  -4   2 38866.6 865.964  81
   5  -4   2 37919.3 854.040  48
  -5  -4  -2 38762.5 858.607  44
   5  -4   2 38368.4 864.027  67
  -5  -4  -2 36611.1 836.090  63
  -5  -4  -2 38144.1 841.788  33
   5  -4   3 814.268 82.6184  47
   5  -4   3 892.321 98.6137  81
   5  -4   3 1022.80 102.229  67
  -5  -4  -3 1073.60 92.5634  63
  -5  -4  -3 889.524 79.1042  54
  -5  -4  -3 931.975 78.2931  52
  -5  -4  -4 4653.05 189.004  97
   5  -4   4 4704.37 198.019  48
   5  -4   4 4535.38 184.577  47
   5  -4   4 4411.20 195.493  67
  -5  -4  -4 4418.36 181.990  63
  -5  -4  -4 4604.60 187.234  55
   5  -4   4 4726.29 197.499  81
   5  -4   5 20566.2 515.577  48
   5  -4   5 20779.9 506.610  47
   5  -4   5 20870.2 518.217  67
  -5  -4  -5 20070.3 501.657  63
  -5  -4  -5 20254.6 498.669  55
   5  -4   5 20263.0 510.236  81
  -5  -4  -5 19552.7 471.208  84
   5  -4   6 2546.67 127.510  47
   5  -4   6 2582.02 126.842  81
   5  -4   6 2757.79 133.617  67
  -5  -4  -6 2850.46 126.850  63
   5  -4   7 308.970 55.4283  67
  -5  -4  -7 252.088 48.7540  63
  -5  -4  -7 271.224 50.6969  82
   5  -4   7 251.203 49.2726  81
   5  -3  -9 3576.16 130.542  98
   5  -3  -9 3903.84 142.676 119
   5  -3  -8 9283.65 278.174 104
   5  -3  -8 9038.96 274.820 119
   5  -3  -7 1835.12 129.846  91
   5  -3  -7 1890.94 128.174 119
   5  -3  -7 2032.15 132.347 104
   5  -3  -7 1794.54 116.164  57
   5  -3  -6 11219.2 338.956  99
   5  -3  -6 10716.5 334.340  91
   5  -3  -6 10634.0 331.681  41
   5  -3  -6 11080.4 320.732  73
   5  -3  -6 11383.5 336.035 111
   5  -3  -6 11370.0 337.239 104
  -5  -3   5 7097.00 485.574  18
  -5  -3   5 6630.84 454.695  17
   5  -3  -5 7052.53 432.214   1
   5  -3  -5 7964.29 265.896 104
   5  -3  -5 7688.46 262.795 111
   5  -3  -5 7954.46 272.435  91
   5  -3  -5 8016.99 272.421  99
   5  -3  -5 8137.43 270.470  41
   5  -3  -5 8273.07 260.861  73
   5  -3  -5 8235.53 275.731  68
   5  -3  -5 8102.56 260.388  57
   5  -3  -4 1576.10 118.538  99
  -5  -3   4 1498.87 234.179  18
  -5  -3   4 1588.52 226.307  17
   5  -3  -4 1824.93 235.576   1
   5  -3  -4 1427.24 110.436 111
   5  -3  -4 1381.64 105.392 104
   5  -3  -4 1443.07 112.940  68
   5  -3  -4 1513.76 104.183  57
  -5  -3   3 8469.96 521.205  18
   5  -3  -3 8597.88 260.954 104
   5  -3  -3 8370.39 258.509 111
   5  -3  -3 8960.45 275.787 116
   5  -3  -3 9187.71 272.516   5
  -5  -3   3 8746.65 510.038  17
   5  -3  -3 9085.01 284.021  68
   5  -3  -3 8415.78 271.049  59
   5  -3  -3 8913.29 266.636  57
  -5  -3   2 19122.9 467.299  34
  -5  -3   2 19328.4 808.643  18
   5  -3  -2 19325.1 476.025 116
  -5  -3   2 19807.8 481.303  46
   5  -3  -2 19410.5 477.377  57
   5  -3  -2 18918.4 483.921  59
   5  -3  -2 20541.4 492.193  75
   5  -3  -2 19481.1 497.493  62
   5  -3  -2 19911.1 488.374   5
  -5  -3   2 19503.1 789.037  17
   5  -3  -1 13770.2 372.383   5
  -5  -3   1 13866.7 355.007  39
  -5  -3   1 14377.8 372.063  46
  -5  -3   1 13827.2 377.623  37
   5  -3  -1 13409.4 361.783  57
   5  -3  -1 13436.5 369.438  59
   5  -3  -1 13804.5 378.058  87
   5  -3  -1 14238.8 375.236  75
   5  -3  -1 14122.5 383.496  62
   5  -3  -1 13916.8 381.355  67
  -5  -3   1 13307.6 640.115  18
   5  -3   0 18783.1 469.465   5
   5  -3   0 18723.5 463.944  48
  -5  -3   0 19329.5 470.608  46
  -5  -3   0 18920.7 475.953  37
   5  -3   0 18064.2 460.066  57
   5  -3   0 18295.2 476.159  81
   5  -3   0 18627.7 472.778  87
   5  -3   0 18880.3 478.560  67
  -5  -3   0 18259.3 765.555  18
  -5  -3  -1 43011.5 940.152  33
  -5  -3  -1 41804.7 1200.55  21
  -5  -3  -1 44190.5 953.762  37
   5  -3   1 42834.7 945.520  48
   5  -3   1 40836.7 907.373  47
  -5  -3  -1 44264.5 948.934  46
   5  -3   1 43466.1 957.062  81
   5  -3   1 42510.0 943.255  87
   5  -3   1 43741.0 955.211  67
   5  -3   1 42324.5 940.484  64
  -5  -3  -1 42323.7 923.716  63
   5  -3   1 44226.6 945.433   5
  -5  -3  -1 39963.5 1248.28  10
  -5  -3  -2 14199.4 370.838  33
  -5  -3  -2 13330.6 570.195  24
  -5  -3  -2 14421.8 389.580  97
   5  -3   2 14162.4 395.041  81
   5  -3   2 13944.8 379.444  87
   5  -3   2 14811.8 380.853   5
   5  -3   2 13212.7 632.623   1
  -5  -3  -2 12169.3 620.001  10
   5  -3   2 14195.7 392.681  67
  -5  -3  -2 13762.8 369.023  63
   5  -3   2 13718.5 380.014  64
   5  -3   2 14141.3 368.762  47
  -5  -3  -2 14459.6 390.533  46
  -5  -3  -2 14122.3 383.890  44
  -5  -3  -3 24163.5 562.048  54
  -5  -3  -3 22742.2 538.175  52
  -5  -3  -3 24409.6 583.339  55
   5  -3   3 24016.7 592.274  81
   5  -3   3 23492.7 566.546  87
   5  -3   3 24347.1 588.612  48
   5  -3   3 24129.1 573.851  47
  -5  -3  -3 23948.2 569.913  44
  -5  -3  -3 23614.1 567.280  63
   5  -3   3 23104.3 572.619  64
  -5  -3  -3 22755.4 544.002  33
   5  -3   4 284.979 74.5759  48
   5  -3   4 314.917 71.8764  47
   5  -3   4 366.073 71.5536  64
  -5  -3  -4 405.829 67.0136  63
  -5  -3  -4 336.915 58.9430  54
  -5  -3  -4 360.579 64.2813  89
   5  -3   4 389.549 82.0158  81
   5  -3   4 320.270 69.3674  87
   5  -3   5 8092.74 272.443  48
   5  -3   5 8443.54 275.590  47
  -5  -3  -5 8121.08 260.513  63
   5  -3   5 7710.56 256.401  64
  -5  -3  -5 7928.35 261.492  55
   5  -3   5 8202.75 277.075  81
  -5  -3  -5 7683.06 246.723  84
   5  -3   6 8833.16 276.630  47
   5  -3   6 8706.57 274.536  81
  -5  -3  -6 8519.40 262.710  63
   5  -3   6 7887.63 252.571  64
   5  -3   6 8129.52 256.149  51
  -5  -3  -7 2062.19 108.428  82
   5  -3   7 2040.07 112.626  81
  -5  -3  -7 1874.35 100.338  93
   5  -3   7 1917.65 99.5699  64
  -5  -3  -7 1988.69 106.033  63
   5  -3   7 1838.41 103.217  51
  -5  -3  -8 153.224 43.0920  63
  -5  -3  -8 117.078 39.6478  82
   5  -3   8 116.680 44.4091  81
   5  -2 -10 924.847 67.8184 112
   5  -2 -10 975.732 69.7938 119
   5  -2  -9 9394.28 267.937 104
   5  -2  -9 9254.58 271.818 119
   5  -2  -9 9655.16 268.536 114
   5  -2  -8 21223.3 513.907  98
   5  -2  -8 21551.7 536.763 119
   5  -2  -8 21857.3 533.101 114
   5  -2  -7 32194.8 751.442 104
   5  -2  -7 31742.1 750.914 111
   5  -2  -6 8454.97 275.772 104
   5  -2  -6 8290.20 275.354 111
   5  -2  -6 8313.29 276.630  91
   5  -2  -6 8019.32 275.646  99
   5  -2  -6 8105.47 272.356  41
   5  -2  -6 7844.36 247.497  73
   5  -2  -6 7786.02 253.788  57
  -5  -2   5 29039.2 1012.68  18
   5  -2  -5 26703.5 938.033   1
   5  -2  -5 30063.8 699.329 111
   5  -2  -5 29878.3 705.719 116
   5  -2  -5 29365.5 697.391 104
   5  -2  -5 30103.9 705.732  91
   5  -2  -5 29650.2 703.961  99
   5  -2  -5 30235.7 706.337  41
   5  -2  -5 29751.2 677.429  73
   5  -2  -5 29960.2 705.629  68
   5  -2  -5 30135.3 682.507  57
  -5  -2   4 4420.30 353.829  18
  -5  -2   4 4023.76 309.962  17
   5  -2  -4 4146.76 328.104   1
   5  -2  -4 5075.06 194.373 116
   5  -2  -4 4658.87 183.021 111
   5  -2  -4 4592.43 181.062 104
   5  -2  -4 4423.97 167.781  73
   5  -2  -4 4725.99 187.456  68
   5  -2  -4 4409.56 183.714  59
   5  -2  -4 4724.37 169.458  57
  -5  -2   3 15411.8 388.473  34
  -5  -2   3 14210.0 649.461  18
  -5  -2   3 15418.7 630.046  17
   5  -2  -3 14738.8 642.885   1
   5  -2  -3 14800.4 386.211 111
   5  -2  -3 15456.5 398.334 116
   5  -2  -3 14707.2 384.053 104
  -5  -2   3 15554.9 377.341  36
   5  -2  -3 15677.4 403.065  62
   5  -2  -3 15810.5 403.616  68
   5  -2  -3 15065.6 400.092  59
   5  -2  -3 14720.4 373.853  57
  -5  -2   2 78790.2 1598.42  34
  -5  -2   2 78637.5 1995.99  18
   5  -2  -2 78311.1 1605.78   5
   5  -2  -2 74430.9 1583.79 111
   5  -2  -2 76752.7 1598.30 116
  -5  -2   2 79945.2 1588.77  36
   5  -2  -2 77408.7 1612.44  87
   5  -2  -2 78596.0 1594.01  75
   5  -2  -2 78038.5 1611.36  62
   5  -2  -2 77252.3 1609.73  59
   5  -2  -1 36642.1 797.606   5
   5  -2  -1 37293.6 1120.31   1
   5  -2  -1 35172.4 796.494  59
   5  -2  -1 33782.6 777.796 102
   5  -2  -1 35398.5 799.598  87
  -5  -2   1 37018.4 791.246  39
  -5  -2   1 36737.9 783.440  36
   5  -2  -1 36582.7 801.106  67
  -5  -2   1 36463.7 1128.28  18
  -5  -2   1 36748.7 792.132  34
  -5  -2   0 12211.0 326.396  34
  -5  -2   0 12078.3 533.936  21
   5  -2   0 11773.3 330.430  87
  -5  -2   0 12125.5 324.877  39
  -5  -2   0 12361.1 321.527  36
  -5  -2   0 12191.5 331.393  46
   5  -2   0 11721.8 328.380  64
   5  -2   0 11961.4 330.316  67
   5  -2   0 12441.0 328.763   5
   5  -2   0 12448.5 567.321   1
  -5  -2  -1 3429.31 266.009  21
  -5  -2  -1 3507.23 284.322  24
   5  -2   1 3315.83 133.611  47
  -5  -2  -1 3890.35 157.953  46
  -5  -2  -1 3383.93 148.106  37
   5  -2   1 3468.48 152.509  87
   5  -2   1 3504.45 151.407  67
   5  -2   1 3288.46 148.416  64
   5  -2   1 3567.86 300.999   1
   5  -2   2 609.696 145.334   1
  -5  -2  -2 730.199 77.6497  55
  -5  -2  -2 776.215 78.5659  97
  -5  -2  -2 645.921 79.4027  37
   5  -2   2 720.435 80.7994  48
   5  -2   2 745.476 76.9829  47
  -5  -2  -2 765.823 83.1865  46
  -5  -2  -2 769.624 76.1315  44
   5  -2   2 731.233 82.9802  87
  -5  -2  -2 720.193 66.9167  63
   5  -2   2 741.957 81.3935  64
  -5  -2  -2 674.298 65.8788  33
  -5  -2  -2 671.095 116.525  21
  -5  -2  -2 1031.99 160.619  24
   5  -2   3 32019.0 1045.42   1
  -5  -2  -3 32615.4 1141.33  10
  -5  -2  -3 35273.6 779.840  55
  -5  -2  -3 35377.5 767.963  54
  -5  -2  -3 34791.2 780.204  97
   5  -2   3 35135.7 784.355  48
   5  -2   3 34572.2 776.023  47
  -5  -2  -3 34008.3 779.309  46
  -5  -2  -3 34191.4 755.179  44
   5  -2   3 33601.8 770.160  87
  -5  -2  -3 33110.3 755.370  63
   5  -2   3 34642.9 779.098  64
  -5  -2  -3 31328.6 725.774  33
  -5  -2  -4 11565.6 321.093  54
  -5  -2  -4 11433.7 339.120  97
  -5  -2  -4 11513.0 319.559  89
   5  -2   4 11863.7 344.535  48
   5  -2   4 11751.2 343.262  47
   5  -2   4 10833.1 324.616  87
  -5  -2  -4 10974.3 321.253  63
   5  -2   4 11141.3 335.823  64
   5  -2   4 11854.7 623.859  30
  -5  -2  -5 8034.14 262.082  55
  -5  -2  -5 6836.63 226.843  89
   5  -2   5 7477.25 247.436  87
  -5  -2  -5 7612.65 248.047  84
   5  -2   5 8096.26 265.909  48
   5  -2   5 7892.64 270.712  47
  -5  -2  -5 7520.08 248.413  63
   5  -2   5 7697.96 260.521  64
   5  -2   5 7035.32 494.748  30
   5  -2   6 9870.46 298.035  51
  -5  -2  -6 9276.27 275.181  84
  -5  -2  -6 9702.55 291.682  63
   5  -2   6 9642.93 297.209  64
   5  -2   6 9239.18 556.312  30
  -5  -2  -7 1148.85 91.5518  93
   5  -2   7 1299.84 104.064  47
  -5  -2  -7 1251.54 97.7896  82
   5  -2   7 1345.32 98.7329  64
  -5  -2  -7 1147.69 91.5490  63
   5  -2   7 1125.32 93.0508  51
   5  -2   8 3701.55 136.426  64
  -5  -2  -8 3748.95 134.277  90
  -5  -2  -8 3546.45 131.229  93
  -5  -2  -8 3753.64 136.314  82
   5  -2   8 4120.33 148.331  81
   5  -1 -10 4739.30 149.458 112
   5  -1 -10 4913.06 155.690 119
   5  -1  -9 9484.55 272.119 104
   5  -1  -8 778.573 92.8282 104
   5  -1  -8 746.892 82.6290 114
   5  -1  -8 604.065 64.1637  70
   5  -1  -8 672.660 66.2815  98
   5  -1  -7 4322.20 180.122 114
   5  -1  -7 4087.52 187.826  99
   5  -1  -7 4064.23 180.666  91
  -5  -1   7 3717.09 351.579  20
  -5  -1   6 2989.03 304.419  15
   5  -1  -6 3578.13 170.655 111
  -5  -1   6 3524.85 314.971  21
   5  -1  -6 3698.37 169.201  91
   5  -1  -6 3263.69 164.105 104
  -5  -1   5 2719.77 250.085  18
  -5  -1   5 3096.34 298.717  21
  -5  -1   5 3000.32 287.144  24
   5  -1  -5 2983.10 260.762   1
  -5  -1   5 2922.23 288.068  15
   5  -1  -5 3247.81 154.385 111
   5  -1  -5 2971.35 146.032  68
   5  -1  -5 2996.54 128.480  57
   5  -1  -4 16969.5 436.500 111
   5  -1  -4 17142.9 441.989 116
  -5  -1   4 16439.8 673.213  15
   5  -1  -4 17210.2 678.440   1
   5  -1  -4 18044.3 440.534  68
  -5  -1   4 17409.4 680.187  18
  -5  -1   4 18022.7 728.290  21
  -5  -1   3 9208.71 469.046  18
  -5  -1   3 9010.59 248.432  32
  -5  -1   3 8998.40 479.639  21
   5  -1  -3 9374.44 473.594   1
  -5  -1   3 8760.19 440.043  15
   5  -1  -3 8953.19 265.730 117
   5  -1  -3 9074.69 268.205  92
   5  -1  -3 8882.12 260.173  62
   5  -1  -3 8934.99 260.876  68
   5  -1  -3 8926.69 267.828  59
   5  -1  -2 8282.65 242.913 117
   5  -1  -2 8253.42 245.134  92
   5  -1  -2 7893.09 240.378 102
  -5  -1   2 8540.84 242.445  36
   5  -1  -2 7553.28 241.030  87
   5  -1  -2 8384.55 249.601  59
  -5  -1   2 8458.17 230.418  32
  -5  -1   2 8158.75 444.561  21
  -5  -1   2 8519.55 441.306  18
   5  -1  -1 128322. 2649.89 102
  -5  -1   1 134678. 2654.44  36
  -5  -1   1 134158. 2657.45  34
  -5  -1   1 133684. 2639.94  32
  -5  -1   1 130936. 2988.27  21
   5  -1  -1 136556. 3026.38   1
  -5  -1   0 85362.0 1728.27  34
  -5  -1   0 86209.2 2033.58  21
  -5  -1   0 89877.5 2073.97  24
  -5  -1   0 84859.7 1724.88  36
  -5  -1   0 86556.7 1730.49  39
   5  -1   0 82341.2 1725.03  81
   5  -1   0 82827.4 1728.52  87
   5  -1   0 83030.2 1731.40  64
   5  -1   0 90104.7 2093.61   1
  -5  -1  -1 16347.0 407.363  34
  -5  -1  -1 15752.3 597.141  21
  -5  -1  -1 16369.4 627.057  24
   5  -1   1 17050.9 660.020   1
   5  -1   1 16020.4 400.989 106
  -5  -1  -1 15973.3 396.757  97
  -5  -1  -1 16967.8 410.548  39
  -5  -1  -1 16317.6 404.669  36
   5  -1   1 16050.1 396.057  47
  -5  -1  -1 16441.3 408.835  46
  -5  -1  -1 16262.1 396.588  37
   5  -1   1 15536.3 402.222  81
   5  -1   1 15936.8 406.103  87
   5  -1   1 16149.0 399.014  67
   5  -1   1 15276.7 403.507  64
  -5  -1  -1 15974.1 396.787  55
  -5  -1  -2 22503.2 753.825  24
   5  -1   2 21517.0 507.041 106
  -5  -1  -2 21301.2 510.312  97
   5  -1   2 20353.4 763.418   1
  -5  -1  -2 21022.5 499.979  37
   5  -1   2 22452.9 516.128  47
   5  -1   2 20976.8 515.734  64
  -5  -1  -2 22511.3 516.605  54
   5  -1   2 19925.6 485.020  51
  -5  -1  -2 21556.9 511.992  55
   5  -1   3 31431.8 1014.53  30
   5  -1   3 31319.2 989.737   1
  -5  -1  -3 28374.4 1047.20  10
   5  -1   3 30933.1 698.713 106
  -5  -1  -3 31115.3 714.372  97
  -5  -1  -3 32498.8 713.035  89
   5  -1   3 29761.8 694.796 103
   5  -1   3 33294.0 724.452  47
  -5  -1  -3 31816.9 716.831  46
  -5  -1  -3 30125.4 678.741  44
  -5  -1  -3 30060.5 688.355  63
   5  -1   3 30701.9 716.100  64
   5  -1   3 30351.7 696.145  51
  -5  -1  -3 31601.2 715.215  55
  -5  -1  -3 32351.7 712.572  54
   5  -1   4 11702.7 332.824  51
  -5  -1  -4 11801.7 340.535  55
  -5  -1  -4 12483.9 336.412  54
  -5  -1  -4 12343.5 335.771  89
   5  -1   4 11510.2 322.218 103
   5  -1   4 10981.9 301.315  35
  -5  -1  -4 12038.8 338.896  84
  -5  -1  -4 11550.7 323.128  63
   5  -1   4 11882.1 344.404  64
   5  -1   4 11693.7 585.287  30
   5  -1   5 15602.6 407.280  51
   5  -1   5 14019.7 377.317 103
  -5  -1  -5 14241.4 382.544  89
  -5  -1  -5 15485.5 399.551  84
   5  -1   5 13535.6 664.302  26
   5  -1   5 13736.2 668.392  30
  -5  -1  -5 14459.1 388.728  63
   5  -1   5 15216.2 410.971  64
   5  -1   5 13477.2 367.374  35
   5  -1   6 20179.4 518.732  35
   5  -1   6 23313.8 572.034  47
  -5  -1  -6 22307.0 536.863  84
   5  -1   6 23426.1 563.596  64
  -5  -1  -6 22084.5 542.254  63
   5  -1   6 19102.9 830.776  26
   5  -1   6 20507.0 849.151  30
   5  -1   6 23151.4 559.952  51
   5  -1   7 311.537 55.6074  35
  -5  -1  -7 454.954 73.0677 115
  -5  -1  -7 419.232 69.6770  63
   5  -1   7 502.832 80.2387  64
   5  -1   7 311.914 70.7902  51
  -5  -1  -8 513.528 63.0408  90
  -5  -1  -8 442.932 62.7234  93
  -5  -1  -8 318.666 50.7792 115
  -5  -1  -8 414.748 62.6388  82
   5  -1   8 502.440 67.9356  64
   5  -1   8 440.699 64.5617  51
   5  -1   9 289.479 44.6247  64
  -5  -1  -9 240.913 37.5227  90
   5  -1   9 329.345 48.9325  81
   5   0 -10 402.261 53.2777 119
   5   0  -9 37504.1 806.461 112
   5   0  -9 36552.2 806.249 104
   5   0  -9 37001.9 815.137 119
   5   0  -8 1894.04 128.511 111
   5   0  -8 1961.30 122.499 104
   5   0  -8 1983.65 123.816 119
   5   0  -8 2085.82 110.399 114
  -5   0   8 1560.02 238.877  28
  -5   0   7 1848.28 268.530  15
   5   0  -7 1567.60 116.288 119
   5   0  -7 1471.44 122.460 111
   5   0  -7 1517.67 101.426 114
   5   0  -7 1672.57 119.692 104
   5   0  -7 1474.90 117.377  99
   5   0  -7 1631.74 113.046  91
  -5   0   7 1347.28 217.847  28
  -5   0   7 1189.79 221.481  20
  -5   0   7 1686.47 237.259  25
  -5   0   6 272.295 148.499  15
   5   0  -6 332.160 83.6654 116
   5   0  -6 315.993 75.8407  91
   5   0  -6 233.937 71.5645  92
   5   0  -6 205.935 77.3932  99
  -5   0   6 174.135 130.922  28
  -5   0   6 233.778 131.955  20
  -5   0   6 338.725 123.099  21
  -5   0   5 475.672 153.514  15
   5   0  -5 519.754 58.3123   6
   5   0  -5 659.594 86.4950 116
   5   0  -5 519.028 83.1992 111
  -5   0   5 417.737 136.768  28
  -5   0   5 534.998 151.311  21
  -5   0   5 624.917 150.719  24
   5   0  -5 569.564 81.0635  92
  -5   0   4 260.524 111.497  28
  -5   0   4 99.2556 108.110  21
  -5   0   4-39.5867 103.094  24
  -5   0   4 48.3142 93.2391   3
  -5   0   4-14.4813 107.616  15
   5   0  -4 170.575 49.2612   6
   5   0  -4 80.8780 54.9520 118
   5   0  -4 36.5996 43.7491  68
   5   0  -4 46.0166 56.4553  59
  -5   0   3 5941.14 375.123  15
   5   0  -3 6112.86 374.627   1
   5   0  -3 5973.84 199.643 118
   5   0  -3 5789.97 197.168 117
   5   0  -3 5906.70 199.190  92
  -5   0   3 5990.65 181.063  40
   5   0  -3 5827.48 193.509  87
  -5   0   3 5873.24 342.244  28
  -5   0   3 6278.22 197.764  32
  -5   0   3 6405.15 393.812  21
  -5   0   3 6148.23 384.547  24
   5   0  -3 5913.99 200.534  59
   5   0  -2 29232.6 655.658 108
   5   0  -2 29382.8 655.198 118
   5   0  -2 28815.8 649.913 117
   5   0  -2 28921.8 649.787  92
   5   0  -2 28611.3 653.140 102
  -5   0   2 29906.1 926.337  15
  -5   0   2 29130.8 625.435  40
  -5   0   2 29909.9 648.910  32
  -5   0   2 29104.1 939.812  21
  -5   0   2 30786.1 952.611  24
   5   0  -2 28501.7 652.940  59
  -5   0   1 6655.86 206.096  36
   5   0  -1 7208.98 398.793   1
  -5   0   1 6395.09 202.154  34
  -5   0   1 6199.49 194.929  32
  -5   0   1 6939.33 391.704  24
   5   0  -1 5994.97 197.978 102
   5   0   0 7216.33 409.219   1
  -5   0   0 7153.60 219.477  39
  -5   0   0 7107.73 217.176  36
   5   0   0 7111.61 217.327 106
  -5   0   0 7064.74 340.922  27
  -5   0   0 6686.76 211.952  34
  -5   0   0 7248.48 392.784  21
  -5   0  -1 11.7565 94.0047  24
   5   0   1 51.2228 102.393   1
   5   0   1 40.5877 41.3691 103
   5   0   1 48.4162 46.3845 106
  -5   0  -1 44.4630 52.8522  39
  -5   0  -1 47.2918 52.4872  46
  -5   0  -1 43.4191 52.6118  36
   5   0   1 26.1726 47.3265  64
  -5   0  -1 27.9342 48.5005  54
   5   0   1 13.2640 33.4959  51
  -5   0  -1 4.68859 40.0672  55
   5   0   2 5340.23 187.050 106
  -5   0  -2 5405.56 184.715  97
   5   0   2 5380.88 187.236 103
  -5   0  -2 5417.45 186.910  46
  -5   0  -2 5318.52 170.032  37
   5   0   2 5364.65 178.346  51
  -5   0  -2 5443.97 187.035  55
  -5   0  -2 4880.51 332.171   3
   5   0   2 5632.00 366.591   1
  -5   0  -3 18055.7 673.460   3
   5   0   3 19190.2 449.975   6
   5   0   3 18177.1 459.175 106
   5   0   3 18419.2 462.493 103
  -5   0  -3 18908.2 468.186  89
  -5   0  -3 19339.3 463.905  46
   5   0   3 17914.1 427.751  35
  -5   0  -3 18629.6 466.637  84
   5   0   3 18688.3 460.122  51
  -5   0  -3 19420.2 469.721  54
   5   0   3 17100.8 656.355  30
   5   0   4 12805.2 583.654  26
   5   0   4 13413.4 593.353  30
   5   0   4 14333.8 378.673 106
   5   0   4 14197.0 383.804 103
  -5   0  -4 14054.9 363.154  96
  -5   0  -4 14922.9 392.115  89
   5   0   4 13589.1 356.734  35
   5   0   4 15239.7 405.026  47
  -5   0  -4 14720.7 393.869  82
  -5   0  -4 13290.1 364.455  63
   5   0   4 14897.8 391.696  51
   5   0   5 4206.70 332.355  26
   5   0   5 4164.27 329.930  30
   5   0   5 4491.62 176.011 106
   5   0   5 4332.74 181.024 103
  -5   0  -5 4605.19 187.361  89
   5   0   5 4382.66 171.248  35
  -5   0  -5 4685.32 196.323  82
  -5   0  -5 4937.74 194.995  84
  -5   0  -5 4345.53 177.190  63
   5   0   5 4947.26 198.935  51
   5   0   6 48390.3 1038.90  51
  -5   0  -6 46970.3 1030.05  93
  -5   0  -6 46656.6 1014.28  90
   5   0   6 45935.5 1011.90 103
   5   0   6 43320.0 996.958  35
  -5   0  -6 48399.2 1033.66  82
  -5   0  -6 47270.5 1017.23  84
   5   0   6 47588.6 1033.58  64
  -5   0  -6 46213.2 1011.44  63
   5   0   6 38960.5 1295.72  26
   5   0   6 40022.5 1293.04  30
   5   0   7 34942.5 812.288  35
  -5   0  -7 37116.9 826.456  90
   5   0   7 37384.5 817.114 103
  -5   0  -7 37550.9 831.701 115
  -5   0  -7 35670.4 813.020  83
   5   0   7 38262.6 843.652  64
   5   0   7 39522.8 852.231  51
  -5   0  -8 3452.66 142.876  82
   5   0   8 3811.49 150.004  64
  -5   0  -8 3646.97 141.436  90
   5   0   8 3376.38 122.131 103
  -5   0  -8 3185.68 132.050 115
   5   0   9 1343.52 72.7977  64
  -5   0  -9 1059.30 60.9546  90
   5   1  -9 9200.86 250.795 119
   5   1  -9 8818.56 247.031 104
  -5   1   8 757.951 195.122  28
   5   1  -8 599.589 64.8489 112
   5   1  -8 621.128 84.1893 111
   5   1  -8 695.026 80.5475 119
   5   1  -8 621.006 82.1312 104
   5   1  -7 3791.16 171.184 111
   5   1  -7 3565.02 161.000 119
  -5   1   7 3698.89 343.520  25
  -5   1   7 2891.98 323.632  20
  -5   1   7 3749.52 361.229  28
  -5   1   7 3787.32 377.847  15
   5   1  -7 4006.23 167.793  92
   5   1  -7 3770.35 167.289 104
   5   1  -7 3797.86 163.840  99
   5   1  -7 3497.85 149.507  91
   5   1  -6 3517.62 165.584 111
   5   1  -6 3401.20 159.456 116
   5   1  -6 3517.87 153.911 118
  -5   1   6 3181.40 328.074  25
  -5   1   6 3252.23 338.152  28
  -5   1   6 3022.06 328.290  20
  -5   1   6 3587.84 364.083  15
   5   1  -6 3372.07 148.593  91
   5   1  -6 3638.09 162.975  92
   5   1  -6 3314.22 155.087  99
   5   1  -5 3232.43 148.033 118
   5   1  -5 2867.56 139.917 117
   5   1  -5 3140.98 147.002 116
  -5   1   5 2624.57 298.075  20
  -5   1   5 3512.06 334.357  25
  -5   1   5 2929.78 271.769  24
  -5   1   5 2938.55 302.573  28
  -5   1   5 3025.46 332.768  15
   5   1  -5 2985.09 126.172   6
   5   1  -5 3281.74 150.563  92
  -5   1   4 17258.6 678.526   3
  -5   1   4 17231.3 736.454  15
   5   1  -4 16789.5 417.825   6
   5   1  -4 16897.1 430.862 108
   5   1  -4 17254.3 432.298 118
   5   1  -4 17113.4 428.261 117
  -5   1   4 16571.6 695.575  28
  -5   1   4 18041.9 740.547  20
  -5   1   4 17909.6 693.782  24
   5   1  -4 16900.1 421.763  59
   5   1  -3 8937.70 260.216  92
   5   1  -3 8480.73 258.896 102
   5   1  -3 8537.27 251.402  59
  -5   1   3 9234.84 255.790  40
  -5   1   3 8951.80 249.214  45
  -5   1   3 9460.23 472.824  28
  -5   1   3 8995.84 468.972  24
  -5   1   3 9245.64 469.364   3
  -5   1   3 8862.96 483.305  15
   5   1  -3 8844.40 255.888   6
  -5   1   2 8449.59 449.815   3
  -5   1   2 7642.21 427.920   8
  -5   1   2 8724.48 457.909  15
   5   1  -2 8380.89 247.103   6
   5   1  -2 8307.98 243.093  92
   5   1  -2 8452.57 247.743 108
   5   1  -2 8604.82 249.986 118
   5   1  -2 8344.44 242.612 106
  -5   1   2 8482.74 247.905  32
  -5   1   2 8347.92 451.458  24
  -5   1   2 8339.46 232.349  54
  -5   1   2 8644.36 236.295  45
  -5   1   2 8449.65 236.832  40
  -5   1   1 135415. 2994.57   3
  -5   1   1 127146. 2910.61   8
   5   1  -1 131030. 2629.26   6
  -5   1   1 132229. 2609.37  40
   5   1  -1 131662. 2623.27 108
   5   1  -1 133387. 2625.40 118
   5   1  -1 127290. 2621.02 106
  -5   1   1 134458. 2626.68  32
  -5   1   1 135427. 2997.90  24
  -5   1   1 127632. 2611.87  54
  -5   1   0 82941.1 1948.75   8
   5   1   0 86840.4 1717.56   6
   5   1   0 82342.2 1701.02 108
   5   1   0 81985.1 1701.42 118
  -5   1   0 82292.2 1703.46  89
   5   1   0 83221.0 1705.10  86
  -5   1   0 83987.9 1705.18  54
  -5   1   0 84849.8 1997.39  27
  -5   1   0 85458.8 1706.13  34
  -5   1  -1 13973.0 493.562  20
  -5   1  -1 16220.7 620.804  27
  -5   1  -1 16665.7 403.054  34
  -5   1  -1 16127.9 641.701   3
  -5   1  -1 15550.5 552.347   8
   5   1   1 16647.1 407.694   6
   5   1   1 16418.5 406.977 106
   5   1   1 16534.0 410.103 103
  -5   1  -1 16027.5 404.499  89
  -5   1  -1 16387.3 405.748  39
   5   1   1 15980.5 396.330  86
  -5   1  -1 15704.1 397.301  84
   5   1   1 16370.5 402.497  64
  -5   1  -1 16618.3 405.898  54
  -5   1  -2 21162.8 508.361  54
   5   1   2 20739.4 500.576  51
   5   1   2 21546.0 512.793 103
  -5   1  -2 21154.3 509.635  89
  -5   1  -2 21289.0 506.300  39
  -5   1  -2 21224.8 507.319  36
  -5   1  -2 20732.6 492.477  46
  -5   1  -2 20915.5 501.636  82
   5   1   2 20236.1 491.118  86
  -5   1  -2 20536.2 503.079  84
   5   1   2 21252.0 505.362  64
  -5   1  -2 20479.0 746.449   3
   5   1   2 21970.5 505.413   6
  -5   1  -3 31351.7 972.256   3
   5   1   3 32005.4 699.287   6
   5   1   3 32090.2 718.464  51
  -5   1  -3 31015.2 705.669  96
   5   1   3 31445.6 720.501 103
  -5   1  -3 31399.1 696.322  46
  -5   1  -3 31492.9 716.337  82
   5   1   3 30414.6 691.699  86
  -5   1  -3 30984.3 716.458  84
  -5   1  -3 31169.8 697.330  65
   5   1   3 31303.2 713.333  64
   5   1   3 30340.5 682.635  35
  -5   1  -4 12299.4 352.219  89
   5   1   4 12508.0 352.802 103
  -5   1  -4 12282.2 332.297  96
  -5   1  -4 11700.2 328.559  90
   5   1   4 12552.7 354.628  51
  -5   1  -4 12740.6 354.825  82
  -5   1  -4 11345.8 315.130  65
   5   1   4 12143.2 345.749  64
   5   1   4 11973.9 325.365  35
   5   1   5 14583.0 389.486  35
  -5   1  -5 15272.4 410.986  93
   5   1   5 14790.5 409.547 103
  -5   1  -5 13779.3 371.353  96
  -5   1  -5 14147.2 392.108  90
  -5   1  -5 14728.8 412.995 115
  -5   1  -5 14656.8 388.068 105
  -5   1  -5 15441.6 416.914  82
  -5   1  -5 15400.7 412.346  84
   5   1   5 15145.6 409.658  64
   5   1   5 16009.2 424.076  51
  -5   1  -6 22897.8 567.752  82
  -5   1  -6 23184.6 561.793  83
   5   1   6 22220.4 558.903 103
  -5   1  -6 21763.8 547.456  90
  -5   1  -6 23566.5 568.064  93
   5   1   6 22542.4 559.453  64
   5   1   6 21167.5 538.986  35
  -5   1  -7 437.312 78.6783  93
  -5   1  -7 400.589 71.0553  90
   5   1   7 490.096 70.3792 103
   5   1   7 400.167 73.4914  64
   5   1   7 388.281 59.1158 106
  -5   1  -7 449.199 78.1636 115
  -5   1  -7 476.713 73.9354  80
  -5   1  -7 358.817 69.5875  83
  -5   1  -8 426.544 63.9336  90
   5   1   8 447.442 58.1270 103
  -5   1  -8 440.657 62.2945 115
   5   1   8 400.401 64.5829  64
  -5   1  -9 300.025 48.2292  94
  -5   1  -9 232.107 39.1156 109
   5   1   9 259.406 42.9088  64
  -5   2   9 8507.96 240.684  45
  -5   2   8 19782.5 853.654  28
   5   2  -8 20477.9 484.911 111
   5   2  -8 20721.5 487.714 104
   5   2  -7 29704.6 687.251 118
   5   2  -7 31068.8 694.914 111
  -5   2   7 27221.9 1048.25  25
  -5   2   7 31228.6 1142.15  28
  -5   2   7 28642.2 1129.21  15
   5   2  -7 30457.2 695.196  92
  -5   2   6 7897.55 545.641  15
   5   2  -6 7957.97 257.717 111
   5   2  -6 7764.47 243.587 116
   5   2  -6 8212.16 259.289 118
   5   2  -6 8235.50 248.970 117
  -5   2   6 7963.92 526.950  25
  -5   2   6 7567.54 521.885  20
  -5   2   6 7495.32 517.145  28
   5   2  -6 7430.10 232.652  56
   5   2  -6 8143.02 260.296  92
  -5   2   5 29648.0 1092.49  15
   5   2  -5 30306.8 689.212  92
   5   2  -5 28687.3 659.830  99
   5   2  -5 29884.5 681.507 108
   5   2  -5 30865.0 692.284 118
   5   2  -5 29457.3 675.588 117
   5   2  -5 29830.3 673.458 116
  -5   2   5 30928.2 1093.29  28
  -5   2   5 29516.1 1077.72  25
  -5   2   5 28718.8 1067.65  20
   5   2  -5 27766.0 663.270  56
   5   2  -4 4534.40 178.181 108
   5   2  -4 4519.65 174.978 117
  -5   2   4 4988.89 184.639  45
  -5   2   4 4903.52 392.505  28
  -5   2   4 4951.05 390.259  25
   5   2  -4 4524.94 170.635  56
   5   2  -3 15396.8 401.546 118
   5   2  -3 14736.5 395.532 113
  -5   2   3 15571.8 396.687  45
  -5   2   3 15512.2 401.063  40
   5   2  -3 15495.0 394.898 102
   5   2  -3 15543.3 397.744  92
  -5   2   3 15633.3 404.039  32
  -5   2   3 15075.7 656.025  20
  -5   2   3 16075.4 691.190  15
   5   2  -3 15299.1 395.339   6
  -5   2   2 74202.9 1589.02 105
   5   2  -2 77268.8 1603.60 108
   5   2  -2 76939.0 1590.92 106
   5   2  -2 76679.6 1604.15 118
   5   2  -2 76490.3 1605.26 113
   5   2  -2 79009.2 1602.17 102
   5   2  -2 77516.1 1598.68  92
  -5   2   2 79370.2 1602.45  45
  -5   2   2 79534.9 1603.56  40
  -5   2   2 78223.4 1932.75  20
  -5   2   2 79250.0 1607.47  32
  -5   2   2 76440.6 1952.55  25
  -5   2   2 80781.9 1997.68   3
  -5   2   2 78730.7 1987.77  15
   5   2  -2 78329.4 1608.13   6
  -5   2   1 36386.5 1133.99   3
  -5   2   1 32054.1 1008.42   8
   5   2  -1 36704.9 804.702   6
   5   2  -1 36021.2 790.472 106
   5   2  -1 36585.1 797.460 108
   5   2  -1 36411.5 799.495 113
   5   2  -1 36345.6 794.952 118
   5   2  -1 37005.9 798.142 102
   5   2  -1 36063.8 786.835  92
  -5   2   1 37188.6 795.436  45
  -5   2   1 36222.3 791.395  40
   5   2  -1 35673.9 794.731  86
  -5   2   1 34495.9 1062.12  25
  -5   2   1 35165.9 1029.04  20
  -5   2   1 35046.8 778.562  54
  -5   2   0 9973.86 438.511   8
   5   2   0 12459.8 328.246   6
   5   2   0 11985.4 318.474 106
   5   2   0 11580.9 310.189 118
   5   2   0 11672.1 302.909  92
  -5   2   0 11031.3 307.650  89
  -5   2   0 12107.9 318.430  36
   5   2   0 11810.5 316.976  86
  -5   2   0 11328.4 304.574  84
  -5   2   0 11990.0 313.011  54
  -5   2   0 11955.3 557.109  27
  -5   2   0 11506.6 494.894  25
  -5   2   0 11586.3 306.493  34
  -5   2   0 10829.0 450.637  20
   5   2   1 3421.39 149.231   6
   5   2   1 3372.41 138.665 108
  -5   2  -1 3176.32 145.456  89
  -5   2  -1 3650.69 145.141  39
  -5   2  -1 3257.33 130.159  46
  -5   2  -1 3484.17 145.411  36
   5   2   1 3323.96 142.489  86
  -5   2  -1 3468.02 145.496  84
  -5   2  -1 3255.15 138.513  82
   5   2   1 3231.72 134.688  64
  -5   2  -1 3363.42 296.160  27
  -5   2  -1 3425.57 138.495  34
  -5   2  -1 2999.44 225.382  25
  -5   2  -2 794.034 83.7655 115
  -5   2  -2 782.759 82.4044  96
  -5   2  -2 809.206 87.9988  89
  -5   2  -2 774.797 80.2731  39
  -5   2  -2 768.247 82.6182  36
  -5   2  -2 1056.99 73.0919  46
   5   2   2 895.236 78.4546  86
  -5   2  -2 814.005 86.2236  84
  -5   2  -2 828.308 81.2852  82
  -5   2  -2 913.648 86.1300  65
   5   2   2 763.923 73.8132  64
   5   2   2 897.991 83.7672   6
  -5   2  -3 32355.9 757.101  93
  -5   2  -3 34557.7 771.988  96
   5   2   3 34378.6 781.881 103
  -5   2  -3 34613.0 780.691  89
  -5   2  -3 34943.6 781.903 115
  -5   2  -3 34606.2 777.439 105
  -5   2  -3 34394.0 778.223  82
   5   2   3 32704.2 757.884  86
  -5   2  -3 33979.4 777.568  84
  -5   2  -3 34293.4 763.803  65
   5   2   3 33318.0 760.349  61
   5   2   3 33121.7 756.877  64
  -5   2  -3 32620.2 1097.32  10
  -5   2  -4 11860.5 335.400 105
  -5   2  -4 11602.6 344.962 115
   5   2   4 11144.9 316.922  86
  -5   2  -4 11696.0 344.384  82
  -5   2  -4 11738.7 329.614  96
   5   2   4 11196.5 339.067 103
  -5   2  -4 11296.0 322.311  90
  -5   2  -4 11021.6 328.196  93
   5   2   4 10788.8 316.635  61
   5   2   4 11449.2 326.021  64
   5   2   4 11996.4 348.509  51
  -5   2  -5 7164.41 238.359  96
   5   2   5 7970.10 269.051 103
  -5   2  -5 7439.95 251.456  90
  -5   2  -5 8158.55 265.781  93
   5   2   5 7800.92 253.754  64
  -5   2  -5 8012.87 272.677 115
  -5   2  -5 7624.16 250.277 105
  -5   2  -5 8192.83 273.132  82
   5   2   6 9699.16 290.221  64
   5   2   6 9655.33 302.625 103
  -5   2  -6 9407.92 292.489  90
  -5   2  -6 9597.90 300.670  93
  -5   2  -6 9958.31 305.931  83
   5   2   7 1280.86 96.9029 103
   5   2   7 1253.99 92.0485  64
  -5   2  -7 1211.97 98.3356 115
  -5   2  -7 1296.38 98.4577  80
  -5   2  -7 1111.97 93.2495  83
  -5   2  -8 3461.55 128.932 109
   5   2   8 3943.61 140.967 103
  -5   2  -8 3875.41 147.395  94
   5   2   8 3711.26 132.512  64
  -5   2  -9 282.892 40.8069  94
  -5   3   9 3904.77 149.017  40
  -5   3   8 9233.96 282.354  40
  -5   3   8 9107.05 273.624  45
   5   3  -7 1630.96 97.9103 111
   5   3  -7 1927.83 115.470 118
   5   3  -7 1879.02 116.284  92
   5   3  -7 1920.45 103.058  56
   5   3  -6 10938.3 318.239 118
   5   3  -6 10293.8 297.967 111
   5   3  -6 10075.5 284.884 117
   5   3  -6 11082.7 316.888  92
  -5   3   6 10189.6 612.899  15
   5   3  -6 10238.7 302.166  56
  -5   3   6 10977.9 634.816  28
  -5   3   6 10189.7 610.900  25
  -5   3   5 8041.48 542.447  28
  -5   3   5 8306.00 550.387  25
   5   3  -5 8573.95 274.901 118
   5   3  -5 7720.84 255.517 108
   5   3  -5 8373.26 253.506 117
   5   3  -5 7672.35 240.899 116
   5   3  -5 8498.24 270.917  92
  -5   3   5 8670.25 282.895  40
  -5   3   5 8381.41 276.749  45
   5   3  -5 8019.60 262.033  56
   5   3  -5 8564.54 273.238  69
  -5   3   5 7418.99 517.038  15
  -5   3   4 1526.56 239.990  20
  -5   3   4 1549.03 257.121  25
   5   3  -4 1515.69 106.979 108
   5   3  -4 1440.32 106.248 113
  -5   3   4 1785.09 254.524  15
  -5   3   4 1507.04 112.570  45
  -5   3   4 1574.63 115.910  40
   5   3  -4 1540.67 114.335  69
   5   3  -4 1654.25 111.373  56
  -5   3   3 8939.59 278.936  32
  -5   3   3 8675.37 509.993  20
  -5   3   3 9032.41 525.068  15
   5   3  -3 8958.09 281.106 118
   5   3  -3 9087.27 278.077  92
  -5   3   3 9200.12 282.381  45
  -5   3   3 8998.73 281.523  40
  -5   3   3 8644.48 267.601  65
   5   3  -3 8736.68 276.400  56
   5   3  -2 19685.0 488.443 118
  -5   3   2 18627.7 474.620 105
   5   3  -2 19430.6 463.951 106
   5   3  -2 19727.5 490.650 113
   5   3  -2 18611.6 469.579 102
  -5   3   2 20099.1 491.686  45
  -5   3   2 19929.9 490.875  40
   5   3  -2 19971.6 484.859  86
  -5   3   2 19202.3 481.763  65
  -5   3   2 19011.2 774.841  25
  -5   3   2 20879.7 492.242  32
  -5   3   2 17716.4 729.585  20
   5   3  -1 12416.1 611.729   4
   5   3  -1 12921.2 347.809 106
   5   3  -1 13559.1 359.824 118
  -5   3   1 13036.1 360.303 105
   5   3  -1 13577.7 365.269 113
  -5   3   1 13224.8 361.663  96
   5   3  -1 13532.9 355.698 102
  -5   3   1 13455.1 363.973  45
  -5   3   1 13654.2 363.839  40
   5   3  -1 13120.0 356.085  74
   5   3  -1 13363.4 360.550  86
  -5   3   1 13339.3 362.751  65
  -5   3   1 13410.0 341.785  34
  -5   3   1 13276.7 597.130  25
  -5   3   1 13829.3 361.561  32
   5   3   0 18984.8 460.890 118
  -5   3   0 19114.3 478.196 105
   5   3   0 19027.2 472.261 113
  -5   3   0 19011.0 476.729  96
  -5   3   0 19225.9 453.850  39
   5   3   0 18007.3 434.108  38
  -5   3   0 18981.8 459.333  36
   5   3   0 18791.8 463.164  74
   5   3   0 19189.9 474.937  86
  -5   3   0 19126.7 477.126  65
  -5   3   0 18960.4 779.736  27
  -5   3   0 18790.3 444.202  34
  -5   3   0 17555.8 678.477  25
   5   3   1 43879.0 944.207 103
  -5   3  -1 43940.7 950.941  96
  -5   3  -1 43038.5 921.937  36
  -5   3  -1 42960.1 914.349  39
   5   3   1 40882.4 910.476  38
   5   3   1 41827.1 923.213  74
   5   3   1 42972.8 942.907  86
  -5   3  -1 42651.0 926.300  78
  -5   3  -1 42432.2 935.133  83
  -5   3  -1 43438.7 950.112 105
  -5   3  -1 42549.3 934.849 115
  -5   3  -1 43684.4 1327.23  27
   5   3   2 14450.2 385.272 103
  -5   3  -2 13608.1 365.491 101
  -5   3  -2 14816.2 386.894  65
  -5   3  -2 13247.3 378.437 115
   5   3   2 13459.9 353.722  74
   5   3   2 14015.3 379.426  86
  -5   3  -2 13509.5 351.009  78
  -5   3  -2 13957.8 381.141  83
  -5   3  -3 24835.1 597.608  96
   5   3   3 25187.7 600.027 103
  -5   3  -3 23229.4 572.644  93
  -5   3  -3 25100.9 593.612  65
   5   3   3 23804.1 587.332  61
  -5   3  -3 25127.3 600.477 105
  -5   3  -3 24869.2 601.958 115
   5   3   3 24710.2 589.364  86
  -5   3  -3 25039.4 601.596  83
  -5   3  -4 466.157 79.4518  96
   5   3   4 387.361 70.2158  61
   5   3   4 407.711 60.1522  64
  -5   3  -4 470.841 83.4321 105
  -5   3  -4 398.704 84.9723 115
   5   3   4 393.173 64.8919  86
  -5   3  -4 437.508 82.0385  83
  -5   3  -5 7832.08 244.169  66
   5   3   5 8118.53 256.352  61
   5   3   5 7521.13 237.159  64
  -5   3  -5 8587.93 282.994 115
   5   3   5 7932.87 248.906  86
  -5   3  -5 8299.18 277.217  83
   5   3   6 8399.39 265.333 103
  -5   3  -6 8702.94 270.388  94
   5   3   6 7819.26 232.784  64
  -5   3  -6 8627.02 271.555  80
   5   3   6 7929.19 231.659  86
  -5   3  -6 7448.04 237.242 109
  -5   3  -7 1991.58 113.862  80
  -5   3  -7 1922.26 109.187  83
   5   3   7 1833.25 106.368 103
  -5   3  -7 2043.87 114.394  94
  -5   3  -7 1691.90 92.6748 109
   5   3   8 106.897 41.7324 103
  -5   3  -8 101.519 45.9518  94
   5   3   8 134.692 34.4110 106
  -5   4   9 2367.28 90.4513  77
  -5   4   8 15256.3 375.233  45
  -5   4   8 15800.3 380.553  40
   5   4  -7 861.561 81.6538  92
  -5   4   7 782.014 86.4685  45
  -5   4   7 858.435 88.4901  40
   5   4  -7 727.945 81.0614 118
  -5   4   7 778.354 83.7104  32
  -5   4   6 641.864 82.6419  32
   5   4  -6 591.055 65.2694 108
   5   4  -6 667.486 89.0770 118
   5   4  -6 678.691 87.0872  92
  -5   4   6 757.817 90.9640  45
  -5   4   6 506.598 82.9894  40
  -5   4   6 602.847 83.1953  78
   5   4  -6 749.176 87.1538  69
   5   4  -6 648.868 78.4276  56
  -5   4   5 2381.98 141.629  32
  -5   4   5 2354.87 287.010  15
   5   4  -5 2577.70 132.501 108
   5   4  -5 2158.47 115.641 117
   5   4  -5 2416.82 132.579 113
   5   4  -5 2481.25 140.061  92
  -5   4   5 2301.11 132.919 101
  -5   4   5 2590.98 147.758  45
  -5   4   5 2752.22 151.790  40
  -5   4   5 2549.47 144.980  78
   5   4  -5 2347.02 140.626  69
   5   4  -5 2463.61 140.209  56
   5   4  -4 15785.1 410.586 108
   5   4  -4 14830.7 415.664 118
   5   4  -4 15417.1 413.715 113
  -5   4   4 14385.7 409.661 101
  -5   4   4 15133.7 419.590  45
  -5   4   4 14981.8 418.043  40
   5   4  -4 14805.5 412.382  56
  -5   4   4 14755.8 405.748  32
   5   4  -3 66.0234 65.5938 118
  -5   4   3 7.45261 66.6366 101
  -5   4   3 89.7211 65.9349  45
  -5   4   3 74.2287 66.3708  40
  -5   4   3 66.8463 57.6942  65
   5   4  -3 82.9340 65.0750  69
  -5   4   3 89.7037 58.7373  32
   5   4  -2 6464.79 460.593   4
   5   4  -2 7646.20 253.267 118
   5   4  -2 7697.08 258.015 113
  -5   4   2 6993.37 241.107  96
  -5   4   2 7645.50 262.462 101
  -5   4   2 7575.82 257.575  45
  -5   4   2 7341.17 252.613  40
   5   4  -2 7751.34 246.446  86
  -5   4   2 6978.89 242.308  65
   5   4  -2 7265.64 255.548  69
  -5   4   2 7411.47 243.201  32
   5   4  -1 12827.2 662.888   4
   5   4  -1 14320.7 366.145 106
   5   4  -1 13867.2 381.429 118
   5   4  -1 14341.4 393.390 113
  -5   4   1 14247.8 391.119  96
   5   4  -1 14213.6 366.043 102
  -5   4   1 14344.2 398.770 101
  -5   4   1 13631.6 352.397  39
  -5   4   1 14067.2 367.573  36
   5   4  -1 13940.3 386.782  74
   5   4  -1 14528.0 389.042  86
  -5   4   1 14812.8 398.631  78
  -5   4   1 14124.5 389.459  65
  -5   4   1 13926.6 699.815  27
   5   4   0 25289.4 979.213   4
   5   4   0 25181.8 606.983 118
   5   4   0 26141.2 626.242 113
  -5   4   0 26681.7 636.158  96
  -5   4   0 26530.7 633.446 101
   5   4   0 25339.4 594.608  38
   5   4   0 25784.2 620.471  74
  -5   4   0 26780.6 628.114  78
  -5   4   0 26750.1 633.412  65
  -5   4   0 26693.7 1009.33  27
  -5   4  -1 3648.17 362.529  27
   5   4   1 3705.05 344.839   4
  -5   4  -1 4062.99 185.193 105
   5   4   1 3971.33 166.767 113
  -5   4  -1 4207.97 185.276  96
  -5   4  -1 4060.13 175.900 101
   5   4   1 4058.29 158.164  38
   5   4   1 3819.98 163.087  74
   5   4   1 4059.12 175.440  86
  -5   4  -1 3904.29 167.019  78
  -5   4  -1 4009.00 171.970  83
  -5   4  -1 3981.53 178.768  65
   5   4   1 3937.99 167.679  58
   5   4   2 36335.1 816.912  74
   5   4   2 37592.0 842.942  86
  -5   4  -2 35368.0 805.870  78
  -5   4  -2 36612.2 837.022  83
   5   4   2 35197.3 816.009  38
  -5   4  -2 38263.0 852.529  96
   5   4   2 37153.2 831.227 103
  -5   4  -2 37637.7 827.688 101
   5   4   3 1055.54 79.3807  74
   5   4   3 1014.29 94.2906  86
  -5   4  -3 960.731 101.261  83
   5   4   3 1020.43 87.5762  38
   5   4   3 906.587 89.8411 103
  -5   4  -3 847.652 79.9334 101
  -5   4  -3 1023.00 91.6716  94
  -5   4  -3 1087.40 106.752  66
   5   4   3 1041.63 98.0947  61
   5   4   4 4558.55 184.829  86
  -5   4  -4 4633.80 201.394  80
  -5   4  -4 4527.85 195.869  83
   5   4   4 4408.11 183.726 103
  -5   4  -4 4566.94 186.301  94
  -5   4  -4 4484.39 188.466  66
   5   4   4 4697.72 188.251  61
  -5   4  -5 19273.0 489.406  88
  -5   4  -5 20744.1 519.494  80
   5   4   5 20461.1 494.289  86
  -5   4  -5 20833.7 516.176  83
  -5   4  -5 20032.6 485.576  66
   5   4   5 19718.0 499.670 103
  -5   4  -5 20171.6 502.860  94
   5   4   6 2468.24 109.417  86
   5   4   6 2540.23 121.784 103
  -5   4  -6 2703.70 128.423  94
   5   4   7 255.918 47.7997 103
  -5   4  -7 247.203 54.3026  94
  -5   5   8 3632.93 125.469  77
  -5   5   7 1597.86 97.5557  45
  -5   5   7 1546.45 94.3525  40
   5   5  -7 1456.00 89.2047 118
  -5   5   7 1487.39 92.2690  58
   5   5  -6 7150.19 224.445  92
  -5   5   6 7320.55 237.869  45
  -5   5   6 7044.44 221.993  78
   5   5  -6 7330.99 233.724 118
  -5   5   6 7025.41 238.963  58
  -5   5   5 9987.75 291.999 101
   5   5  -5 10531.0 304.357  92
  -5   5   5 10290.6 310.387  45
  -5   5   5 10349.9 306.571  78
   5   5  -5 10404.9 290.887 108
   5   5  -5 9978.60 297.023 113
  -5   5   5 9848.35 288.935  32
   5   5  -4 18793.0 467.484 108
   5   5  -4 17619.1 472.836 118
   5   5  -4 18833.7 475.374 113
  -5   5   4 18140.9 471.617 101
  -5   5   4 18770.0 479.743  45
  -5   5   4 18677.2 481.221  78
   5   5  -4 17739.1 476.197  69
  -5   5   4 16677.7 445.033  32
   5   5  -3 7452.25 256.755 118
  -5   5   3 7609.61 262.258 101
  -5   5   3 7867.13 265.340  78
  -5   5   3 6996.52 233.357  66
   5   5  -3 7390.01 256.709  69
  -5   5   3 6921.69 230.805  32
  -5   5   2 5089.56 213.829 101
   5   5  -2 4939.72 199.642 118
   5   5  -2 4973.43 203.686 113
  -5   5   2 5241.32 211.673  78
  -5   5   2 4936.20 424.985  27
   5   5  -2 4463.32 393.306   4
   5   5  -1 5031.23 200.894  74
   5   5  -1 4987.32 193.632  86
  -5   5   1 5367.78 212.065  78
  -5   5   1 5208.71 212.844 101
   5   5  -1 4710.33 190.468 118
   5   5  -1 5258.55 205.118 113
   5   5   0 199.785 60.1732 113
   5   5   0 152.134 58.7455 118
   5   5   0 196.578 52.8208 106
   5   5   0 200.341 58.8339  74
   5   5   0 329.251 67.9905  86
  -5   5   0 174.912 67.1875  78
  -5   5   0 160.736 56.1673  58
   5   5   0 355.481 144.460   4
   5   5   1 1566.76 238.600   4
   5   5   1 1756.60 110.872 113
   5   5   1 1925.66 102.955 102
  -5   5  -1 1912.11 126.015 101
   5   5   1 1831.90 108.068  38
  -5   5  -1 1911.67 134.720  66
   5   5   1 1890.67 118.750  58
   5   5   1 1970.80 118.993  74
  -5   5  -1 1979.13 122.264  80
  -5   5  -1 1897.65 119.339  78
   5   5   2 21549.6 530.749  74
  -5   5  -2 22565.8 546.679  80
   5   5   2 22780.9 552.807  86
   5   5   2 20687.4 524.491  38
  -5   5  -2 22192.5 560.766  66
   5   5   3 6353.34 204.521  74
  -5   5  -3 6524.98 232.278  80
   5   5   3 6606.12 226.819  86
  -5   5  -4 1167.27 96.9628  88
  -5   5  -4 1038.43 101.992  80
   5   5   4 1180.93 90.2746  86
   5   5   4 939.576 78.3834  38
  -5   5  -4 1000.04 92.1469  66
   5   5   4 877.751 76.1811 103
  -5   5  -5 291.866 57.9089  88
  -5   5  -5 298.583 73.3894  80
   5   5   5 315.992 54.9973  86
  -5   5  -6 631.068 56.3489  56
   5   5   6 551.032 51.4370  86
   5   5   7 4416.15 124.644 106
  -5   5  -7 4415.63 128.567 110
  -5   6   7 3726.75 115.647  95
   5   6  -7 3654.84 110.963 118
  -5   6   7 3977.74 120.970  77
  -5   6   6 2805.78 118.156  58
   5   6  -6 2798.85 109.893  92
   5   6  -5 458.681 67.1849  92
  -5   6   5 445.080 66.4114  77
  -5   6   5 385.899 64.2331  45
   5   6  -5 428.199 68.4499 118
  -5   6   5 422.680 67.8206  58
  -5   6   4 4667.80 175.306  77
  -5   6   4 4785.38 180.825  78
   5   6  -4 4866.88 171.671 108
   5   6  -4 4749.40 179.902 118
   5   6  -4 4629.73 175.633 113
  -5   6   4 4291.41 167.396   7
  -5   6   3 150.416 56.2873  77
  -5   6   3 213.857 67.3884  78
   5   6  -3 140.487 56.9260 113
   5   6  -3 166.685 61.3308 108
   5   6  -3 154.350 64.2172 118
  -5   6   3 175.808 61.2689  58
   5   6  -3 254.217 70.1319  92
  -5   6   2 8750.58 527.129  27
  -5   6   2 9253.88 270.676  77
  -5   6   2 9668.51 279.231  88
  -5   6   2 10460.8 308.905  78
   5   6  -2 10769.6 297.414 118
   5   6  -2 10336.0 305.081 113
  -5   6   2 10032.3 285.092  66
  -5   6   2 10260.3 300.160  58
  -5   6   1 3947.96 165.344  88
   5   6  -1 3896.14 154.755  86
   5   6  -1 3913.06 157.252 118
   5   6  -1 4117.80 171.250 113
  -5   6   1 4171.02 171.762  66
  -5   6   1 3678.42 156.309  58
  -5   6   0 10497.2 314.310  66
   5   6   0 10485.3 305.304 113
   5   6   0 10815.1 311.615  74
  -5   6   0 10788.5 316.570  88
   5   6   0 10671.2 303.254  86
  -5   6  -1 1237.72 102.817  66
   5   6   1 1176.88 89.4964  74
  -5   6  -1 1163.44 102.399  88
  -5   6  -1 1108.31 88.5058  76
   5   6   1 1071.32 87.7456  86
   5   6   2 1443.51 84.5271 106
  -5   6  -2 1532.03 108.384  66
  -5   6  -2 1382.64 96.1636   7
   5   6   2 1413.65 92.2497  74
  -5   6  -2 1502.68 109.357  88
  -5   6  -2 1282.45 80.0613  76
  -5   6  -3 1014.68 81.1204 110
   5   6   3 1229.17 76.5654  74
   5   6   3 1268.10 89.0553  86
  -5   6  -4 6005.38 190.387  88
   5   6   4 6241.85 190.278  86
  -5   6  -4 5934.34 187.095 110
  -5   6  -4 6152.71 190.725  66
   5   6   5 1101.79 64.2170 106
  -5   6  -5 994.915 67.0093 110
   5   6   5 1100.01 65.0383  86
   5   7  -5 482.825 49.4593 118
  -5   7   5 383.165 45.8165  58
   5   7  -5 479.278 46.4877  92
   5   7  -4 465.866 55.4621 118
  -5   7   4 485.244 53.2497  76
  -5   7   4 365.998 40.0213   7
  -5   7   4 459.498 53.6232  58
   5   7  -3 2314.78 106.592  92
   5   7  -3 2277.20 100.924 108
   5   7  -3 2371.15 103.000 118
   5   7  -3 2309.22 104.513 113
  -5   7   3 2312.03 106.871  76
  -5   7   3 2218.44 102.090   7
  -5   7   3 2222.39 100.146  58
   5   7  -2 646.236 67.6616  92
   5   7  -2 558.855 59.9755 118
   5   7  -2 649.166 66.9478 113
  -5   7   2 643.088 69.8262  76
  -5   7   2 635.243 56.5564  58
  -5   7   2 632.048 69.3236   7
   5   7  -1 4263.17 146.147  92
   5   7  -1 3995.31 145.910 113
  -5   7   1 3915.06 136.793  66
  -5   7   1 4294.47 158.208   7
  -5   7   0 76.6633 47.6308  88
  -5   7   0 128.883 46.3860  76
  -5   7   0 92.6531 50.4197  66
   5   7   0 127.420 45.8511  92
  -5   7  -1 342.478 59.7328  66
  -5   7  -1 249.135 53.4657  88
  -5   7  -1 286.445 46.8536  76
   5   7   1 317.654 44.5610  86
  -5   7  -1 277.556 51.6643   7
  -5   7  -2 4023.45 139.715  88
   5   7   2 3794.95 127.470  86
   5   7   2 3737.53 123.134 108
  -5   7  -2 4051.44 139.378  66
  -5   7  -2 3769.37 125.180   7
   5   7   3 9445.44 234.467  86
  -5   7  -3 9636.23 240.373  66
   6  -7  -3 639.174 49.1565  73
   6  -7  -3 686.368 46.5085  57
  -6  -7   2 1108.20 56.9328  55
   6  -7  -2 1069.31 62.0700  57
  -6  -7   2 1178.39 69.1069  97
  -6  -7   1 3993.73 126.127  55
   6  -7  -1 4186.22 127.302  57
  -6  -7   0 13444.7 310.738  55
   6  -7   0 13212.3 305.359  57
  -6  -7   0 13226.9 311.713  97
  -6  -7  -1 1069.46 59.8788  55
   6  -7   1 981.928 54.9243  57
  -6  -7  -1 992.666 56.9067  97
   6  -6  -5 208.581 42.0756 114
   6  -6  -5 198.795 40.5015  73
   6  -6  -5 228.242 42.5433  57
  -6  -6   4 1076.20 78.7577  52
   6  -6  -4 1200.23 76.1876  57
   6  -6  -4 1196.59 77.4196  73
  -6  -6   3 782.588 67.9776  44
   6  -6  -3 825.517 76.2965  68
  -6  -6   3 832.011 79.0225  52
   6  -6  -3 753.249 69.5153  57
   6  -6  -3 782.309 70.9111  73
  -6  -6   2 1376.68 92.2295  44
   6  -6  -2 1267.85 93.1585  68
  -6  -6   2 1450.82 100.639  52
   6  -6  -2 1426.80 89.8677  57
   6  -6  -1 273.026 63.6918  68
  -6  -6   1 300.665 49.5324  63
   6  -6  -1 238.424 54.0610  57
  -6  -6   0 7483.56 195.691  63
   6  -6   0 7611.44 216.439  68
   6  -6   0 7249.64 204.981  57
  -6  -6   0 7126.52 213.164  52
  -6  -6   0 7618.77 218.793  97
   6  -6   1 3025.08 129.429  62
  -6  -6  -1 2833.09 117.053  63
   6  -6   1 2925.87 129.716  68
   6  -6   1 2881.89 123.275  57
  -6  -6  -1 2816.49 124.860  52
   6  -6   2 4705.52 155.903  62
  -6  -6  -2 4342.71 146.349  63
   6  -6   2 4561.79 159.564  68
   6  -6   2 4300.67 150.790  57
  -6  -6  -2 4734.24 160.919  55
  -6  -6  -2 4561.22 158.123  97
   6  -6   3 331.656 45.8680  62
  -6  -6  -3 343.153 46.1532  63
   6  -6   3 346.754 52.7258  68
   6  -6   3 295.618 46.2325  57
  -6  -6  -3 344.067 48.6111  97
  -6  -6  -4 3411.19 107.606  55
  -6  -6  -4 3112.19 99.9417  63
   6  -6   4 3209.26 105.873  68
   6  -5  -7 2122.28 94.2074 114
   6  -5  -6 3200.30 123.889  57
   6  -5  -6 3051.47 117.000 119
   6  -5  -6 3409.90 135.940 114
   6  -5  -5 1119.49 81.9204  73
   6  -5  -5 1162.82 83.5703  57
   6  -5  -4 2668.11 128.113  57
   6  -5  -4 2508.17 123.283  91
   6  -5  -4 2709.57 130.727  73
   6  -5  -4 2691.85 139.058  68
  -6  -5   4 2562.23 128.415  44
  -6  -5   4 2653.88 137.536  33
  -6  -5   3 5219.38 197.702  37
  -6  -5   3 5377.93 203.913  44
   6  -5  -3 5966.20 215.885  68
  -6  -5   3 5430.50 211.970  33
   6  -5  -3 5565.78 197.575  57
  -6  -5   2 2348.40 135.515  37
  -6  -5   2 2449.46 139.688  44
   6  -5  -2 2613.15 132.391  57
   6  -5  -2 2531.77 143.987  68
  -6  -5   2 2481.25 143.272  33
  -6  -5   1 1429.07 113.064  44
   6  -5  -1 1339.06 101.546  57
   6  -5  -1 1327.45 108.579  75
   6  -5  -1 1275.78 110.084  62
  -6  -5   1 1239.40 86.8649  63
   6  -5  -1 1298.79 111.652  68
   6  -5  -1 1234.05 101.825   5
   6  -5   0 8124.15 267.359   5
   6  -5   0 7889.77 255.343  57
  -6  -5   0 8399.40 270.863  52
  -6  -5   0 8507.40 276.555  44
   6  -5   0 8202.37 272.416  75
   6  -5   0 8183.09 272.725  62
  -6  -5   0 7982.03 243.193  63
  -6  -5   0 8223.15 270.328  33
   6  -5   1 14382.9 389.192  57
  -6  -5  -1 15512.0 398.748  52
  -6  -5  -1 15049.8 406.422  97
   6  -5   1 15523.4 412.407  75
  -6  -5  -1 14814.3 405.799  44
   6  -5   1 15022.2 409.830  62
  -6  -5  -1 14804.3 381.525  63
  -6  -5  -1 14699.0 397.614  33
   6  -5   2 2642.49 139.098  75
  -6  -5  -2 2468.95 119.788  63
   6  -5   2 2524.38 136.202  62
   6  -5   2 2619.32 139.649  67
  -6  -5  -2 2386.35 112.216  54
   6  -5   2 2387.88 123.353  57
  -6  -5  -2 2654.16 134.951  55
  -6  -5  -2 2323.25 116.305  52
   6  -5   3 2447.46 130.709  75
   6  -5   3 2379.19 116.530  57
  -6  -5  -3 2472.77 125.767  55
  -6  -5  -3 2636.66 119.215  63
   6  -5   3 2546.91 129.787  62
   6  -5   3 2503.86 130.882  67
  -6  -5  -3 2464.54 125.777  97
   6  -5   4 953.203 82.0692  75
   6  -5   4 858.375 67.9813  57
  -6  -5  -4 967.039 70.5805  63
   6  -5   4 1016.25 79.6555  62
   6  -5   4 1038.15 83.1310  67
  -6  -5  -5 1811.46 82.2922  63
   6  -5   5 1876.78 86.7683  62
   6  -5   5 1992.45 94.6059  67
   6  -5   5 1977.55 95.3145  75
   6  -4  -8 1156.71 66.2475  98
   6  -4  -8 1087.03 69.2657 119
   6  -4  -8 1221.51 75.9223 114
   6  -4  -7 23.0918 51.0229 119
   6  -4  -7-7.84489 53.1206 114
   6  -4  -6 1442.92 101.689 104
   6  -4  -6 1437.36 106.158  91
   6  -4  -6 1264.37 85.6648  73
   6  -4  -6 1292.02 87.3819  57
  -6  -4   6 1169.36 89.2653  33
   6  -4  -5 1263.97 98.8709 104
   6  -4  -5 1244.91 108.217  91
  -6  -4   5 1045.64 89.9655  37
   6  -4  -5 1165.37 90.2172  73
   6  -4  -5 1180.92 107.592  68
   6  -4  -5 1029.30 87.8008  57
   6  -4  -4 2505.79 140.722  91
   6  -4  -4 2575.62 142.507  99
  -6  -4   4 2282.65 135.185  37
   6  -4  -4 2653.86 136.903  73
   6  -4  -4 2773.78 152.778  68
   6  -4  -4 2670.35 133.576  57
   6  -4  -3 6371.01 459.617   1
   6  -4  -3 6835.20 227.411  57
   6  -4  -3 6537.44 235.137  91
   6  -4  -3 6602.26 231.931  99
  -6  -4   3 6046.20 466.373  18
   6  -4  -3 7079.35 253.120  68
  -6  -4   3 6728.24 243.045  37
  -6  -4   2 16503.8 428.045  46
  -6  -4   2 17298.4 459.273  37
   6  -4  -2 17256.6 435.585  57
   6  -4  -2 16191.8 436.930  59
   6  -4  -2 17016.5 448.365  75
   6  -4  -2 17296.9 465.406  62
   6  -4  -2 17258.4 463.087  68
  -6  -4   2 15463.4 773.559  18
  -6  -4   1 2559.06 150.560  37
  -6  -4   1 2481.68 133.634  46
   6  -4  -1 2401.60 129.806  57
   6  -4  -1 2287.27 132.746  59
   6  -4  -1 2534.99 143.787  75
   6  -4  -1 2606.91 152.211  62
   6  -4  -1 2517.38 141.891   5
   6  -4  -1 2294.14 292.653   1
   6  -4   0 3869.26 175.347   5
   6  -4   0 3318.43 338.088   1
   6  -4   0 3592.16 159.318  57
   6  -4   0 3471.18 162.450  59
  -6  -4   0 3901.87 182.603  37
  -6  -4   0 3602.61 167.196  46
  -6  -4   0 3864.04 182.772  44
   6  -4   0 3847.35 174.270  75
   6  -4   0 3759.57 182.862  62
  -6  -4   0 3674.41 173.226  33
  -6  -4   0 3592.05 316.070  21
   6  -4   1 23392.2 971.076   1
   6  -4   1 25918.6 621.457  57
   6  -4   1 25529.1 621.615  59
  -6  -4  -1 27669.3 648.224  97
   6  -4   1 27263.2 643.671  75
  -6  -4  -1 25945.8 609.476  63
   6  -4   1 27057.2 652.134  67
  -6  -4  -1 27402.3 636.662  33
  -6  -4  -1 23054.4 885.135  24
  -6  -4  -2 2926.03 143.668  54
   6  -4   2 2935.16 142.254  57
   6  -4   2 3075.72 146.882  59
  -6  -4  -2 2957.60 136.664  52
  -6  -4  -2 3344.22 159.205  55
  -6  -4  -2 3058.94 155.788  97
  -6  -4  -2 3396.34 159.479  44
   6  -4   2 3369.83 168.415  81
  -6  -4  -2 3036.96 138.259  63
   6  -4   2 3174.87 163.868  67
  -6  -4  -2 2939.44 141.214  33
  -6  -4  -3 1512.86 95.9774  89
   6  -4   3 1553.78 117.528  81
  -6  -4  -3 1503.17 99.3754  63
   6  -4   3 1449.43 114.292  67
   6  -4   3 1435.02 101.307  59
  -6  -4  -3 1588.98 111.787  55
  -6  -4  -3 1355.00 92.0353  54
  -6  -4  -4 2217.84 113.594  63
   6  -4   4 2247.58 129.606  67
   6  -4   4 2272.15 128.916  81
   6  -4   4 1842.38 102.990  47
  -6  -4  -5 2638.99 116.092  63
   6  -4   5 2698.73 130.591  67
  -6  -4  -5 2570.33 120.787  55
   6  -4   5 2780.85 131.300  81
   6  -4   6 470.165 58.1963  81
   6  -4   6 469.867 61.3543  67
  -6  -4  -6 397.802 47.0493  63
   6  -3  -9 6040.84 171.692 119
   6  -3  -8 451.342 70.1491 104
   6  -3  -8 442.461 68.2977 119
   6  -3  -8 468.499 64.3781 114
   6  -3  -7 780.726 90.7182  91
   6  -3  -7 841.016 91.0838 104
   6  -3  -6 48040.0 1029.95  91
   6  -3  -6 47391.0 1027.19  99
   6  -3  -6 47809.8 1018.90 104
  -6  -3   5 1414.37 223.917  18
   6  -3  -5 1991.18 133.207  91
   6  -3  -5 1993.30 136.571  99
   6  -3  -5 1740.70 123.364 111
   6  -3  -5 1803.98 120.820 104
   6  -3  -5 1898.50 108.417  73
  -6  -3   5 1919.21 262.944  21
   6  -3  -5 1697.70 104.446  57
   6  -3  -4 2720.96 298.003   1
   6  -3  -4 2792.55 144.247 111
   6  -3  -4 2657.49 139.764 104
   6  -3  -4 2937.57 158.496  99
   6  -3  -4 2951.75 140.153  73
  -6  -3   4 2948.06 322.950  18
   6  -3  -4 2560.95 129.118  57
   6  -3  -3 8884.64 550.846   1
  -6  -3   3 10125.1 302.870  46
   6  -3  -3 9692.39 283.335 104
   6  -3  -3 9589.49 300.697 116
  -6  -3   3 9395.63 577.819  18
  -6  -3   3 9944.56 291.129  34
   6  -3  -3 10092.5 311.257  59
   6  -3  -3 9863.51 283.272  57
  -6  -3   2 33654.4 759.119  39
  -6  -3   2 34363.5 781.436  46
  -6  -3   2 35099.5 796.391  37
   6  -3  -2 33021.4 764.152 116
   6  -3  -2 34765.6 772.844  75
   6  -3  -2 33411.1 783.883  59
   6  -3  -2 33800.9 754.623  57
   6  -3  -1 22677.8 546.380  57
   6  -3  -1 23097.3 575.607  59
   6  -3  -1 23567.2 567.327  75
  -6  -3   1 24294.8 579.990  46
  -6  -3   1 23946.3 588.380  37
   6  -3  -1 22052.6 915.418   1
  -6  -3   1 21309.0 876.458  21
   6  -3   0 9869.62 288.769  57
   6  -3   0 10257.0 315.153  59
  -6  -3   0 10662.8 317.829  46
  -6  -3   0 10877.4 326.228  37
   6  -3   0 10313.9 321.169  87
   6  -3   0 10494.6 308.501  75
   6  -3   0 9550.15 572.314   1
  -6  -3   0 9169.51 519.622  21
  -6  -3   0 10273.2 562.504  24
   6  -3   1 13444.6 363.364  57
  -6  -3  -1 14504.9 394.226  97
  -6  -3  -1 14419.8 396.110  46
  -6  -3  -1 14603.3 395.876  44
   6  -3   1 14223.2 403.063  81
   6  -3   1 13634.2 390.017  87
   6  -3   1 13071.2 674.136   1
  -6  -3  -2 22219.0 540.191  54
  -6  -3  -2 20616.9 508.309  52
  -6  -3  -2 22552.9 549.685  55
  -6  -3  -2 22641.6 553.358  97
  -6  -3  -2 22132.5 552.152  46
  -6  -3  -2 22075.8 540.948  44
   6  -3   2 22458.5 560.595  81
   6  -3   2 21229.2 540.349  87
  -6  -3  -2 21314.1 515.626  63
  -6  -3  -2 20771.1 515.844  33
  -6  -3  -3 28811.8 674.169  97
  -6  -3  -3 28092.4 649.030  89
   6  -3   3 26265.7 643.343  47
  -6  -3  -3 27958.7 646.931  44
   6  -3   3 28533.5 682.428  81
   6  -3   3 27362.1 655.170  87
  -6  -3  -3 27412.4 639.859  63
   6  -3   3 27151.3 660.014  64
  -6  -3  -3 28937.8 673.541  55
  -6  -3  -3 27578.5 647.794  54
  -6  -3  -4 7711.99 236.681  89
   6  -3   4 7814.24 256.062  47
  -6  -3  -4 7962.71 245.640  63
   6  -3   4 7664.39 256.407  64
  -6  -3  -4 8350.53 266.352  55
  -6  -3  -4 7403.07 233.696  54
   6  -3   4 8291.14 275.083  81
   6  -3   4 7919.64 249.596  87
   6  -3   5 1603.55 115.554  81
  -6  -3  -5 1685.46 103.117  84
   6  -3   5 1603.68 108.867  47
  -6  -3  -5 1523.94 97.6353  63
   6  -3   5 1567.01 104.724  64
   6  -3   6 11382.4 300.279  64
  -6  -3  -6 11236.3 296.198  63
  -6  -3  -6 11828.3 312.481  82
   6  -3   6 11705.3 317.585  81
   6  -3   7 1590.34 81.6698  81
   6  -3   7 1537.68 79.0716  67
  -6  -3  -7 1365.72 70.5799  93
   6  -2  -9 3296.99 128.998 119
   6  -2  -9 3173.35 118.667 114
   6  -2  -8 2266.79 124.732 104
   6  -2  -8 2051.73 120.878 119
   6  -2  -8 2274.44 117.270 114
   6  -2  -7 7133.60 249.334 111
   6  -2  -7 7048.96 245.629 104
   6  -2  -6 11668.5 345.649 104
   6  -2  -6 11618.3 346.045 111
  -6  -2   6 10954.4 577.756  24
   6  -2  -6 11855.3 351.878  91
   6  -2  -6 12313.0 357.298  99
  -6  -2   5 27157.2 648.689  34
  -6  -2   5 27046.7 1037.81  21
  -6  -2   5 27875.2 1028.42  24
  -6  -2   5 22775.6 938.693  18
   6  -2  -5 28558.5 663.062 104
   6  -2  -5 28741.8 676.411  99
   6  -2  -5 28084.4 663.503 111
   6  -2  -5 29266.5 678.094 116
   6  -2  -5 22608.4 917.193   1
   6  -2  -5 28835.0 674.216  68
   6  -2  -5 26818.2 623.291  57
  -6  -2   4 8501.87 271.290  34
  -6  -2   4 8205.27 528.059  21
  -6  -2   4 8098.07 510.728  18
   6  -2  -4 8493.73 273.042 111
   6  -2  -4 9267.38 290.651 116
   6  -2  -4 8498.09 271.964 104
   6  -2  -4 7802.89 494.132   1
   6  -2  -4 9103.44 287.728  68
   6  -2  -4 8561.02 286.348  59
   6  -2  -3 1982.54 121.763 111
   6  -2  -3 2113.31 134.205 116
   6  -2  -3 2014.60 118.040 104
   6  -2  -3 1769.12 249.116   1
   6  -2  -3 2175.29 132.800  62
   6  -2  -3 2182.44 131.665  68
  -6  -2   3 2026.32 124.060  34
  -6  -2   3 2158.98 278.105  21
  -6  -2   3 1943.90 256.124  18
  -6  -2   3 2194.61 126.118  39
  -6  -2   3 2117.50 119.669  36
  -6  -2   2 54878.1 1194.65  34
   6  -2  -2 52571.6 1171.43 111
   6  -2  -2 53687.8 1188.50 116
  -6  -2   2 58422.1 1198.55  39
  -6  -2   2 56201.3 1183.42  36
   6  -2  -2 56855.8 1210.13  62
   6  -2  -2 57265.6 1207.36  68
   6  -2  -2 57347.2 1211.11  59
  -6  -2   1 22647.2 560.914  34
  -6  -2   1 23421.0 887.243  21
   6  -2  -1 21931.0 887.816   1
   6  -2  -1 21880.1 544.204 116
  -6  -2   1 24514.7 565.465  39
  -6  -2   1 22963.8 552.419  36
  -6  -2   1 23293.4 571.123  46
   6  -2  -1 23615.0 574.243  87
   6  -2  -1 22996.7 540.542  75
   6  -2  -1 23359.9 571.529  62
   6  -2  -1 23084.1 570.114  59
   6  -2   0 5064.20 398.924   1
  -6  -2   0 5286.77 192.375  55
   6  -2   0 4850.39 185.437 102
  -6  -2   0 5515.76 202.926  39
  -6  -2   0 5264.14 207.510  46
   6  -2   0 5794.04 212.209  81
   6  -2   0 5607.97 213.214  87
   6  -2   0 5213.21 187.288  75
   6  -2   0 5380.28 203.989  67
  -6  -2   0 5213.08 375.229  21
  -6  -2   0 5426.66 395.934  24
   6  -2   1 170.661 120.189   1
  -6  -2  -1 443.428 69.4447  55
  -6  -2  -1 462.544 72.4420  97
  -6  -2  -1 280.573 74.2963  37
  -6  -2  -1 593.315 85.4173  46
   6  -2   1 383.754 75.0792  81
   6  -2   1 334.368 79.7683  87
   6  -2   1 415.832 74.4014  67
   6  -2   1 384.346 74.8748  64
  -6  -2  -1 316.810 123.484  21
  -6  -2  -1 285.166 139.170  24
   6  -2   2 14797.4 701.155   1
  -6  -2  -2 16091.0 430.104  54
  -6  -2  -2 16342.8 431.738  55
  -6  -2  -2 16399.9 432.844  97
  -6  -2  -2 16412.1 425.795  37
  -6  -2  -2 16403.1 438.462  46
  -6  -2  -2 15985.5 416.321  44
   6  -2   2 16522.4 438.224  87
   6  -2   2 16672.1 436.045  67
   6  -2   2 16426.4 439.185  64
  -6  -2  -2 15162.5 393.758  33
  -6  -2  -2 14409.6 641.168  24
  -6  -2  -3 28777.7 679.676  97
  -6  -2  -3 29030.8 669.015  89
   6  -2   3 28046.2 669.325  47
  -6  -2  -3 26906.8 641.455  44
   6  -2   3 27655.8 672.419  87
   6  -2   3 28918.6 678.268  67
   6  -2   3 28089.5 679.877  64
  -6  -2  -3 28312.0 678.055  55
  -6  -2  -3 28743.7 667.740  54
  -6  -2  -4 7054.87 234.431  89
   6  -2   4 7143.48 249.551  47
   6  -2   4 6952.23 242.966  87
   6  -2   4 7531.47 252.292  67
  -6  -2  -4 7097.14 226.302  63
   6  -2   4 7101.93 250.668  64
   6  -2   4 6284.51 216.484  51
  -6  -2  -4 7064.94 248.210  55
  -6  -2  -4 6744.82 233.229  54
   6  -2   5 2073.28 122.506  87
  -6  -2  -5 2041.11 123.724  84
   6  -2   5 1742.23 106.066  51
  -6  -2  -5 2026.62 111.897  63
   6  -2   5 1873.56 124.453  64
  -6  -2  -5 1905.03 105.756  89
  -6  -2  -6 4573.75 177.102  82
   6  -2   6 4734.14 182.951  81
   6  -2   6 4508.27 159.937  87
  -6  -2  -6 4330.58 159.885  84
   6  -2   6 4435.83 171.956  67
   6  -2   6 4396.70 174.326  64
  -6  -2  -6 4233.16 158.891  63
   6  -2   6 4129.76 159.672  51
   6  -2   7 7259.43 214.336  81
  -6  -2  -7 6640.30 198.415 115
  -6  -2  -7 6648.63 202.366  93
   6  -2   7 6842.51 202.321  67
   6  -2   7 7100.24 206.700  64
   6  -2   8 402.861 46.1447  81
  -6  -2  -8 435.375 42.4354  82
   6  -1 -10 3688.83 114.478 119
   6  -1  -9 11223.2 295.744 119
   6  -1  -9 11205.5 293.169 104
   6  -1  -8 10041.5 293.723 119
   6  -1  -8 9622.36 274.328 114
   6  -1  -7 3373.14 167.363 111
   6  -1  -7 3329.79 152.959 114
  -6  -1   7 2725.19 288.979  25
   6  -1  -7 3253.90 161.139 104
   6  -1  -7 3371.06 168.522  99
   6  -1  -7 3209.08 158.529  91
   6  -1  -6 25657.5 620.747 111
   6  -1  -6 25254.8 616.281  91
   6  -1  -6 25203.4 614.660 104
   6  -1  -5 21333.7 533.407 111
   6  -1  -5 21102.8 537.409 116
  -6  -1   5 20879.8 508.129  32
  -6  -1   5 20643.5 870.739  21
  -6  -1   5 20352.6 840.579  24
  -6  -1   5 20007.2 818.606  15
   6  -1  -5 20986.5 507.477   6
   6  -1  -5 21177.3 530.154 104
  -6  -1   4 18148.5 750.802  15
   6  -1  -4 18549.2 781.149   1
   6  -1  -4 18529.5 481.513 111
   6  -1  -4 19011.4 490.512 116
   6  -1  -4 19521.9 482.393  68
  -6  -1   4 18824.4 463.883  32
  -6  -1   4 19231.4 823.129  21
  -6  -1   4 18849.9 800.666  24
   6  -1  -3 83986.8 2198.04   1
   6  -1  -3 84805.9 1774.80 117
  -6  -1   3 86863.9 1769.40  36
   6  -1  -3 85147.0 1764.37  62
   6  -1  -3 85997.3 1764.32  68
  -6  -1   3 85353.7 1774.33  34
  -6  -1   3 84272.9 1749.27  32
  -6  -1   3 87435.5 2231.78  21
  -6  -1   3 85121.9 2213.93  24
   6  -1  -2 12847.3 352.024 117
   6  -1  -2 12439.5 349.474 102
  -6  -1   2 12805.8 351.785  36
   6  -1  -2 12645.1 357.188  87
   6  -1  -2 12305.6 346.296  62
   6  -1  -2 12986.7 347.693  68
  -6  -1   2 13421.7 361.279  34
  -6  -1   2 12574.6 335.007  32
  -6  -1   2 13524.6 647.044  24
   6  -1  -1 10680.1 577.099   1
   6  -1  -1 11222.6 312.387 117
   6  -1  -1 10649.8 312.621 102
  -6  -1   1 11664.9 326.345  39
  -6  -1   1 11125.4 319.166  36
   6  -1  -1 11606.3 330.590  59
  -6  -1   1 11316.4 326.495  34
  -6  -1   1 10064.8 545.008  21
  -6  -1   0 1957.18 121.289  34
  -6  -1   0 1701.08 220.569  21
  -6  -1   0 1882.84 242.263  24
   6  -1   0 1681.72 236.113   1
   6  -1   0 1809.66 104.230 117
  -6  -1   0 1664.85 101.035  97
   6  -1   0 1873.42 112.830 102
  -6  -1   0 1928.73 121.518  39
  -6  -1   0 1829.29 116.873  36
  -6  -1   0 1884.03 120.206  46
   6  -1   0 1880.73 115.026  81
   6  -1   0 1844.28 120.923  87
   6  -1   0 1727.88 106.759  67
  -6  -1   0 1847.16 105.062  55
   6  -1   1 1794.28 242.430   1
  -6  -1  -1 1641.88 114.549  54
  -6  -1  -1 1729.70 107.316  55
  -6  -1  -1 1744.97 105.477  97
   6  -1   1 1593.07 106.725 102
  -6  -1  -1 1612.15 113.742  39
  -6  -1  -1 1504.74 104.605  37
   6  -1   1 1628.28 109.952  81
   6  -1   1 1828.32 121.508  87
   6  -1   1 1723.91 117.689  64
   6  -1   1 1585.87 103.107  67
  -6  -1  -1 1591.20 226.868  24
  -6  -1  -2 1200.72 199.609  24
   6  -1   2 1409.71 214.582   1
   6  -1   2 1395.90 104.576 106
  -6  -1  -2 1434.50 104.028  97
  -6  -1  -2 1434.90 101.214  37
   6  -1   2 1385.61 106.553  81
   6  -1   2 1513.28 106.015  67
   6  -1   2 1595.47 114.864  64
  -6  -1  -2 1317.66 100.734  55
  -6  -1  -3 15654.9 688.635   3
   6  -1   3 17492.4 451.138   6
   6  -1   3 17678.1 458.417 106
  -6  -1  -3 18071.5 471.631  89
  -6  -1  -3 19432.5 482.038  46
   6  -1   3 18924.8 479.578  81
   6  -1   3 18454.1 479.377  87
   6  -1   3 18987.3 467.956  67
   6  -1   3 17913.2 478.838  64
   6  -1   3 17042.4 442.687  51
  -6  -1  -3 18589.2 477.810  55
  -6  -1  -3 18392.8 472.184  54
  -6  -1  -4 10512.0 313.778  89
   6  -1   4 10160.7 297.330 106
   6  -1   4 10771.8 327.928  64
   6  -1   4 9803.42 297.790  51
  -6  -1  -4 10731.6 315.140  54
  -6  -1  -5 27196.2 634.179  82
  -6  -1  -5 26086.1 621.677  84
   6  -1   5 25191.4 611.803  51
   6  -1   5 26559.6 635.876  64
  -6  -1  -5 24899.4 596.292  63
  -6  -1  -5 25775.2 608.048  89
  -6  -1  -6 2445.31 135.423  82
   6  -1   6 2836.45 136.135  87
  -6  -1  -6 2665.10 129.725  84
   6  -1   6 2244.96 124.757  51
   6  -1   6 2605.18 138.797  64
  -6  -1  -6 2411.65 117.997  63
  -6  -1  -6 2551.99 134.854  93
  -6  -1  -7 13947.2 354.403 115
   6  -1   7 14713.4 365.438  81
   6  -1   7 14407.3 345.104  87
   6  -1   7 14022.8 344.476  67
   6  -1   7 14678.7 365.620  64
   6  -1   7 13209.4 351.624  51
   6  -1   8 1836.37 83.9674  64
  -6  -1  -8 1740.55 82.3975  93
   6  -1   8 1731.02 83.5777  81
   6   0  -9 1253.13 85.0294 104
   6   0  -9 1232.37 82.2518 119
  -6   0   8 2295.48 121.837  32
   6   0  -8 2394.18 126.029 119
   6   0  -8 2418.55 134.041 111
   6   0  -8 2410.84 129.831 104
   6   0  -7 4151.76 161.481 114
   6   0  -7 4532.16 188.584  99
   6   0  -7 4614.29 182.091  91
  -6   0   7 4143.70 360.883  25
  -6   0   6 625.002 180.318  15
   6   0  -6 530.934 94.4924 111
   6   0  -6 559.139 93.8493 116
   6   0  -6 618.196 86.7106  91
   6   0  -6 546.854 93.0797  99
  -6   0   6 464.532 179.516  20
  -6   0   6 472.544 78.4677  32
  -6   0   6 511.893 169.593  25
  -6   0   5 25095.9 982.634  15
   6   0  -5 25915.7 607.790   6
   6   0  -5 26790.5 637.558 111
  -6   0   5 24494.9 963.219  21
  -6   0   5 26753.0 629.440  32
  -6   0   5 26512.8 957.656  24
   6   0  -4 7078.72 242.865  92
   6   0  -4 7147.03 241.554  59
  -6   0   4 7270.31 451.302   3
   6   0  -4 6938.62 227.943   6
   6   0  -4 6358.62 214.156  68
  -6   0   4 6222.22 443.217  21
  -6   0   4 6897.99 231.403  32
  -6   0   4 6799.90 457.530  24
  -6   0   3 9435.52 545.982  21
  -6   0   3 10204.7 293.551  32
  -6   0   3 9941.80 550.953  24
  -6   0   3 9398.30 529.538   3
   6   0  -3 9856.49 296.854 117
   6   0  -3 10035.3 298.955  92
   6   0  -3 9321.81 271.851  68
   6   0  -3 10248.2 301.938  59
  -6   0   2 3439.86 158.665  34
  -6   0   2 3070.10 311.246  21
  -6   0   2 3288.81 145.518  32
  -6   0   2 2907.17 301.847  24
  -6   0   2 3159.08 310.113   3
   6   0  -2 3341.46 150.595 117
   6   0  -2 3117.26 147.370  92
   6   0  -2 3161.19 149.600 102
  -6   0   2 3327.10 155.427  36
   6   0  -2 3079.63 147.094  87
   6   0  -2 3231.41 135.437  62
   6   0  -2 3042.71 129.637  68
   6   0  -2 2984.83 149.650  59
  -6   0   1 3583.96 159.214  34
  -6   0   1 3540.02 324.074  24
   6   0  -1 3306.96 325.198   1
  -6   0   1 3703.57 330.413   3
   6   0  -1 3641.77 155.284 117
   6   0  -1 3488.74 149.212  92
   6   0  -1 3499.34 156.639 102
  -6   0   1 3706.89 161.977  36
   6   0  -1 3732.85 161.252  87
   6   0  -1 3399.92 142.100  62
  -6   0   1 3560.34 154.311  54
   6   0  -1 3358.18 157.114  59
  -6   0   0 4063.78 172.347  34
  -6   0   0 3646.64 329.991  24
   6   0   0 4116.13 351.335   1
   6   0   0 3896.97 155.548 117
   6   0   0 4013.59 166.670 106
   6   0   0 3845.93 164.976 102
  -6   0   0 3800.41 166.436  36
  -6   0   0 4098.34 170.596  39
   6   0   0 4046.18 157.317  81
   6   0   0 3569.42 162.104  87
   6   0   0 3757.94 164.851  64
  -6   0   0 3633.79 162.191  54
  -6   0   0 3671.18 147.342  55
  -6   0  -1 2427.06 268.748  24
  -6   0  -1 2211.42 261.250   3
   6   0   1 2437.29 119.364 117
   6   0   1 2779.70 137.885 106
  -6   0  -1 2314.36 118.621  97
  -6   0  -1 2783.72 141.097  39
  -6   0  -1 2753.07 139.688  36
  -6   0  -1 2485.11 133.580  46
  -6   0  -1 2428.48 121.516  37
  -6   0  -1 2563.27 122.933  82
   6   0   1 2324.75 123.324  81
  -6   0  -1 2491.63 136.486  89
   6   0   1 2616.50 137.961  64
   6   0   1 2432.57 116.340  67
  -6   0  -1 2495.59 126.072  55
  -6   0  -1 2603.56 136.735  54
  -6   0  -2 17505.8 736.763   3
   6   0   2 18826.8 470.576   6
   6   0   2 18465.1 475.156 106
  -6   0  -2 18766.4 479.603  89
  -6   0  -2 18208.0 444.096  37
  -6   0  -2 19147.3 474.307  46
  -6   0  -2 18331.8 464.927  82
   6   0   2 18594.7 466.322  81
   6   0   2 18160.8 449.738  67
   6   0   2 18932.9 482.325  64
   6   0   2 18449.5 451.153  51
  -6   0  -2 19616.8 483.164  54
  -6   0  -3 9657.05 511.432   3
   6   0   3 10169.7 296.189   6
   6   0   3 10550.0 311.437 106
   6   0   3 10313.1 310.504 103
  -6   0  -3 10506.0 308.928  46
  -6   0  -3 10500.9 313.965  82
  -6   0  -3 10780.1 319.462  84
   6   0   3 9964.24 289.147  67
  -6   0  -3 10238.4 287.883  65
   6   0   3 10198.8 299.121  51
   6   0   4 1500.80 108.368 103
  -6   0  -4 1557.48 101.473  96
  -6   0  -4 1642.42 120.229  89
   6   0   4 1617.26 109.690 106
   6   0   4 1640.43 112.502  51
  -6   0  -4 1571.80 117.274  82
  -6   0  -5 4170.12 180.239  93
   6   0   5 3997.50 170.129 103
  -6   0  -5 3764.40 158.691 105
   6   0   5 4019.40 163.959 106
   6   0   5 3824.08 171.636  51
  -6   0  -5 4053.20 182.304  82
  -6   0  -5 3873.98 177.082  84
   6   0   6 7743.14 255.272  51
  -6   0  -6 8131.88 259.709  93
   6   0   6 8168.84 245.435 103
  -6   0  -6 7788.45 259.748  82
  -6   0  -7-7.72430 53.2167  93
  -6   0  -7-7.83735 56.3326  82
  -6   0  -7-14.8608 45.2744  83
   6   0   7 20.6562 50.9522  51
  -6   0  -7 24.9701 54.8436 115
   6   0   8 191.074 43.1102  81
   6   0   8 194.966 40.4398  87
  -6   0  -8 134.339 40.6347 115
   6   1  -9 10828.7 274.667 104
   6   1  -8 9568.63 276.704 111
   6   1  -8 9595.90 260.809 119
   6   1  -8 9685.61 275.075 104
  -6   1   7 2683.04 140.397  40
   6   1  -7 2920.98 138.277 119
   6   1  -7 3117.54 155.515 111
  -6   1   7 2515.27 282.439  28
  -6   1   7 2754.25 306.485  25
   6   1  -7 3183.75 151.482  92
   6   1  -7 2951.60 149.702 104
   6   1  -7 3026.77 145.586  99
   6   1  -7 2989.22 131.712  91
   6   1  -6 24516.6 585.614  91
   6   1  -6 25088.3 610.064  92
   6   1  -6 25478.8 599.856  99
   6   1  -6 25741.2 614.490 111
   6   1  -6 25650.7 606.042 116
  -6   1   6 23001.9 923.882  28
  -6   1   6 25281.5 994.106  25
  -6   1   6 23547.6 983.722  20
  -6   1   6 23940.6 996.334  15
  -6   1   6 24419.0 598.579  40
   6   1  -5 21835.6 538.618 118
   6   1  -5 21717.7 537.342 117
   6   1  -5 21953.4 537.375 116
  -6   1   5 21093.3 525.915  40
  -6   1   5 19487.7 870.476  20
  -6   1   5 21604.2 542.747  32
  -6   1   5 20204.6 881.353  25
  -6   1   5 21546.0 911.630  15
   6   1  -5 20742.4 511.685   6
  -6   1   4 18078.9 775.171   3
  -6   1   4 19381.0 830.834  15
   6   1  -4 19162.4 477.761   6
   6   1  -4 18621.4 485.717  92
   6   1  -4 18630.1 487.653 118
  -6   1   4 18763.8 471.914  40
  -6   1   4 19068.2 464.082  45
  -6   1   4 19506.3 492.818  32
  -6   1   4 19779.8 801.411  24
   6   1  -4 19643.4 480.137  59
  -6   1   3 87328.5 2197.86   3
  -6   1   3 85373.6 2206.49  15
   6   1  -3 84998.3 1760.18   6
   6   1  -3 83719.5 1763.31 108
   6   1  -3 83298.6 1757.66 117
   6   1  -3 84248.3 1765.77 118
   6   1  -3 83918.3 1757.12  92
  -6   1   3 84294.9 1734.16  45
  -6   1   3 85213.4 1740.46  40
  -6   1   3 83632.1 2173.04  20
  -6   1   3 85707.2 1764.17  32
  -6   1   3 86865.3 2203.33  24
   6   1  -3 86588.9 1751.47  59
  -6   1   2 12471.5 622.590   3
   6   1  -2 11876.4 339.892 108
   6   1  -2 12720.1 347.482 118
   6   1  -2 12020.9 333.774  92
  -6   1   2 12161.1 320.934  40
  -6   1   2 11327.0 321.192  89
   6   1  -2 12093.6 327.273  87
  -6   1   2 12303.3 343.169  32
  -6   1   2 12008.3 608.176  24
   6   1  -2 12704.1 338.059  59
  -6   1   2 11528.7 320.636  54
  -6   1   1 11319.0 588.678   3
   6   1  -1 10929.8 319.167   6
   6   1  -1 10722.3 310.945 108
   6   1  -1 10957.8 315.135 106
   6   1  -1 10956.0 316.946 102
  -6   1   1 10310.0 302.921  89
   6   1  -1 10420.7 299.297  92
  -6   1   1 10761.6 314.812  36
   6   1  -1 10636.1 304.142  87
  -6   1   1 10506.3 515.557  27
  -6   1   1 11689.9 320.008  34
  -6   1   1 10534.1 312.056  32
  -6   1   1 11070.2 584.513  24
   6   1  -1 11026.3 309.220  59
  -6   1   1 10796.4 303.423  54
   6   1   0 1972.61 119.682   6
   6   1   0 1734.31 109.782 108
  -6   1   0 1882.45 116.770  89
  -6   1   0 1915.62 119.795  39
   6   1   0 1796.33 115.246  87
  -6   1   0 2068.54 118.522  54
  -6   1   0 1450.48 174.850  20
  -6   1   0 1759.24 220.708  27
  -6   1   0 1796.43 118.408  34
  -6   1  -1 1672.67 114.054  34
  -6   1  -1 1624.22 234.160   3
   6   1   1 1634.36 109.809   6
   6   1   1 1438.86 96.6965 108
   6   1   1 1686.47 113.749 106
  -6   1  -1 1687.20 115.686  89
  -6   1  -1 1798.34 115.660  39
  -6   1  -1 1680.33 106.739  46
  -6   1  -1 1638.93 108.487  84
   6   1   1 1527.07 106.539  64
  -6   1  -1 1689.96 113.529  54
  -6   1  -2 1057.55 193.678   3
   6   1   2 1473.11 105.849   6
   6   1   2 1488.52 109.866 106
  -6   1  -2 1348.36 110.157  89
   6   1   2 1318.43 103.901 103
  -6   1  -2 1394.67 100.292  46
  -6   1  -2 1274.49 97.8199  82
   6   1   2 1153.65 86.3858  81
   6   1   2 1214.04 89.3238  86
  -6   1  -2 1291.68 105.530  84
   6   1   2 1401.32 105.480  64
  -6   1  -2 1389.49 111.197  54
   6   1   3 17326.5 447.351   6
   6   1   3 18266.2 469.900 106
   6   1   3 18176.9 472.321 103
  -6   1  -3 18513.6 463.024  96
  -6   1  -3 17738.9 470.531  89
  -6   1  -3 17957.2 446.651  46
  -6   1  -3 17943.8 464.747  82
   6   1   3 17294.7 439.906  86
  -6   1  -3 17997.9 470.692  84
  -6   1  -3 17867.7 447.730  65
   6   1   3 17978.8 465.540  64
   6   1   3 17350.2 458.005  51
   6   1   4 10259.9 312.668 106
  -6   1  -4 10309.4 310.200 105
  -6   1  -4 10816.5 322.476  82
  -6   1  -4 10501.5 321.814  84
  -6   1  -4 10338.3 311.370  93
  -6   1  -4 10131.5 300.408  96
   6   1   4 10635.3 321.444 103
  -6   1  -4 9682.01 279.976  65
   6   1   4 10605.2 317.152  64
   6   1   4 10066.8 311.501  51
   6   1   5 26304.3 618.516 106
  -6   1  -5 25615.7 604.965 105
  -6   1  -5 26919.5 637.819 115
  -6   1  -5 26789.7 634.829  82
   6   1   5 26150.0 627.730 103
  -6   1  -5 26375.7 625.281  93
   6   1   5 26282.2 626.260  64
   6   1   5 26689.7 631.045  51
   6   1   6 2610.79 133.188 103
  -6   1  -6 2738.68 139.571  93
   6   1   6 2635.21 136.997  64
   6   1   6 2672.53 126.459 106
  -6   1  -6 2697.25 138.565  83
  -6   1  -6 3018.94 149.331  82
  -6   1  -7 14728.3 364.614  93
   6   1   7 13940.4 357.015  64
  -6   1  -7 14568.2 364.290 115
  -6   1  -7 13584.5 350.628  83
   6   1   8 1730.65 80.4963  87
   6   1   8 1637.79 78.3631  64
  -6   1  -8 1677.23 82.9956  94
  -6   2   8 1961.81 112.611  40
   6   2  -8 2011.68 107.624 111
  -6   2   8 1868.58 114.887  32
   6   2  -8 1974.17 106.390 104
  -6   2   7 6683.16 233.850  40
  -6   2   7 6504.57 220.207  45
   6   2  -7 6795.50 227.376 111
  -6   2   7 5934.91 441.403  25
   6   2  -6 11661.9 337.140  92
   6   2  -6 11157.0 306.818  99
   6   2  -6 11328.5 331.884 118
   6   2  -6 12233.4 340.360 111
   6   2  -6 10917.1 318.823 116
  -6   2   6 11748.6 340.835  40
  -6   2   6 11126.2 324.434  45
  -6   2   6 10395.1 618.648  25
  -6   2   6 11716.7 347.906  32
  -6   2   6 10721.4 628.963  20
  -6   2   6 10989.0 644.288  15
   6   2  -5 28207.7 658.484  99
   6   2  -5 28502.7 684.861 118
   6   2  -5 28850.5 677.372 117
   6   2  -5 29266.8 675.377 116
  -6   2   5 28519.7 674.430  45
  -6   2   5 29272.6 686.653  40
  -6   2   5 27541.0 1075.97  25
  -6   2   5 29666.0 698.126  32
  -6   2   5 27881.0 1089.08  15
   6   2  -4 8879.90 286.791  92
   6   2  -4 9108.57 288.570 108
   6   2  -4 8843.82 283.546 117
  -6   2   4 8890.59 278.943  45
  -6   2   4 9527.06 289.629  40
  -6   2   4 9262.76 563.992  25
  -6   2   4 9283.08 295.714  32
  -6   2   4 8862.00 548.562  20
  -6   2   4 9159.03 572.270  15
   6   2  -3 2270.54 131.091   6
   6   2  -3 2160.63 133.455 118
  -6   2   3 2183.32 124.861  45
  -6   2   3 2572.24 133.344  40
   6   2  -3 2282.10 133.312 102
   6   2  -3 2378.66 135.671  92
  -6   2   3 2368.75 137.502  32
  -6   2   3 2036.91 269.801  25
  -6   2   3 2296.47 269.967  20
   6   2  -3 2009.39 110.392  59
   6   2  -2 56198.4 1204.35 108
   6   2  -2 55905.2 1202.99 118
  -6   2   2 53469.8 1188.11 105
   6   2  -2 59380.9 1208.32 102
   6   2  -2 55874.9 1192.66  92
  -6   2   2 56983.7 1194.44  45
  -6   2   2 56946.6 1193.37  40
  -6   2   2 55340.3 1582.97  25
  -6   2   2 56126.0 1205.65  32
  -6   2   2 52005.4 1519.46  20
   6   2  -2 53399.2 1166.74  59
   6   2  -1 22839.1 567.879   6
   6   2  -1 23261.9 559.952 108
   6   2  -1 22914.5 557.342 118
   6   2  -1 23165.0 558.084 106
  -6   2   1 22027.0 541.542  89
   6   2  -1 22766.3 545.154  92
   6   2  -1 23909.4 566.419 102
  -6   2   1 22658.1 560.355  36
   6   2  -1 22837.2 537.167  87
  -6   2   1 23433.5 878.567  27
  -6   2   1 23274.5 552.851  34
  -6   2   1 23121.7 841.490  25
  -6   2   1 23417.3 563.363  32
  -6   2   1 20714.3 774.887  20
   6   2  -1 23227.4 537.407  59
  -6   2   1 22475.2 541.551  54
   6   2   0 5674.14 204.726 106
   6   2   0 5413.33 196.494 108
   6   2   0 5178.19 193.966 118
  -6   2   0 5294.89 195.061  89
   6   2   0 4997.36 180.777  92
  -6   2   0 5241.35 195.691  39
  -6   2   0 5901.07 209.420  36
   6   2   0 5047.58 188.109  87
   6   2   0 4985.41 193.498  86
  -6   2   0 4843.95 184.170  84
  -6   2   0 4933.80 386.366  27
  -6   2   0 5204.30 191.647  34
  -6   2   0 4854.97 336.388  25
   6   2   0 5082.76 202.035   6
   6   2   1 740.885 83.8981   6
  -6   2  -1 539.823 86.0884 105
   6   2   1 409.644 64.5926 108
  -6   2  -1 374.681 68.0671 115
  -6   2  -1 351.081 76.4988  96
  -6   2  -1 462.504 74.1521  39
  -6   2  -1 426.681 64.4030  46
  -6   2  -1 475.689 78.6925  36
  -6   2  -1 453.707 80.5123  89
   6   2   1 406.705 67.6583  86
  -6   2  -1 468.876 75.6731  84
  -6   2  -1 446.685 77.5631  65
  -6   2  -1 428.163 148.323  27
   6   2   2 16307.6 437.238 103
  -6   2  -2 16966.2 437.238  96
  -6   2  -2 16575.6 436.285  89
  -6   2  -2 14936.5 392.182  46
  -6   2  -2 16539.3 429.232  65
   6   2   2 16056.6 414.783  64
   6   2   2 16330.6 434.196 106
  -6   2  -2 15510.0 424.370 115
   6   2   2 16333.5 422.980  86
  -6   2  -2 16320.2 429.452  84
  -6   2  -2 15359.4 418.485  82
   6   2   3 28172.0 673.570 103
  -6   2  -3 28890.9 666.977  96
  -6   2  -3 26122.6 641.897  93
  -6   2  -3 27689.0 651.653  65
   6   2   3 27625.5 649.345  64
  -6   2  -3 28416.2 671.564 115
  -6   2  -3 29021.1 672.947 105
   6   2   3 27348.9 647.980  86
  -6   2  -3 28394.2 670.708  84
  -6   2  -3 26692.8 659.926  82
  -6   2  -4 7328.38 243.865  96
   6   2   4 7182.88 255.304 103
  -6   2  -4 6913.16 239.390  93
   6   2   4 7057.17 239.123  64
   6   2   4 7590.16 257.406 106
  -6   2  -4 7673.00 253.733 105
  -6   2  -4 7516.56 260.890 115
   6   2   4 7165.77 229.612  86
   6   2   5 2055.42 127.237 103
  -6   2  -5 2310.05 130.989  93
   6   2   5 1927.97 117.078  64
   6   2   5 2056.52 126.643 106
  -6   2  -5 1920.75 116.813 105
  -6   2  -5 1985.51 130.878 115
  -6   2  -5 2087.24 132.883  83
   6   2   6 4428.96 174.594 103
   6   2   6 4425.96 163.526  64
   6   2   6 4573.39 170.671 106
  -6   2  -6 4591.45 182.987 115
  -6   2  -6 4460.98 177.951  80
   6   2   7 7120.43 203.861 103
  -6   2  -7 6856.83 203.584  94
   6   2   7 6236.48 186.251  64
   6   2   7 6703.99 187.228 106
  -6   2  -7 6460.24 194.096  80
  -6   2  -7 6465.49 198.265  83
   6   2   8 413.459 47.2579  87
  -6   3   8 437.007 58.9120  45
  -6   3   8 478.892 66.4464  40
  -6   3   7 871.173 80.7978  78
  -6   3   7 764.632 78.6741  45
  -6   3   7 898.456 88.0464  40
   6   3  -7 767.586 79.6738 118
   6   3  -7 773.218 74.4416 111
   6   3  -7 798.037 83.2028  92
  -6   3   6 45821.9 1029.13  45
  -6   3   6 47097.8 1040.81  40
   6   3  -6 49386.4 1020.59 111
   6   3  -6 46667.8 1030.62 118
   6   3  -6 45583.8 1002.71 117
   6   3  -6 47842.0 1032.53  92
   6   3  -5 1959.57 122.184 108
   6   3  -5 1640.69 113.303 117
   6   3  -5 1832.68 114.401 116
  -6   3   5 1958.89 125.275  45
  -6   3   5 1910.50 126.858  40
  -6   3   5 2181.42 292.051  25
  -6   3   5 1949.98 275.464  15
  -6   3   4 2691.48 146.396  45
  -6   3   4 2720.41 150.823  40
   6   3  -4 2926.49 152.648  92
  -6   3   4 2546.37 134.710  65
   6   3  -4 2925.42 149.883 108
   6   3  -4 2822.78 154.661 118
   6   3  -4 2765.13 144.742 117
   6   3  -3 10251.1 316.710 118
  -6   3   3 10350.0 313.736  45
  -6   3   3 10163.8 312.075  40
  -6   3   3 10060.6 295.849  96
   6   3  -3 10394.5 311.498  92
  -6   3   3 9508.58 300.301  65
  -6   3   3 9229.24 563.813  25
   6   3  -2 34549.3 787.642 108
  -6   3   2 32849.0 771.944 105
   6   3  -2 33403.0 783.486 118
  -6   3   2 34298.5 785.935  45
  -6   3   2 34835.3 786.219  40
  -6   3   2 32359.7 773.006  96
   6   3  -2 35283.1 779.060 102
   6   3  -2 34686.4 779.517  92
  -6   3   2 34316.2 784.894  65
  -6   3   2 33324.4 764.833  34
  -6   3   2 31581.9 1117.46  25
  -6   3   2 34829.6 788.945  32
   6   3  -1 23148.6 572.297 108
   6   3  -1 22670.9 566.113 118
  -6   3   1 22976.4 573.061 105
   6   3  -1 24155.3 566.011 106
  -6   3   1 23323.1 575.540  96
   6   3  -1 24761.2 574.885 102
   6   3  -1 22367.3 556.021  92
  -6   3   1 23589.0 560.168  39
  -6   3   1 23509.7 567.798  36
  -6   3   1 23766.3 578.429  65
  -6   3   1 22851.5 922.692  27
  -6   3   1 22677.9 548.581  34
  -6   3   1 20838.7 832.455  25
   6   3   0 10803.2 310.991 106
   6   3   0 10774.4 310.327 108
   6   3   0 10021.3 298.713 118
  -6   3   0 10666.8 321.802 105
  -6   3   0 10784.1 321.769  96
   6   3   0 10302.9 291.618  92
   6   3   0 10757.2 314.079 102
  -6   3   0 9944.15 293.601  39
  -6   3   0 9085.82 269.633  46
  -6   3   0 10546.2 303.671  36
   6   3   0 9609.39 279.163  87
   6   3   0 10681.4 315.547  86
  -6   3   0 9765.82 310.559  65
  -6   3   0 9920.37 575.922  27
  -6   3   0 9862.06 284.533  34
  -6   3  -1 14015.7 395.713  96
  -6   3  -1 14365.3 369.393  39
  -6   3  -1 14086.4 374.595  36
   6   3   1 14377.6 391.155  86
  -6   3  -1 13133.5 362.923  78
  -6   3  -1 13160.2 374.813  83
   6   3   1 14470.9 390.999 106
   6   3   1 13935.2 374.602 108
  -6   3  -1 13893.9 396.235 105
  -6   3  -1 13522.4 375.442 115
  -6   3  -1 14388.6 701.703  27
   6   3   2 21415.2 538.102  86
  -6   3  -2 20620.4 535.111  83
  -6   3  -2 21184.5 520.314 101
  -6   3  -2 22638.2 546.924  65
   6   3   2 21601.9 514.039 108
  -6   3  -2 22194.2 553.093 105
  -6   3  -2 20705.9 535.546 115
   6   3   3 28528.8 676.999  86
  -6   3  -3 29317.1 692.718  83
  -6   3  -3 28959.1 688.869  96
   6   3   3 28064.7 687.677 103
  -6   3  -3 29187.1 693.201 105
  -6   3  -3 29085.4 691.953 115
   6   3   4 7686.73 244.896  86
  -6   3  -4 8032.06 268.341  83
  -6   3  -4 7562.77 246.832  94
  -6   3  -4 7766.06 247.870  66
  -6   3  -4 7771.60 259.772 105
  -6   3  -4 7918.69 268.021 115
   6   3   5 1785.20 114.806 106
  -6   3  -5 1755.73 120.580 115
  -6   3  -5 1681.94 107.678  94
  -6   3  -5 1677.05 120.705  80
   6   3   5 1659.12 93.6540  86
  -6   3  -5 1792.52 119.621  83
   6   3   6 12044.4 312.567 106
   6   3   6 11749.5 315.229 103
  -6   3  -6 11197.7 304.469  94
   6   3   7 1512.09 74.4206 106
  -6   3  -7 1546.21 83.1412  80
  -6   4   8 1070.76 60.2341  58
  -6   4   7 29.2136 42.7859  78
  -6   4   7 57.4413 50.3830  45
  -6   4   7 57.7323 52.2735  40
   6   4  -7 73.0856 51.0817 118
   6   4  -7 29.7824 51.1659  92
   6   4  -6 1354.52 101.584  92
  -6   4   6 1313.16 101.336  45
  -6   4   6 1407.04 105.471  40
  -6   4   6 1544.98 105.339  78
   6   4  -6 1315.81 100.881 118
  -6   4   6 1353.08 102.578  32
  -6   4   5 1265.17 102.954 101
  -6   4   5 1468.75 111.183  45
  -6   4   5 1279.28 107.043  40
  -6   4   5 1208.51 108.864  78
   6   4  -5 1226.48 97.0601 108
   6   4  -5 1188.34 91.8203 117
  -6   4   5 1270.13 104.499  32
  -6   4   4 2636.44 144.714  45
  -6   4   4 2492.72 142.372  40
   6   4  -4 2346.85 138.864  92
  -6   4   4 2573.13 146.464 101
   6   4  -4 2426.81 137.986 108
   6   4  -4 2450.21 143.042 118
   6   4  -4 2448.67 132.172 117
  -6   4   4 2222.11 133.517  32
   6   4  -3 7057.94 249.415 118
  -6   4   3 7198.06 252.195  45
  -6   4   3 7006.05 248.442  40
   6   4  -3 7157.92 246.535  92
  -6   4   3 7212.15 256.784 101
  -6   4   3 6837.25 235.011  65
  -6   4   3 6501.86 218.473  34
  -6   4   3 6980.40 244.914  32
   6   4  -2 17596.9 454.406 108
   6   4  -2 16863.6 446.040 118
  -6   4   2 16288.9 437.805  96
   6   4  -2 16134.0 415.993 102
   6   4  -2 17098.3 442.145  92
  -6   4   2 17168.1 460.305 101
  -6   4   2 17113.0 434.833  36
  -6   4   2 16243.5 416.121  39
  -6   4   2 16180.4 439.684  65
  -6   4   2 15953.8 777.922  27
   6   4  -1 2736.20 145.969 108
   6   4  -1 2400.51 134.523 118
   6   4  -1 2369.85 123.180 106
  -6   4   1 2545.22 144.652  96
   6   4  -1 2446.35 128.417 102
   6   4  -1 2411.47 132.954  92
  -6   4   1 2302.03 117.693  39
  -6   4   1 2349.99 126.759  36
   6   4  -1 2534.52 139.685  86
  -6   4   1 2788.75 147.523  78
  -6   4   1 2602.29 145.949  65
  -6   4   1 2436.25 306.126  27
   6   4   0 3932.99 166.218 106
   6   4   0 4053.72 174.541 108
   6   4   0 3733.84 160.608 118
  -6   4   0 4120.55 184.703  96
   6   4   0 3745.66 157.579  92
   6   4   0 4022.38 168.525 102
  -6   4   0 3805.62 177.955 101
  -6   4   0 3502.44 152.498  36
  -6   4   0 3694.67 167.638  78
  -6   4   0 3790.52 177.648  65
  -6   4   0 3538.67 371.426  27
  -6   4  -1 27324.7 653.714  96
  -6   4  -1 27344.4 638.271 101
   6   4   1 27282.2 634.641 106
   6   4   1 26254.6 626.883 108
   6   4   1 26977.8 643.717  86
  -6   4  -1 25148.8 613.176  78
  -6   4  -1 25622.5 620.950  83
  -6   4  -1 26713.4 646.076  65
  -6   4  -1 26148.0 1023.03  27
   6   4   2 3093.36 152.597  86
  -6   4  -2 3054.33 152.316  83
  -6   4  -2 3257.37 164.002  96
  -6   4  -2 2969.07 144.054 101
   6   4   2 3189.19 154.116 106
   6   4   2 3026.73 137.745 108
  -6   4  -3 1494.20 113.179  66
  -6   4  -3 1441.83 118.597  80
   6   4   3 1736.09 111.124  86
  -6   4  -3 1627.58 117.681  83
  -6   4  -4 2260.72 121.330  66
  -6   4  -4 2430.39 137.115  80
   6   4   4 2181.22 117.487  86
  -6   4  -4 2189.99 128.783  83
   6   4   5 2829.50 129.163 106
  -6   4  -5 2198.73 107.067  94
  -6   4  -5 2306.74 109.447  88
  -6   4  -5 2901.49 135.970  80
   6   4   5 2748.03 114.085  86
  -6   4  -5 2630.97 128.302  83
  -6   4  -6 358.757 46.4027  94
   6   4   6 457.843 57.4415 106
   6   5  -7 2146.30 91.4155 118
  -6   5   7 2132.31 93.9378  58
  -6   5   6 3442.14 133.475  78
  -6   5   6 3435.68 140.744  45
  -6   5   6 3495.38 144.443  58
   6   5  -6 3585.14 138.265  92
  -6   5   5 1112.61 92.3788  78
  -6   5   5 941.194 85.6780  45
   6   5  -5 937.171 79.2854 108
   6   5  -5 966.967 88.4877 118
  -6   5   5 1053.23 86.9112 101
   6   5  -4 2783.70 138.081  92
  -6   5   4 2906.40 143.832 101
  -6   5   4 2624.47 123.997  36
  -6   5   4 2845.56 144.407  78
   6   5  -4 2746.72 134.120 108
   6   5  -4 2802.84 141.719 118
   6   5  -4 2724.51 124.003 117
  -6   5   4 2351.67 122.180  32
  -6   5   3 5869.61 219.887  78
  -6   5   3 5404.97 194.318  66
  -6   5   3 5901.13 221.071 101
   6   5  -3 5992.89 211.661  92
   6   5  -3 5608.80 210.193 118
   6   5  -2 2554.76 138.282 108
   6   5  -2 2407.10 135.764 118
  -6   5   2 2594.02 147.827 101
   6   5  -2 2517.86 136.145  92
  -6   5   1 1375.15 108.607  78
   6   5  -1 1413.32 108.267 108
   6   5  -1 1291.16 100.819 118
  -6   5   1 1100.12 225.278  27
   6   5  -1 1286.72 100.023  92
  -6   5   0 8257.62 265.129 101
   6   5   0 8250.96 240.334  92
   6   5   0 8052.99 256.223 108
   6   5   0 7956.17 231.512 106
   6   5   0 8529.16 260.968  86
  -6   5   0 7755.69 251.797  78
  -6   5   0 7596.20 507.284  27
   6   5   1 14156.5 368.343 106
   6   5   1 14975.5 381.121 108
  -6   5  -1 14146.6 396.409  66
   6   5   1 13698.1 353.058 102
  -6   5  -1 14565.7 383.835 101
  -6   5  -2 2637.64 132.396  80
   6   5   2 2464.18 128.814  86
   6   5   2 2418.48 122.760 106
   6   5   2 2394.99 116.293 108
   6   5   2 2294.35 111.960 102
  -6   5  -3 2606.73 130.133  80
   6   5   3 2491.77 123.915  86
   6   5   3 2401.44 120.352 106
  -6   5  -3 2501.99 130.106  66
   6   5   3 2287.26 108.699 102
  -6   5  -4 943.794 78.7516  88
  -6   5  -4 986.257 86.3885  80
   6   5   4 950.059 73.9034  86
   6   5   4 957.962 77.7386 106
  -6   5  -4 872.853 74.5596  66
   6   5   5 1820.79 81.7335  86
   6   6  -6 1431.97 67.0227  92
  -6   6   6 1383.84 66.6491  77
  -6   6   6 1494.33 70.6858  58
  -6   6   5 215.153 45.4407  77
   6   6  -5 252.763 53.7718 118
  -6   6   5 238.833 51.1726  58
   6   6  -4 1309.55 84.9090  92
   6   6  -4 1223.11 77.4036 108
   6   6  -4 1202.60 84.6507 118
  -6   6   4 915.169 64.8033  77
  -6   6   4 952.976 71.1117   7
  -6   6   4 1235.17 83.8874  58
  -6   6   3 892.856 82.9857  78
   6   6  -3 882.163 80.0218  92
  -6   6   3 822.397 75.5232  58
   6   6  -3 903.746 77.2913 108
   6   6  -3 865.676 77.0387 118
   6   6  -2 1460.88 95.0408  92
   6   6  -2 1525.86 96.6405 108
   6   6  -2 1358.82 90.2501 118
  -6   6   2 1382.18 88.0221  66
  -6   6   2 1207.80 82.7535  58
  -6   6   1 326.950 61.2625  88
   6   6  -1 411.322 67.3830 108
   6   6  -1 342.831 55.6637 118
  -6   6   1 317.797 66.0489  66
   6   6  -1 363.804 63.1523  92
  -6   6   0 7249.26 227.381  88
   6   6   0 7420.07 224.421 108
  -6   6   0 7364.34 229.784  66
   6   6   0 6937.98 202.240  92
  -6   6  -1 3083.28 137.929  66
   6   6   1 3251.00 127.605 108
  -6   6  -1 2917.30 133.785  88
   6   6   1 2765.92 124.339  86
   6   6   2 4302.07 140.049 108
  -6   6  -2 4710.23 165.096  88
  -6   6  -2 4365.24 148.553   7
  -6   6  -2 4603.31 164.205  66
   6   6   3 383.928 51.0350  86
  -6   6  -4 3178.66 103.806  66
  -6   6  -4 3165.19 106.036  88
   6   6   4 3315.23 107.476  86
   6   7  -3 665.786 53.1759  92
   6   7  -3 616.367 47.7025 108
  -6   7   3 692.085 53.0414  76
   6   7  -2 1154.42 63.6788  92
  -6   7   2 1184.25 68.8308   7
  -6   7   1 4013.08 128.004  76
  -6   7   1 4348.41 136.335   7
   6   7  -1 4323.14 132.801 108
  -6   7   0 12532.7 291.632  66
   6   7   0 12827.3 296.018 108
  -6   7  -1 909.196 53.5140   7
  -6   7  -1 950.224 58.6441  66
   7  -6  -3 310.679 37.0296  73
   7  -6  -3 393.304 51.6730  68
   7  -6  -2 1116.56 75.4120  68
   7  -6  -2 1099.07 65.2377  73
  -7  -6   2 1082.03 71.3492  97
   7  -6  -1 42.5112 45.2788  68
  -7  -6   1-18.1882 42.0931  54
  -7  -6   1-11.7595 33.0076  55
  -7  -6   1 75.8840 44.8127  97
   7  -6   0 3712.43 131.675  68
  -7  -6   0 3742.24 125.513  55
  -7  -6   0 3931.21 134.646  97
   7  -6   1 30.1561 40.5890  68
  -7  -6  -1 7.71716 36.9339  55
  -7  -6  -1 57.6858 41.1057  97
  -7  -6  -2 582.930 48.8045  55
   7  -6   2 629.975 51.2086  68
   7  -5  -6 637.189 55.3468 114
  -7  -5   4 4369.34 155.467  44
   7  -5  -4 4690.03 167.367  68
   7  -5  -4 4400.61 144.676  91
   7  -5  -3 530.357 73.5867  68
   7  -5  -3 575.314 59.9352  73
  -7  -5   3 467.951 68.9753  44
  -7  -5   2 1453.22 83.1229  55
  -7  -5   2 1533.10 104.139  44
   7  -5  -2 1518.58 106.269  68
  -7  -5   2 1342.00 100.757  33
  -7  -5   1 700.220 78.7607  52
  -7  -5   1 841.575 72.8371  55
  -7  -5   1 853.580 83.3072  97
[truncated: 72,330 more chars]
