# Supplementary material for: (S)-2-[(S)-2,2,2-Tri­fluoro-1-hy­droxy­eth­yl]-1-tetra­lone
Source: IUCrdata. 2023 Jan 6;8(Pt 1):x221209. doi: 10.1107/S2414314622012093 (PMC9912318; doi:10.1107/S2414314622012093)
Supplement: Supplementary file 2 [file x-08-x221209-Isup2.hkl]

data_I                                                                          
_shelx_title ' EC234a_2 in P2(1)'                                               
_shelx_refln_list_code          4                                               
_shelx_F_calc_maximum       86.12                                               
_exptl_crystal_F_000       252.00                                               
_reflns_d_resolution_high  0.7945                                               
                                                                                
loop_                                                                           
 _space_group_symop_operation_xyz                                               
 'x, y, z'                                                                      
 '-x, y+1/2, -z'                                                                
                                                                                
_cell_length_a     8.2315                                                       
_cell_length_b     7.1639                                                       
_cell_length_c     9.2449                                                       
_cell_angle_alpha  90.000                                                       
_cell_angle_beta   97.846                                                       
_cell_angle_gamma  90.000                                                       
                                                                                
_shelx_F_squared_multiplier     1.000                                           
                                                                                
loop_                                                                           
 _refln_index_h                                                                 
 _refln_index_k                                                                 
 _refln_index_l                                                                 
 _refln_F_squared_calc                                                          
 _refln_F_squared_meas                                                          
 _refln_F_squared_sigma                                                         
 _refln_observed_status                                                         
   0  -8   0          7.16          4.26         3.75 o                         
   1  -8   0          3.76          3.79         0.22 o                         
   2  -8   0          4.39          4.67         0.17 o                         
   3  -8   0         34.55         35.81         1.01 o                         
   4  -8   0         47.13         50.10         0.93 o                         
   1  -7   0         26.34         27.36         0.58 o                         
   2  -7   0         15.30         14.90         0.33 o                         
   3  -7   0         34.99         35.59         0.47 o                         
   4  -7   0          5.54          5.94         0.29 o                         
   5  -7   0          1.37          0.83         0.15 o                         
   6  -7   0         92.69         92.51         1.24 o                         
   0  -6   0         71.35         70.88         1.06 o                         
   1  -6   0         23.51         24.51         0.43 o                         
   2  -6   0         67.69         68.16         1.12 o                         
   3  -6   0         23.38         24.05         0.61 o                         
   4  -6   0         73.59         73.32         0.86 o                         
   5  -6   0         72.86         74.57         0.83 o                         
   6  -6   0         51.41         51.63         0.65 o                         
   7  -6   0         28.36         26.40         0.52 o                         
   1  -5   0         94.23         91.82         1.64 o                         
   2  -5   0         25.63         25.48         0.41 o                         
   3  -5   0        201.98        203.44         2.03 o                         
   4  -5   0          2.67          2.57         0.18 o                         
   5  -5   0          1.52          1.52         0.20 o                         
   6  -5   0         56.77         56.93         0.65 o                         
   7  -5   0         40.02         40.52         0.56 o                         
   8  -5   0         18.27         17.00         0.35 o                         
   0  -4   0        206.52        221.89         2.54 o                         
   1  -4   0         52.67         54.22         0.58 o                         
   2  -4   0        118.01        121.86         0.98 o                         
   3  -4   0        186.74        182.18         2.61 o                         
   4  -4   0         20.11         19.46         0.38 o                         
   5  -4   0        184.07        188.39         1.33 o                         
   6  -4   0         26.37         25.82         0.39 o                         
   7  -4   0         54.30         58.56         0.71 o                         
   8  -4   0         19.78         18.90         0.35 o                         
   9  -4   0          7.40          7.15         0.24 o                         
   1  -3   0         58.36         60.56         0.59 o                         
   2  -3   0         12.46         12.20         0.28 o                         
   3  -3   0        110.69        100.92         1.45 o                         
   4  -3   0          0.87          1.00         0.14 o                         
   5  -3   0        124.73        130.03         1.13 o                         
   6  -3   0         69.56         71.71         0.97 o                         
   7  -3   0         77.27         78.09         1.55 o                         
   8  -3   0         31.85         33.00         0.54 o                         
   9  -3   0         13.68         13.92         0.39 o                         
   0  -2   0       2676.74       2518.97        48.84 o                         
   1  -2   0        179.64        184.25         1.83 o                         
   2  -2   0        720.72        703.77         5.51 o                         
   3  -2   0        627.29        622.17         6.54 o                         
   4  -2   0        242.16        239.44         2.07 o                         
   5  -2   0         81.76         84.32         0.77 o                         
   6  -2   0         35.21         37.19         0.47 o                         
   7  -2   0         16.07         16.96         0.33 o                         
   8  -2   0         12.56         13.27         0.28 o                         
   9  -2   0         80.63         82.95         1.22 o                         
  10  -2   0         88.25         80.36         1.30 o                         
   1  -1   0        650.67        611.71         8.76 o                         
   2  -1   0       1985.71       1986.34        16.98 o                         
   3  -1   0        109.78        118.16         1.14 o                         
   4  -1   0        337.75        352.02         3.07 o                         
   5  -1   0        566.86        594.34         5.40 o                         
   6  -1   0         13.10         12.74         0.23 o                         
   7  -1   0         30.65         28.58         0.40 o                         
   8  -1   0          6.96          7.01         0.25 o                         
   9  -1   0         30.69         30.40         0.58 o                         
  10  -1   0         21.47         20.56         0.42 o                         
   1   0   0          2.15          1.72         0.19 o                         
   2   0   0       7416.76       6909.61        95.01 o                         
   3   0   0          1.92          3.69         0.52 o                         
   4   0   0        426.13        454.47         4.01 o                         
   5   0   0         50.48         49.03         0.67 o                         
   6   0   0         29.24         26.84         0.33 o                         
   7   0   0         19.43         21.11         0.36 o                         
   8   0   0         67.17         66.73         0.62 o                         
   9   0   0          4.80          3.70         0.18 o                         
  10   0   0          0.22         -0.14         0.14 o                         
   1   1   0        662.40        622.46         8.91 o                         
   2   1   0       1997.62       1977.80        22.66 o                         
   3   1   0        107.88        119.73         1.38 o                         
   4   1   0        340.55        356.51         4.22 o                         
   5   1   0        570.71        582.99         4.07 o                         
   6   1   0         13.12         12.94         0.32 o                         
   7   1   0         30.88         29.94         0.41 o                         
   8   1   0          7.36          7.70         0.22 o                         
   9   1   0         30.19         29.06         0.42 o                         
  10   1   0         21.24         19.93         0.63 o                         
   0   2   0       2694.71       2648.90        52.14 o                         
   1   2   0        179.79        178.11         2.14 o                         
   2   2   0        726.43        718.00        13.79 o                         
   3   2   0        630.79        633.48         4.64 o                         
   4   2   0        241.03        230.90         1.70 o                         
   5   2   0         82.09         81.06         0.85 o                         
   6   2   0         34.76         36.32         0.45 o                         
   7   2   0         15.94         16.35         0.26 o                         
   8   2   0         12.83         13.57         0.29 o                         
   9   2   0         80.34         82.46         1.11 o                         
   1   3   0         57.46         59.51         0.68 o                         
   2   3   0         12.34         12.40         0.30 o                         
   3   3   0        111.23        103.15         2.36 o                         
   4   3   0          0.65          0.79         0.10 o                         
   5   3   0        127.28        131.33         0.94 o                         
   6   3   0         69.43         71.19         0.85 o                         
   7   3   0         75.10         77.54         0.86 o                         
   8   3   0         32.87         35.25         0.55 o                         
   9   3   0         13.57         13.52         0.38 o                         
   0   4   0        210.17        220.96         3.56 o                         
   1   4   0         52.41         53.84         0.89 o                         
   2   4   0        116.92        120.21         2.69 o                         
   3   4   0        183.59        181.26         1.17 o                         
   4   4   0         20.28         19.09         0.30 o                         
   5   4   0        182.11        181.79         1.46 o                         
   6   4   0         27.01         26.64         0.37 o                         
   7   4   0         53.97         56.45         0.71 o                         
   8   4   0         20.05         18.89         0.60 o                         
   9   4   0          7.33          7.33         0.31 o                         
   1   5   0         93.56         92.78         0.76 o                         
   2   5   0         24.45         23.45         0.35 o                         
   3   5   0        203.14        206.43         1.92 o                         
   4   5   0          2.59          2.35         0.17 o                         
   5   5   0          1.50          1.50         0.15 o                         
   6   5   0         56.30         56.45         0.73 o                         
   7   5   0         39.52         39.17         0.81 o                         
   8   5   0         17.74         16.85         0.44 o                         
   0   6   0         71.80         73.87         1.24 o                         
   1   6   0         23.25         24.62         0.34 o                         
   2   6   0         69.22         69.26         1.02 o                         
   3   6   0         23.69         23.23         0.47 o                         
   4   6   0         72.76         72.54         0.81 o                         
   5   6   0         73.15         74.12         0.96 o                         
   6   6   0         50.54         50.31         0.77 o                         
   7   6   0         28.46         25.35         0.83 o                         
   1   7   0         26.45         26.62         0.44 o                         
   2   7   0         15.40         14.91         0.32 o                         
   3   7   0         35.02         34.56         0.64 o                         
   4   7   0          5.18          5.52         0.22 o                         
   5   7   0          1.46          0.74         0.17 o                         
   6   7   0         93.03         88.23         1.45 o                         
   0   8   0          6.81          6.15         0.27 o                         
   1   8   0          3.78          3.41         0.23 o                         
   2   8   0          4.07          4.48         0.22 o                         
   3   8   0         34.68         35.97         0.78 o                         
   4   8   0         46.87         47.89         0.88 o                         
  -4  -8   1         10.27         10.42         0.30 o                         
  -3  -8   1         16.59         15.60         0.31 o                         
  -2  -8   1          8.30          7.82         0.24 o                         
  -1  -8   1          2.26          1.83         0.21 o                         
   0  -8   1         13.89         14.49         0.55 o                         
   1  -8   1          9.62          8.50         0.29 o                         
   2  -8   1        103.62        110.26         1.01 o                         
   3  -8   1         12.76         11.60         0.43 o                         
   4  -8   1         97.86        100.72         1.63 o                         
  -6  -7   1         31.00         28.47         0.67 o                         
  -5  -7   1         28.09         27.60         0.63 o                         
  -4  -7   1         40.63         44.73         0.67 o                         
  -3  -7   1         47.61         50.10         0.81 o                         
  -2  -7   1         21.31         20.80         0.50 o                         
  -1  -7   1         64.99         65.28         0.80 o                         
   0  -7   1         32.52         32.13         0.51 o                         
   1  -7   1         33.18         32.42         0.47 o                         
   2  -7   1          7.89          8.80         0.28 o                         
   3  -7   1         49.00         50.97         0.52 o                         
   4  -7   1          7.16          7.36         0.22 o                         
   5  -7   1          1.77          2.03         0.17 o                         
   6  -7   1          7.17          7.05         0.23 o                         
  -7  -6   1          0.15          0.13         0.15 o                         
  -6  -6   1          2.41          1.91         0.22 o                         
  -5  -6   1         27.42         28.88         0.43 o                         
  -4  -6   1         11.50         12.74         0.32 o                         
  -3  -6   1         20.93         21.80         0.61 o                         
  -2  -6   1        149.37        157.89         1.56 o                         
  -1  -6   1          0.90          1.29         0.18 o                         
   0  -6   1         51.93         53.78         0.65 o                         
   1  -6   1         35.49         35.70         0.50 o                         
   2  -6   1        117.63        115.85         1.20 o                         
   3  -6   1          5.93          6.26         0.25 o                         
   4  -6   1         25.05         25.05         0.43 o                         
   5  -6   1          9.04          8.31         0.27 o                         
   6  -6   1         20.93         20.14         0.39 o                         
   7  -6   1          0.51          0.22         0.16 o                         
  -8  -5   1          0.45          0.60         0.18 o                         
  -7  -5   1          5.27          5.67         0.22 o                         
  -6  -5   1          9.21          9.06         0.27 o                         
  -5  -5   1         34.13         34.95         0.53 o                         
  -4  -5   1         31.03         30.72         0.72 o                         
  -3  -5   1         80.69         80.10         1.18 o                         
  -2  -5   1         80.00         85.74         0.94 o                         
  -1  -5   1         68.52         64.77         0.74 o                         
   0  -5   1        216.40        216.92         2.23 o                         
   1  -5   1          0.83          0.65         0.13 o                         
   2  -5   1        748.01        743.96         7.66 o                         
   3  -5   1        281.84        272.23         3.53 o                         
   4  -5   1        365.16        370.19         2.68 o                         
   5  -5   1         14.70         13.98         0.29 o                         
   6  -5   1        101.27        104.20         0.98 o                         
   7  -5   1         14.86         13.82         0.28 o                         
   8  -5   1          1.45          1.36         0.21 o                         
  -9  -4   1         23.54         18.96         0.47 o                         
  -8  -4   1         49.49         49.14         0.87 o                         
  -7  -4   1         58.48         59.94         0.92 o                         
  -6  -4   1         17.21         17.21         0.36 o                         
  -5  -4   1         97.39        102.17         1.03 o                         
  -4  -4   1         11.70         11.61         0.38 o                         
  -3  -4   1          7.45          7.08         0.20 o                         
  -2  -4   1        260.42        251.40         3.39 o                         
  -1  -4   1         31.54         35.22         0.43 o                         
   0  -4   1        456.62        467.13         5.19 o                         
   1  -4   1         10.81          9.66         0.21 o                         
   2  -4   1        174.25        179.75         1.33 o                         
   3  -4   1        114.54        112.29         1.30 o                         
   4  -4   1        112.85        114.19         1.36 o                         
   5  -4   1         26.44         26.53         0.45 o                         
   6  -4   1        180.07        183.11         3.24 o                         
   7  -4   1         48.50         49.39         0.54 o                         
   8  -4   1         47.14         46.99         0.54 o                         
   9  -4   1          5.88          5.26         0.37 o                         
  -9  -3   1          7.00          7.68         0.25 o                         
  -8  -3   1         89.02         87.91         0.86 o                         
  -7  -3   1        205.72        207.52         2.49 o                         
  -6  -3   1        157.59        161.91         2.41 o                         
  -5  -3   1         96.65         96.45         0.81 o                         
  -4  -3   1        273.34        272.31         2.07 o                         
  -3  -3   1        540.21        546.49         5.20 o                         
  -2  -3   1        891.22        909.99         7.18 o                         
  -1  -3   1        460.44        476.40         3.93 o                         
   0  -3   1       1032.08       1054.81        10.50 o                         
   1  -3   1        233.32        244.91         1.99 o                         
   2  -3   1         46.09         47.39         0.46 o                         
   3  -3   1        160.54        156.80         1.26 o                         
   4  -3   1         61.96         60.80         0.73 o                         
   5  -3   1        297.78        298.30         2.03 o                         
   6  -3   1         98.44         97.96         1.43 o                         
   7  -3   1         97.67        103.79         0.85 o                         
   8  -3   1         37.18         36.87         0.47 o                         
   9  -3   1         45.95         45.77         0.59 o                         
 -10  -2   1         10.61         10.12         0.34 o                         
  -9  -2   1         10.35         11.13         0.26 o                         
  -8  -2   1          3.97          3.78         0.22 o                         
  -7  -2   1         69.08         73.69         0.71 o                         
  -6  -2   1        141.73        160.87         1.25 o                         
  -5  -2   1        238.20        251.41         2.00 o                         
  -4  -2   1        868.16        933.47         7.16 o                         
  -3  -2   1        103.62        102.16         1.00 o                         
  -2  -2   1        776.37        769.11         9.57 o                         
  -1  -2   1         78.67         76.13         1.08 o                         
   0  -2   1        718.42        693.29         5.87 o                         
   1  -2   1          6.14          5.96         0.21 o                         
   2  -2   1        357.33        339.00         2.69 o                         
   3  -2   1        393.41        378.08         3.56 o                         
   4  -2   1         34.99         33.06         0.55 o                         
   5  -2   1         24.29         24.18         0.39 o                         
   6  -2   1          2.80          2.83         0.20 o                         
   7  -2   1         37.28         37.07         0.67 o                         
   8  -2   1        194.25        198.96         1.95 o                         
   9  -2   1         44.61         41.43         2.59 o                         
 -10  -1   1          8.59          8.06         0.21 o                         
  -9  -1   1         29.84         31.91         0.45 o                         
  -8  -1   1          0.56          0.48         0.16 o                         
  -7  -1   1         59.86         56.51         0.74 o                         
  -6  -1   1         71.26         77.80         1.08 o                         
  -5  -1   1        896.50        925.79         7.83 o                         
  -4  -1   1        917.70        985.36        12.95 o                         
  -3  -1   1       1971.95       1960.24        19.39 o                         
  -2  -1   1       2374.82       2341.91        23.08 o                         
  -1  -1   1       3867.19       3715.79        42.10 o                         
   0  -1   1        675.00        631.93         7.28 o                         
   1  -1   1       1433.40       1362.52        15.66 o                         
   2  -1   1        447.56        427.28         5.06 o                         
   3  -1   1        281.35        272.05         1.86 o                         
   4  -1   1        104.51        102.53         0.96 o                         
   5  -1   1        109.80        112.21         0.74 o                         
   6  -1   1         11.06         11.55         0.24 o                         
   7  -1   1        178.12        173.52         2.41 o                         
   8  -1   1         44.38         44.58         0.79 o                         
   9  -1   1         38.66         36.59         0.69 o                         
  10  -1   1         15.21         15.39         0.59 o                         
 -10   0   1          6.88          6.65         0.24 o                         
  -9   0   1          3.22          3.06         0.21 o                         
  -8   0   1         14.57         13.27         0.26 o                         
  -7   0   1          6.19          5.97         0.21 o                         
  -6   0   1         22.27         24.69         0.35 o                         
  -5   0   1         51.90         44.59         1.15 o                         
  -4   0   1        525.05        533.25         5.11 o                         
  -3   0   1         85.86         71.74         1.00 o                         
  -2   0   1        793.92        794.65         6.54 o                         
  -1   0   1        380.16        356.99         6.57 o                         
   0   0   1        325.55        311.99         4.53 o                         
   1   0   1        589.46        543.58         8.19 o                         
   2   0   1         22.07         25.94         0.57 o                         
   3   0   1         15.33         15.62         0.28 o                         
   4   0   1        209.55        217.26         2.24 o                         
   5   0   1          0.21          0.22         0.10 o                         
   6   0   1         13.08         17.55         0.24 o                         
   7   0   1         67.73         67.91         0.60 o                         
   8   0   1         99.64        100.11         1.03 o                         
   9   0   1         52.16         51.11         0.69 o                         
  10   0   1          0.06          0.13         0.27 o                         
 -10   1   1          8.66          7.87         0.23 o                         
  -9   1   1         30.32         32.90         0.54 o                         
  -8   1   1          0.56          0.69         0.14 o                         
  -7   1   1         60.33         57.28         0.58 o                         
  -6   1   1         70.61         75.30         0.60 o                         
  -5   1   1        892.16        915.26         6.13 o                         
  -4   1   1        915.52        978.21         8.35 o                         
  -3   1   1       1976.76       1991.26        14.17 o                         
  -2   1   1       2352.27       2332.90        19.76 o                         
  -1   1   1       3876.61       3873.11        53.47 o                         
   0   1   1        669.05        629.65         8.85 o                         
   1   1   1       1438.44       1372.53        12.21 o                         
   2   1   1        448.21        430.39         4.10 o                         
   3   1   1        279.80        269.94         1.97 o                         
   4   1   1        105.89        103.20         0.94 o                         
   5   1   1        111.39        112.58         0.85 o                         
   6   1   1         11.03         11.42         0.24 o                         
   7   1   1        178.49        179.61         1.51 o                         
   8   1   1         44.05         45.86         0.53 o                         
   9   1   1         39.07         36.47         1.00 o                         
  10   1   1         15.53         14.58         0.40 o                         
 -10   2   1          9.83          9.43         0.33 o                         
  -9   2   1         10.59         11.58         0.36 o                         
  -8   2   1          3.74          3.47         0.15 o                         
  -7   2   1         69.53         74.30         0.72 o                         
  -6   2   1        143.60        159.54         1.02 o                         
  -5   2   1        241.00        250.53         1.55 o                         
  -4   2   1        872.84        933.02         7.11 o                         
  -3   2   1        106.14        106.77         1.20 o                         
  -2   2   1        763.93        748.93         7.59 o                         
  -1   2   1         77.20         75.86         1.21 o                         
   0   2   1        718.39        682.26         7.33 o                         
   1   2   1          6.15          6.47         0.35 o                         
   2   2   1        358.24        342.69         7.49 o                         
   3   2   1        391.85        378.61         3.09 o                         
   4   2   1         35.22         32.99         0.64 o                         
   5   2   1         24.36         23.37         0.29 o                         
   6   2   1          3.10          3.26         0.15 o                         
   7   2   1         38.04         39.12         0.44 o                         
   8   2   1        195.63        205.51         1.67 o                         
   9   2   1         44.66         43.85         1.87 o                         
  -9   3   1          6.82          7.86         0.28 o                         
  -8   3   1         88.54         87.99         0.91 o                         
  -7   3   1        205.84        207.20         1.58 o                         
  -6   3   1        158.24        161.87         1.37 o                         
  -5   3   1         94.23         92.98         0.67 o                         
  -4   3   1        275.69        271.23         1.79 o                         
  -3   3   1        538.65        559.28         5.47 o                         
  -2   3   1        888.26        897.38        17.43 o                         
  -1   3   1        460.26        475.35         4.39 o                         
   0   3   1       1029.59       1036.00         9.41 o                         
   1   3   1        234.13        246.95         4.77 o                         
   2   3   1         45.49         44.77         1.97 o                         
   3   3   1        159.53        148.24         2.28 o                         
   4   3   1         59.95         56.88         0.43 o                         
   5   3   1        298.33        297.95         1.91 o                         
   6   3   1         98.15         96.81         0.84 o                         
   7   3   1         99.38        104.84         1.34 o                         
   8   3   1         36.36         35.97         0.75 o                         
   9   3   1         45.99         44.03         0.94 o                         
  -9   4   1         23.80         21.06         0.43 o                         
  -8   4   1         51.48         53.17         1.16 o                         
  -7   4   1         57.93         60.85         0.70 o                         
  -6   4   1         17.87         17.31         0.28 o                         
  -5   4   1         96.56         98.51         0.75 o                         
  -4   4   1         11.77         11.94         0.25 o                         
  -3   4   1          7.33          7.15         0.16 o                         
  -2   4   1        262.74        252.81         1.81 o                         
  -1   4   1         31.88         35.60         0.56 o                         
   0   4   1        451.37        456.94        13.18 o                         
   1   4   1          9.97          9.38         0.47 o                         
   2   4   1        174.20        177.56         1.59 o                         
   3   4   1        117.79        118.33         0.93 o                         
   4   4   1        111.62        112.89         0.91 o                         
   5   4   1         28.18         27.77         0.35 o                         
   6   4   1        179.81        184.82         1.62 o                         
   7   4   1         48.69         50.42         0.67 o                         
   8   4   1         46.27         44.08         1.33 o                         
   9   4   1          5.87          4.83         0.36 o                         
  -8   5   1          0.49          0.80         0.18 o                         
  -7   5   1          4.87          5.31         0.32 o                         
  -6   5   1          8.77          9.25         0.35 o                         
  -5   5   1         34.50         35.40         0.57 o                         
  -4   5   1         31.15         31.17         0.57 o                         
  -3   5   1         80.71         78.88         0.70 o                         
  -2   5   1         80.21         86.01         0.85 o                         
  -1   5   1         67.78         63.72         0.67 o                         
   0   5   1        214.54        215.34         1.41 o                         
   1   5   1          0.81          0.56         0.10 o                         
   2   5   1        744.93        752.10         4.74 o                         
   3   5   1        282.89        280.38         2.34 o                         
   4   5   1        364.50        367.40         3.71 o                         
   5   5   1         14.99         13.14         0.27 o                         
   6   5   1        100.48         99.52         1.28 o                         
   7   5   1         14.88         13.01         0.51 o                         
   8   5   1          1.32          1.25         0.18 o                         
  -7   6   1          0.17          0.16         0.12 o                         
  -6   6   1          2.50          2.46         0.19 o                         
  -5   6   1         27.01         27.48         0.46 o                         
  -4   6   1         11.68         12.59         0.33 o                         
  -3   6   1         20.83         21.11         0.34 o                         
  -2   6   1        150.39        154.03         2.09 o                         
  -1   6   1          0.91          1.10         0.12 o                         
   0   6   1         52.42         55.01         0.60 o                         
   1   6   1         36.51         35.54         0.53 o                         
   2   6   1        118.27        116.93         0.96 o                         
   3   6   1          6.09          6.55         0.21 o                         
   4   6   1         25.34         25.75         0.44 o                         
   5   6   1          9.21          7.99         0.29 o                         
   6   6   1         21.67         20.96         0.65 o                         
   7   6   1          0.48          0.13         0.13 o                         
  -6   7   1         31.30         29.41         0.71 o                         
  -5   7   1         27.77         28.60         0.65 o                         
  -4   7   1         41.22         43.04         0.62 o                         
  -3   7   1         47.56         49.39         0.61 o                         
  -2   7   1         21.26         20.13         0.41 o                         
  -1   7   1         64.92         65.52         0.83 o                         
   0   7   1         32.41         31.68         0.54 o                         
   1   7   1         33.84         31.83         1.03 o                         
   2   7   1          8.13          8.86         0.29 o                         
   3   7   1         49.41         51.11         0.58 o                         
   4   7   1          7.08          7.28         0.20 o                         
   5   7   1          1.84          2.07         0.16 o                         
   6   7   1          6.80          6.46         0.28 o                         
  -4   8   1         10.36         10.64         0.42 o                         
  -3   8   1         16.91         16.60         0.43 o                         
  -2   8   1          8.71          8.18         0.22 o                         
  -1   8   1          2.15          1.80         0.17 o                         
   0   8   1         14.72         13.40         0.40 o                         
   1   8   1          9.87          8.07         0.32 o                         
   2   8   1        104.85        107.88         1.49 o                         
   3   8   1         12.81         12.25         0.43 o                         
   4   8   1         97.38         97.36         2.21 o                         
  -4  -8   2         36.64         37.49         1.11 o                         
  -3  -8   2          2.32          1.93         0.19 o                         
  -2  -8   2         35.57         36.51         0.67 o                         
  -1  -8   2          8.08          7.20         0.26 o                         
   0  -8   2          4.06          4.26         0.23 o                         
   1  -8   2         29.47         29.16         0.44 o                         
   2  -8   2          3.58          3.26         0.17 o                         
   3  -8   2         29.41         27.50         0.75 o                         
   4  -8   2         14.87         12.59         0.76 o                         
  -6  -7   2          7.32          7.76         0.25 o                         
  -5  -7   2          3.94          4.64         0.20 o                         
  -4  -7   2         27.42         31.46         0.69 o                         
  -3  -7   2         54.41         48.31         0.64 o                         
  -2  -7   2          5.38          6.67         0.25 o                         
  -1  -7   2        203.09        195.72         2.21 o                         
   0  -7   2         31.32         30.74         0.54 o                         
   1  -7   2         58.95         60.41         1.55 o                         
   2  -7   2         42.04         41.37         0.81 o                         
   3  -7   2         13.62         14.30         0.33 o                         
   4  -7   2         46.39         45.82         0.77 o                         
   5  -7   2         27.30         28.93         1.29 o                         
  -7  -6   2          8.58          7.65         0.28 o                         
  -6  -6   2          9.16          9.62         0.33 o                         
  -5  -6   2         74.57         72.62         0.88 o                         
  -4  -6   2          1.33          0.55         0.14 o                         
  -3  -6   2         41.23         38.02         0.90 o                         
  -2  -6   2        222.58        216.14         2.47 o                         
  -1  -6   2         68.48         75.23         0.99 o                         
   0  -6   2        194.77        190.43         1.49 o                         
   1  -6   2        331.46        337.13         2.53 o                         
   2  -6   2        263.52        268.63         3.67 o                         
   3  -6   2        139.54        140.02         1.70 o                         
   4  -6   2         24.06         23.80         0.37 o                         
   5  -6   2         10.29         10.19         0.24 o                         
   6  -6   2         31.51         31.53         0.44 o                         
   7  -6   2          5.06          4.22         0.25 o                         
  -8  -5   2         20.44         19.46         0.59 o                         
  -7  -5   2          9.80         10.17         0.34 o                         
  -6  -5   2         18.22         17.32         0.43 o                         
  -5  -5   2         38.09         35.78         0.50 o                         
  -4  -5   2          7.33          6.50         0.24 o                         
  -3  -5   2         56.43         54.48         0.97 o                         
  -2  -5   2         12.92         12.75         0.32 o                         
  -1  -5   2         60.72         59.65         0.99 o                         
   0  -5   2         54.63         55.12         0.72 o                         
   1  -5   2        178.92        176.86         1.61 o                         
   2  -5   2         47.23         45.10         0.61 o                         
   3  -5   2        171.28        169.24         2.77 o                         
   4  -5   2         52.51         52.67         0.62 o                         
   5  -5   2        153.18        158.33         1.48 o                         
   6  -5   2         17.40         17.32         0.31 o                         
   7  -5   2          4.42          4.22         0.24 o                         
   8  -5   2          5.34          3.94         0.24 o                         
  -9  -4   2         42.25         34.67         1.02 o                         
  -8  -4   2        137.08        127.16         1.38 o                         
  -7  -4   2         41.07         38.98         0.69 o                         
  -6  -4   2        116.93        117.63         1.37 o                         
  -5  -4   2         49.80         51.85         0.65 o                         
  -4  -4   2         71.84         73.84         1.08 o                         
  -3  -4   2         98.60         99.37         1.09 o                         
  -2  -4   2         57.75         57.49         0.50 o                         
  -1  -4   2        119.07        122.41         1.38 o                         
   0  -4   2        326.87        324.85         2.69 o                         
   1  -4   2        241.91        249.56         2.38 o                         
   2  -4   2         32.71         30.23         0.42 o                         
   3  -4   2         92.77         93.48         0.84 o                         
   4  -4   2        107.92        108.37         1.23 o                         
   5  -4   2        255.99        264.08         2.09 o                         
   6  -4   2         21.63         21.57         0.33 o                         
   7  -4   2         54.60         52.42         0.63 o                         
   8  -4   2         37.95         35.15         0.91 o                         
  -9  -3   2         26.71         25.08         0.86 o                         
  -8  -3   2         73.69         75.21         0.81 o                         
  -7  -3   2         12.11         11.20         0.34 o                         
  -6  -3   2        229.32        236.71         2.03 o                         
  -5  -3   2        120.45        136.07         1.14 o                         
  -4  -3   2         20.97         21.36         0.33 o                         
  -3  -3   2         19.84         18.51         0.53 o                         
  -2  -3   2        334.69        337.49         4.83 o                         
  -1  -3   2         68.71         66.37         0.86 o                         
   0  -3   2        540.08        509.10         5.04 o                         
   1  -3   2        180.19        178.39         1.55 o                         
   2  -3   2        406.59        404.13         3.48 o                         
   3  -3   2         75.89         71.73         0.79 o                         
   4  -3   2         14.73         13.98         0.28 o                         
   5  -3   2         96.74         97.89         0.86 o                         
   6  -3   2        145.90        151.58         1.53 o                         
   7  -3   2         13.98         14.10         0.29 o                         
   8  -3   2         35.80         37.37         0.65 o                         
   9  -3   2          5.05          4.90         0.20 o                         
 -10  -2   2          3.48          3.09         0.23 o                         
  -9  -2   2         18.37         19.37         0.46 o                         
  -8  -2   2         19.13         16.45         0.35 o                         
  -7  -2   2         54.75         60.13         0.73 o                         
  -6  -2   2        375.39        389.23         4.30 o                         
  -5  -2   2        505.67        541.45         3.59 o                         
  -4  -2   2        487.59        518.54         4.62 o                         
  -3  -2   2        919.77        916.44         6.43 o                         
  -2  -2   2       1993.96       1936.56        31.66 o                         
  -1  -2   2       1181.08       1160.87        11.51 o                         
   0  -2   2        445.38        427.09         4.53 o                         
   1  -2   2        113.35        114.84         1.51 o                         
   2  -2   2         79.91         78.86         0.69 o                         
   3  -2   2        447.66        446.96         3.34 o                         
   4  -2   2         41.82         45.41         0.48 o                         
   5  -2   2          5.53          5.10         0.15 o                         
   6  -2   2        108.25        112.14         1.14 o                         
   7  -2   2         14.75         14.32         0.30 o                         
   8  -2   2         39.69         41.22         0.58 o                         
   9  -2   2          7.12          7.23         0.31 o                         
 -10  -1   2          3.63          3.06         0.18 o                         
  -9  -1   2          4.77          5.22         0.25 o                         
  -8  -1   2         10.69         12.18         0.29 o                         
  -7  -1   2        188.79        186.61         1.77 o                         
  -6  -1   2         87.41         88.95         0.85 o                         
  -5  -1   2         57.07         57.20         0.61 o                         
  -4  -1   2        114.81        114.32         1.56 o                         
  -3  -1   2         35.62         29.27         0.62 o                         
  -2  -1   2       1325.59       1305.39        18.64 o                         
  -1  -1   2        636.60        573.71         6.00 o                         
   0  -1   2        286.41        280.70         4.80 o                         
   1  -1   2       1116.51       1040.77         9.59 o                         
   2  -1   2        120.18        120.32         1.54 o                         
   3  -1   2        291.77        284.30         2.76 o                         
   4  -1   2         13.54         11.13         0.26 o                         
   5  -1   2        141.55        149.05         1.61 o                         
   6  -1   2         12.07          9.96         0.27 o                         
   7  -1   2         18.36         18.15         0.32 o                         
   8  -1   2        107.25        104.95         1.82 o                         
   9  -1   2          9.66          9.46         0.33 o                         
 -10   0   2          8.40          7.29         0.47 o                         
  -9   0   2         13.20         12.05         0.26 o                         
  -8   0   2          0.88          1.31         0.19 o                         
  -7   0   2        166.31        176.36         1.96 o                         
  -6   0   2         21.28         22.20         0.31 o                         
  -5   0   2        217.28        203.23         1.47 o                         
  -4   0   2        124.55        115.19         1.97 o                         
  -3   0   2        372.44        360.93         3.37 o                         
  -2   0   2        608.00        586.99        10.58 o                         
  -1   0   2          0.04          0.46         0.12 o                         
   0   0   2       1374.54       1268.14        14.66 o                         
   1   0   2       1011.43        980.38        17.21 o                         
   2   0   2        158.26        156.66         2.81 o                         
   3   0   2        127.70        130.33         1.34 o                         
   4   0   2        314.16        327.94         3.27 o                         
   5   0   2         41.89         37.37         0.46 o                         
   6   0   2        123.44        129.67         0.96 o                         
   7   0   2        121.30        121.87         0.99 o                         
   8   0   2        109.07        110.97         1.42 o                         
   9   0   2          2.24          1.56         0.16 o                         
 -10   1   2          3.80          3.55         0.22 o                         
  -9   1   2          5.30          5.54         0.21 o                         
  -8   1   2         10.18         11.17         0.28 o                         
  -7   1   2        187.63        184.15         2.07 o                         
  -6   1   2         84.31         84.12         0.75 o                         
  -5   1   2         58.85         58.65         0.53 o                         
  -4   1   2        114.71        113.51         1.24 o                         
  -3   1   2         36.14         31.84         0.56 o                         
  -2   1   2       1325.80       1291.65        10.69 o                         
  -1   1   2        639.23        587.94         6.00 o                         
   0   1   2        284.42        281.57         3.59 o                         
   1   1   2       1114.82       1041.74        14.82 o                         
   2   1   2        118.78        116.79         1.32 o                         
   3   1   2        296.49        285.84         2.03 o                         
   4   1   2         13.53         10.63         0.28 o                         
   5   1   2        139.17        146.44         0.99 o                         
   6   1   2         11.62          9.25         0.21 o                         
   7   1   2         17.70         18.08         0.30 o                         
   8   1   2        108.84        109.68         0.95 o                         
   9   1   2          9.57         10.09         0.35 o                         
 -10   2   2          3.76          3.41         0.24 o                         
  -9   2   2         18.25         18.62         0.35 o                         
  -8   2   2         18.82         15.92         0.38 o                         
  -7   2   2         54.39         58.09         0.86 o                         
  -6   2   2        373.70        388.22         3.17 o                         
  -5   2   2        504.47        541.91         3.02 o                         
  -4   2   2        484.77        517.16         4.39 o                         
  -3   2   2        921.82        920.80         8.33 o                         
  -2   2   2       1998.42       2024.38        16.36 o                         
  -1   2   2       1177.71       1181.62        14.12 o                         
   0   2   2        446.12        423.56         4.51 o                         
   1   2   2        113.53        113.41         1.76 o                         
   2   2   2         79.17         79.18         1.29 o                         
   3   2   2        450.03        452.80         6.33 o                         
   4   2   2         42.35         44.15         0.37 o                         
   5   2   2          5.95          5.94         0.16 o                         
   6   2   2        108.12        112.06         1.04 o                         
   7   2   2         15.29         15.83         0.42 o                         
   8   2   2         38.53         40.36         0.47 o                         
   9   2   2          6.95          6.15         0.24 o                         
  -9   3   2         27.27         26.15         0.65 o                         
  -8   3   2         74.49         76.24         0.88 o                         
  -7   3   2         11.35         10.33         0.24 o                         
  -6   3   2        229.27        236.46         1.98 o                         
  -5   3   2        120.31        135.89         1.35 o                         
  -4   3   2         22.19         22.84         0.30 o                         
  -3   3   2         20.92         20.43         0.95 o                         
  -2   3   2        338.55        342.69         3.91 o                         
  -1   3   2         69.76         68.00         1.48 o                         
   0   3   2        541.74        521.68         5.58 o                         
   1   3   2        179.10        176.13         3.79 o                         
   2   3   2        407.37        405.56         4.89 o                         
   3   3   2         76.33         69.46         0.81 o                         
   4   3   2         15.63         14.01         0.23 o                         
   5   3   2         97.14         96.56         1.12 o                         
   6   3   2        143.26        149.52         1.62 o                         
   7   3   2         13.78         13.50         0.32 o                         
   8   3   2         36.35         38.92         0.65 o                         
   9   3   2          5.14          4.99         0.27 o                         
  -9   4   2         41.66         34.56         0.70 o                         
  -8   4   2        135.67        128.29         1.55 o                         
  -7   4   2         41.32         38.95         0.80 o                         
  -6   4   2        116.08        116.27         1.17 o                         
  -5   4   2         50.11         51.54         0.66 o                         
  -4   4   2         70.55         69.62         0.67 o                         
  -3   4   2        100.52        101.03         0.79 o                         
  -2   4   2         57.98         57.26         0.51 o                         
  -1   4   2        119.60        124.52         1.27 o                         
   0   4   2        329.09        339.21         5.45 o                         
   1   4   2        242.83        245.95         2.11 o                         
   2   4   2         33.15         30.74         0.37 o                         
   3   4   2         92.07         90.23         0.76 o                         
   4   4   2        108.04        106.36         0.86 o                         
   5   4   2        254.01        255.85         2.35 o                         
   6   4   2         21.46         21.52         0.43 o                         
   7   4   2         54.17         51.58         0.73 o                         
   8   4   2         37.26         36.30         0.57 o                         
  -8   5   2         20.42         18.64         0.51 o                         
  -7   5   2         10.16         11.05         0.27 o                         
  -6   5   2         18.37         17.51         0.48 o                         
  -5   5   2         37.85         34.93         0.68 o                         
  -4   5   2          6.94          6.63         0.20 o                         
  -3   5   2         56.78         53.77         0.53 o                         
  -2   5   2         12.71         12.88         0.29 o                         
  -1   5   2         60.63         59.03         0.57 o                         
   0   5   2         56.60         56.75         0.44 o                         
   1   5   2        180.51        178.28         1.09 o                         
   2   5   2         48.80         47.34         0.81 o                         
   3   5   2        169.16        168.20         1.50 o                         
   4   5   2         52.35         51.41         0.64 o                         
   5   5   2        153.18        152.74         2.33 o                         
   6   5   2         16.58         16.94         0.38 o                         
   7   5   2          4.42          4.28         0.26 o                         
   8   5   2          5.39          3.56         0.23 o                         
  -7   6   2          8.69          7.74         0.24 o                         
  -6   6   2          9.20          9.63         0.29 o                         
  -5   6   2         75.02         69.91         1.35 o                         
  -4   6   2          1.30          0.57         0.15 o                         
  -3   6   2         41.11         37.92         0.56 o                         
  -2   6   2        220.94        211.66         2.78 o                         
  -1   6   2         68.75         74.17         0.85 o                         
   0   6   2        194.31        190.12         1.30 o                         
   1   6   2        328.64        332.47         2.71 o                         
   2   6   2        263.26        270.89         1.90 o                         
   3   6   2        139.33        139.26         1.12 o                         
   4   6   2         23.72         23.79         0.36 o                         
   5   6   2         10.30          9.85         0.26 o                         
   6   6   2         31.55         31.17         0.65 o                         
   7   6   2          5.14          4.27         0.26 o                         
  -6   7   2          7.26          8.13         0.33 o                         
  -5   7   2          3.80          4.36         0.18 o                         
  -4   7   2         27.54         32.27         0.54 o                         
  -3   7   2         56.27         49.64         0.57 o                         
  -2   7   2          5.53          7.21         0.21 o                         
  -1   7   2        205.60        199.84         1.86 o                         
   0   7   2         31.53         30.75         0.48 o                         
   1   7   2         58.48         61.81         1.35 o                         
   2   7   2         41.90         41.54         0.55 o                         
   3   7   2         13.40         13.82         0.28 o                         
   4   7   2         46.45         45.41         0.53 o                         
   5   7   2         27.43         26.90         0.44 o                         
  -4   8   2         37.03         37.72         0.54 o                         
  -3   8   2          2.15          2.19         0.15 o                         
  -2   8   2         35.96         38.26         0.85 o                         
  -1   8   2          8.14          7.45         0.31 o                         
   0   8   2          4.24          4.19         0.32 o                         
   1   8   2         29.31         29.48         0.75 o                         
   2   8   2          3.72          3.36         0.23 o                         
   3   8   2         29.72         29.41         0.65 o                         
  -4  -8   3         15.47         12.53         0.29 o                         
  -3  -8   3         60.18         61.29         2.81 o                         
  -2  -8   3         32.34         28.95         0.46 o                         
  -1  -8   3          2.49          2.45         0.18 o                         
   0  -8   3         27.27         28.44         0.74 o                         
   1  -8   3          5.65          5.02         0.22 o                         
   2  -8   3          2.34          2.28         0.14 o                         
   3  -8   3          9.74          9.14         0.33 o                         
  -6  -7   3          4.49          4.63         0.24 o                         
  -5  -7   3         14.38         15.00         0.42 o                         
  -4  -7   3          7.86          8.13         0.26 o                         
  -3  -7   3        104.53        108.31         1.50 o                         
  -2  -7   3        147.17        152.00         1.61 o                         
  -1  -7   3         63.69         67.09         0.99 o                         
   0  -7   3         70.71         70.10         0.80 o                         
   1  -7   3          1.39          1.23         0.16 o                         
   2  -7   3         11.33         10.71         0.25 o                         
   3  -7   3         66.35         69.36         1.37 o                         
   4  -7   3         19.64         21.26         0.44 o                         
   5  -7   3         69.98         70.05         1.00 o                         
  -7  -6   3          2.55          2.39         0.29 o                         
  -6  -6   3          5.89          5.52         0.23 o                         
  -5  -6   3          0.44          1.47         0.17 o                         
  -4  -6   3         42.14         39.96         0.58 o                         
  -3  -6   3          3.72          2.09         0.22 o                         
  -2  -6   3         63.82         58.08         1.65 o                         
  -1  -6   3         75.16         71.60         1.09 o                         
   0  -6   3        244.84        251.41         2.23 o                         
   1  -6   3          0.97          1.32         0.14 o                         
   2  -6   3         68.90         70.06         1.99 o                         
   3  -6   3         11.64         12.11         0.26 o                         
   4  -6   3          2.97          3.17         0.17 o                         
   5  -6   3          8.99          8.57         0.23 o                         
   6  -6   3          3.39          2.31         0.15 o                         
  -8  -5   3          4.61          3.71         0.30 o                         
  -7  -5   3          4.98          3.71         0.27 o                         
  -6  -5   3         44.54         38.35         0.71 o                         
  -5  -5   3         44.44         51.26         0.70 o                         
  -4  -5   3        106.88        103.94         1.18 o                         
  -3  -5   3         37.80         43.13         0.63 o                         
  -2  -5   3          9.64          8.44         0.27 o                         
  -1  -5   3        102.94        106.41         1.14 o                         
   0  -5   3         48.48         50.68         0.70 o                         
   1  -5   3         81.70         84.05         0.89 o                         
   2  -5   3         75.81         76.70         0.81 o                         
   3  -5   3         31.89         32.27         0.44 o                         
   4  -5   3          3.10          3.42         0.17 o                         
   5  -5   3         42.46         44.82         0.70 o                         
   6  -5   3         18.31         17.36         0.33 o                         
   7  -5   3         39.92         41.36         0.72 o                         
  -9  -4   3         11.00         10.93         0.52 o                         
  -8  -4   3         55.48         54.43         1.05 o                         
  -7  -4   3         13.94         13.12         0.36 o                         
  -6  -4   3         47.12         46.66         0.73 o                         
  -5  -4   3          0.60          0.64         0.15 o                         
  -4  -4   3        295.64        297.63         2.84 o                         
  -3  -4   3         35.96         33.74         0.44 o                         
  -2  -4   3         76.27         81.75         0.83 o                         
  -1  -4   3        209.41        200.80         1.93 o                         
   0  -4   3        235.64        234.66         1.94 o                         
   1  -4   3        439.32        429.14         3.34 o                         
   2  -4   3         29.42         29.29         0.41 o                         
   3  -4   3         23.23         25.01         0.34 o                         
   4  -4   3          4.59          4.87         0.18 o                         
   5  -4   3          7.61          6.51         0.25 o                         
   6  -4   3         10.99         10.31         0.27 o                         
   7  -4   3          3.06          3.23         0.21 o                         
   8  -4   3         20.59         21.17         0.45 o                         
  -9  -3   3         11.72         12.94         0.37 o                         
  -8  -3   3         24.00         21.05         0.45 o                         
  -7  -3   3         43.84         43.05         0.86 o                         
  -6  -3   3         68.42         68.36         0.81 o                         
  -5  -3   3         62.54         61.07         0.68 o                         
  -4  -3   3         86.72         88.74         0.70 o                         
  -3  -3   3        221.43        214.44         2.53 o                         
  -2  -3   3        516.53        537.70         9.74 o                         
  -1  -3   3        129.41        137.61         2.95 o                         
   0  -3   3        674.70        706.49         6.68 o                         
   1  -3   3        461.96        491.44         6.42 o                         
   2  -3   3        219.87        228.66         1.73 o                         
   3  -3   3        141.60        142.65         0.99 o                         
   4  -3   3         57.22         59.17         0.61 o                         
   5  -3   3        162.68        164.85         1.19 o                         
   6  -3   3        194.39        193.51         1.52 o                         
   7  -3   3         67.43         68.52         0.83 o                         
   8  -3   3         11.14         11.14         0.40 o                         
 -10  -2   3          4.16          2.96         0.31 o                         
  -9  -2   3          6.58          7.02         0.26 o                         
  -8  -2   3          5.70          5.32         0.22 o                         
  -7  -2   3         31.40         28.76         0.40 o                         
  -6  -2   3         15.68         14.53         0.30 o                         
  -5  -2   3        107.99        105.75         0.89 o                         
  -4  -2   3        195.37        206.22         1.96 o                         
  -3  -2   3        301.42        290.57         2.81 o                         
  -2  -2   3        402.69        375.70        15.68 o                         
  -1  -2   3        297.80        277.21         4.67 o                         
   0  -2   3         59.21         56.37         1.98 o                         
   1  -2   3        787.17        858.04         7.98 o                         
   2  -2   3        189.07        180.48         1.71 o                         
   3  -2   3        256.82        270.43         1.98 o                         
   4  -2   3        251.22        248.28         1.72 o                         
   5  -2   3        234.17        236.82         2.05 o                         
   6  -2   3        190.74        196.76         1.55 o                         
   7  -2   3         14.95         15.25         0.35 o                         
   8  -2   3         52.45         51.90         0.72 o                         
   9  -2   3          0.73          0.80         0.15 o                         
 -10  -1   3         35.89         31.62         2.13 o                         
  -9  -1   3          9.22          8.67         0.21 o                         
  -8  -1   3        145.21        149.33         1.54 o                         
  -7  -1   3        190.76        193.97         2.78 o                         
  -6  -1   3        562.24        594.53         4.37 o                         
  -5  -1   3         61.43         62.52         0.68 o                         
  -4  -1   3         43.75         45.39         0.85 o                         
  -3  -1   3        133.32        131.84         1.79 o                         
  -2  -1   3        104.19         97.98         1.76 o                         
  -1  -1   3        270.83        275.03         7.82 o                         
   0  -1   3         84.46         75.70         1.68 o                         
   1  -1   3        350.10        344.18         3.65 o                         
   2  -1   3        447.21        471.47         5.42 o                         
   3  -1   3        490.34        500.22         3.84 o                         
   4  -1   3        105.12        108.93         1.05 o                         
   5  -1   3        214.50        216.73         1.74 o                         
   6  -1   3        124.55        126.48         1.56 o                         
   7  -1   3         58.01         57.59         0.59 o                         
   8  -1   3          1.64          1.26         0.17 o                         
   9  -1   3         15.95         15.82         0.47 o                         
 -10   0   3         28.32         27.65         0.51 o                         
  -9   0   3         36.05         35.05         0.68 o                         
  -8   0   3        129.10        134.05         1.21 o                         
  -7   0   3         35.66         37.01         0.61 o                         
  -6   0   3         69.83         68.71         0.84 o                         
  -5   0   3         45.28         41.61         0.47 o                         
  -4   0   3        618.04        619.70         5.41 o                         
  -3   0   3        136.01        128.47         2.05 o                         
  -2   0   3         72.71         70.11         1.11 o                         
  -1   0   3         20.27         18.09         1.06 o                         
   0   0   3         29.01         21.47         0.74 o                         
   1   0   3        851.01        862.89        10.85 o                         
   2   0   3          5.34          3.66         0.41 o                         
   3   0   3          6.75          6.82         0.29 o                         
   4   0   3         16.24         18.21         0.30 o                         
   5   0   3        136.65        129.68         1.18 o                         
   6   0   3         69.17         71.84         0.69 o                         
   7   0   3          0.16          0.43         0.13 o                         
   8   0   3         21.95         21.17         0.35 o                         
   9   0   3          2.56          2.19         0.18 o                         
 -10   1   3         35.69         30.99         0.57 o                         
  -9   1   3          8.95          8.29         0.32 o                         
  -8   1   3        146.37        155.30         1.88 o                         
  -7   1   3        192.29        195.79         2.89 o                         
  -6   1   3        564.57        591.01         3.59 o                         
  -5   1   3         60.67         61.87         0.66 o                         
  -4   1   3         44.35         46.19         0.86 o                         
  -3   1   3        134.43        131.57         1.56 o                         
  -2   1   3        103.54         95.67         1.09 o                         
  -1   1   3        272.76        270.41         2.37 o                         
   0   1   3         84.67         77.45         1.79 o                         
   1   1   3        347.47        342.73         7.78 o                         
   2   1   3        446.55        451.16         5.25 o                         
   3   1   3        484.44        492.08         5.10 o                         
   4   1   3        106.68        111.21         0.96 o                         
   5   1   3        213.43        217.42         1.44 o                         
   6   1   3        123.44        124.31         0.92 o                         
   7   1   3         57.51         56.74         0.67 o                         
   8   1   3          1.73          1.69         0.23 o                         
   9   1   3         15.91         15.45         0.32 o                         
  -9   2   3          6.89          7.27         0.26 o                         
  -8   2   3          5.88          5.20         0.25 o                         
  -7   2   3         31.86         29.66         0.58 o                         
  -6   2   3         16.21         15.78         0.31 o                         
  -5   2   3        108.31        107.26         0.94 o                         
  -4   2   3        195.21        204.44         2.12 o                         
  -3   2   3        301.29        292.89         3.95 o                         
  -2   2   3        407.47        389.79         5.03 o                         
  -1   2   3        291.07        261.40         4.08 o                         
   0   2   3         57.49         58.77         1.21 o                         
   1   2   3        786.36        841.83         8.93 o                         
   2   2   3        185.10        179.59         2.68 o                         
   3   2   3        261.17        276.28         4.20 o                         
   4   2   3        250.14        248.15         1.65 o                         
   5   2   3        233.08        235.83         1.54 o                         
   6   2   3        191.48        193.74         1.72 o                         
   7   2   3         14.72         15.00         0.36 o                         
   8   2   3         52.16         51.41         0.65 o                         
   9   2   3          0.75          0.87         0.19 o                         
  -9   3   3         11.16         12.22         0.29 o                         
  -8   3   3         24.02         21.01         0.47 o                         
  -7   3   3         44.76         44.85         0.63 o                         
  -6   3   3         69.18         70.15         0.93 o                         
  -5   3   3         61.60         62.14         0.70 o                         
  -4   3   3         88.70         91.90         1.02 o                         
  -3   3   3        216.79        209.75         2.20 o                         
  -2   3   3        515.63        533.93         5.67 o                         
  -1   3   3        127.52        137.23         2.57 o                         
   0   3   3        675.27        741.24        30.81 o                         
   1   3   3        459.23        493.18         6.31 o                         
   2   3   3        220.46        227.34         3.23 o                         
   3   3   3        141.16        136.73         0.99 o                         
   4   3   3         55.79         58.52         0.63 o                         
   5   3   3        165.32        171.56         1.38 o                         
   6   3   3        195.96        200.82         1.96 o                         
   7   3   3         67.89         69.05         1.04 o                         
   8   3   3         11.63         12.20         0.67 o                         
  -9   4   3         11.16         10.35         0.31 o                         
  -8   4   3         55.20         55.77         1.36 o                         
  -7   4   3         14.01         13.82         0.29 o                         
  -6   4   3         47.26         48.57         0.60 o                         
  -5   4   3          0.55          0.48         0.17 o                         
  -4   4   3        296.64        300.89         2.96 o                         
  -3   4   3         36.20         34.84         0.58 o                         
  -2   4   3         76.39         79.98         0.75 o                         
  -1   4   3        209.20        203.11         1.75 o                         
   0   4   3        233.66        234.67         2.14 o                         
   1   4   3        438.58        427.73         2.52 o                         
   2   4   3         28.85         27.76         0.36 o                         
   3   4   3         23.38         25.30         0.34 o                         
   4   4   3          4.75          4.47         0.18 o                         
   5   4   3          7.50          6.93         0.21 o                         
   6   4   3         10.82         11.04         0.43 o                         
   7   4   3          3.04          3.32         0.22 o                         
   8   4   3         20.78         20.45         0.43 o                         
  -8   5   3          4.85          3.74         0.20 o                         
  -7   5   3          4.99          3.75         0.22 o                         
  -6   5   3         43.97         39.99         0.70 o                         
  -5   5   3         44.65         51.16         0.88 o                         
  -4   5   3        108.41        106.23         1.61 o                         
  -3   5   3         38.06         43.35         0.62 o                         
  -2   5   3          9.31          8.03         0.21 o                         
  -1   5   3        102.28        106.21         0.83 o                         
   0   5   3         49.22         51.91         0.49 o                         
   1   5   3         80.33         81.82         0.74 o                         
   2   5   3         75.13         78.19         0.78 o                         
   3   5   3         32.67         31.42         0.60 o                         
   4   5   3          3.01          3.05         0.17 o                         
   5   5   3         43.43         45.13         0.88 o                         
   6   5   3         18.58         17.04         0.38 o                         
   7   5   3         39.79         40.36         0.69 o                         
  -7   6   3          2.47          3.18         0.29 o                         
  -6   6   3          6.22          6.08         0.24 o                         
  -5   6   3          0.43          1.25         0.16 o                         
  -4   6   3         42.85         40.56         0.73 o                         
  -3   6   3          3.76          2.53         0.18 o                         
  -2   6   3         65.02         59.75         0.93 o                         
  -1   6   3         74.10         70.23         0.80 o                         
   0   6   3        244.38        252.17         2.00 o                         
   1   6   3          1.06          1.16         0.14 o                         
   2   6   3         68.52         71.18         0.66 o                         
   3   6   3         11.33         11.71         0.28 o                         
   4   6   3          3.09          3.26         0.18 o                         
   5   6   3          8.97          8.20         0.50 o                         
   6   6   3          3.70          2.67         0.36 o                         
  -6   7   3          4.55          4.57         0.21 o                         
  -5   7   3         14.68         15.93         0.27 o                         
  -4   7   3          7.44          7.29         0.23 o                         
  -3   7   3        103.91        108.84         1.40 o                         
  -2   7   3        147.71        150.65         1.38 o                         
  -1   7   3         62.38         65.02         0.74 o                         
   0   7   3         71.47         72.18         1.05 o                         
   1   7   3          1.57          1.73         0.29 o                         
   2   7   3         11.36         10.74         0.28 o                         
   3   7   3         65.66         68.82         0.78 o                         
   4   7   3         19.56         19.60         0.52 o                         
   5   7   3         68.26         66.38         1.17 o                         
  -4   8   3         15.40         12.65         0.37 o                         
  -3   8   3         60.20         63.27         0.81 o                         
  -2   8   3         32.54         30.46         0.98 o                         
  -1   8   3          2.35          2.48         0.18 o                         
   0   8   3         26.84         27.12         0.69 o                         
   1   8   3          5.81          5.18         0.28 o                         
   2   8   3          2.32          1.95         0.19 o                         
   3   8   3          9.82          8.95         0.32 o                         
  -3  -8   4          0.92          0.49         0.22 o                         
  -2  -8   4         18.03         15.97         0.61 o                         
  -1  -8   4          7.38          6.50         0.31 o                         
   0  -8   4         12.86         12.60         0.35 o                         
   1  -8   4         16.53         16.43         0.39 o                         
   2  -8   4         22.37         19.61         0.48 o                         
  -5  -7   4          4.14          3.05         0.22 o                         
  -4  -7   4         25.40         26.46         0.59 o                         
  -3  -7   4         10.87         11.75         0.35 o                         
  -2  -7   4          6.25          5.80         0.19 o                         
  -1  -7   4         46.08         45.94         0.61 o                         
   0  -7   4         18.62         18.88         0.42 o                         
   1  -7   4         10.17         10.22         0.34 o                         
   2  -7   4          6.56          6.84         0.21 o                         
   3  -7   4         12.46         13.71         0.33 o                         
   4  -7   4         10.09          9.97         0.32 o                         
  -6  -6   4          9.57          8.08         0.31 o                         
  -5  -6   4         33.10         31.61         2.15 o                         
  -4  -6   4         25.11         24.58         0.68 o                         
  -3  -6   4         22.67         22.93         0.42 o                         
  -2  -6   4         15.61         15.61         0.44 o                         
  -1  -6   4         23.75         22.00         0.49 o                         
   0  -6   4         33.82         35.97         0.51 o                         
   1  -6   4         88.04         87.82         1.20 o                         
   2  -6   4         62.63         65.38         1.02 o                         
   3  -6   4        306.45        317.41         3.46 o                         
   4  -6   4        117.86        124.24         1.48 o                         
   5  -6   4         45.18         43.19         0.81 o                         
   6  -6   4         24.80         22.56         0.54 o                         
  -7  -5   4         31.64         31.16         0.65 o                         
  -6  -5   4         19.59         18.30         0.37 o                         
  -5  -5   4        124.43        123.68         1.38 o                         
  -4  -5   4         18.83         18.31         0.40 o                         
  -3  -5   4         68.85         65.47         1.26 o                         
  -2  -5   4         13.05         12.68         0.40 o                         
  -1  -5   4         50.05         49.51         0.76 o                         
   0  -5   4         28.03         29.97         0.45 o                         
   1  -5   4         55.79         56.67         0.93 o                         
   2  -5   4         37.47         38.36         0.56 o                         
   3  -5   4         84.57         85.63         1.00 o                         
   4  -5   4         41.01         39.58         0.65 o                         
   5  -5   4          7.09          6.72         0.26 o                         
   6  -5   4          6.53          6.70         0.24 o                         
   7  -5   4          7.86          8.34         0.47 o                         
  -8  -4   4         24.67         26.20         0.70 o                         
  -7  -4   4         22.75         21.97         0.93 o                         
  -6  -4   4         14.76         17.95         0.40 o                         
  -5  -4   4         96.58         99.12         1.33 o                         
  -4  -4   4        328.83        346.88         3.46 o                         
  -3  -4   4        231.86        241.21         1.93 o                         
  -2  -4   4         92.11         97.93         0.95 o                         
  -1  -4   4        114.36        125.40         1.62 o                         
   0  -4   4         68.27         69.98         0.81 o                         
   1  -4   4        144.10        144.21         1.44 o                         
   2  -4   4         66.96         65.34         0.83 o                         
   3  -4   4         62.03         61.72         0.67 o                         
   4  -4   4         75.33         72.79         1.17 o                         
   5  -4   4         30.68         31.86         0.50 o                         
   6  -4   4         14.47         14.83         0.64 o                         
   7  -4   4         25.30         23.41         0.50 o                         
   8  -4   4         13.84         12.60         0.51 o                         
  -9  -3   4         42.89         42.00         0.69 o                         
  -8  -3   4         71.08         71.92         0.92 o                         
  -7  -3   4         22.03         22.18         0.47 o                         
  -6  -3   4         20.44         19.33         0.42 o                         
  -5  -3   4         11.19         10.38         0.32 o                         
  -4  -3   4        179.75        189.53         1.44 o                         
  -3  -3   4        114.05        111.75         0.88 o                         
  -2  -3   4         18.15         16.90         0.35 o                         
  -1  -3   4        176.38        179.01         2.51 o                         
   0  -3   4        124.30        133.35         2.03 o                         
   1  -3   4         32.70         29.84         0.45 o                         
   2  -3   4         27.87         30.66         0.42 o                         
   3  -3   4         26.28         29.10         0.48 o                         
   4  -3   4         84.54         83.81         1.29 o                         
   5  -3   4          1.78          2.44         0.17 o                         
   6  -3   4         55.14         54.80         0.63 o                         
   7  -3   4         49.14         50.97         0.80 o                         
   8  -3   4         36.53         36.57         0.63 o                         
  -9  -2   4          4.63          4.66         0.21 o                         
  -8  -2   4         12.62         12.93         0.25 o                         
  -7  -2   4          2.96          2.85         0.20 o                         
  -6  -2   4         62.81         60.18         0.94 o                         
  -5  -2   4         30.07         32.06         0.55 o                         
  -4  -2   4         24.68         26.49         0.39 o                         
  -3  -2   4          1.37          1.29         0.18 o                         
  -2  -2   4        191.96        189.93         2.63 o                         
  -1  -2   4        665.19        646.46        10.05 o                         
   0  -2   4        119.53        131.77         2.52 o                         
   1  -2   4        128.03        135.10         2.03 o                         
   2  -2   4        383.35        402.57         5.72 o                         
   3  -2   4         32.23         36.43         0.49 o                         
   4  -2   4         95.07         97.46         1.16 o                         
   5  -2   4         76.62         79.33         0.80 o                         
   6  -2   4         51.95         48.62         0.56 o                         
   7  -2   4          4.80          5.14         0.22 o                         
   8  -2   4         39.77         40.67         0.74 o                         
 -10  -1   4          3.39          3.03         0.18 o                         
  -9  -1   4          0.16         -0.05         0.14 o                         
  -8  -1   4          0.76          0.94         0.16 o                         
  -7  -1   4         74.17         72.60         0.80 o                         
  -6  -1   4        130.17        131.48         1.42 o                         
  -5  -1   4        119.47        120.72         1.42 o                         
  -4  -1   4         99.05        101.38         0.90 o                         
  -3  -1   4        394.58        393.92         6.74 o                         
  -2  -1   4        238.05        248.89         3.69 o                         
  -1  -1   4        475.20        446.67        16.77 o                         
   0  -1   4       1757.68       1826.06        22.12 o                         
   1  -1   4        808.64        831.72         7.39 o                         
   2  -1   4        775.90        808.74        17.84 o                         
   3  -1   4        251.38        242.95         2.38 o                         
   4  -1   4          0.76          0.64         0.12 o                         
   5  -1   4         83.81         82.08         0.75 o                         
   6  -1   4         70.62         72.26         1.16 o                         
   7  -1   4         21.09         22.25         0.42 o                         
   8  -1   4          1.01          1.03         0.17 o                         
   9  -1   4          1.58          1.41         0.29 o                         
 -10   0   4          0.54          0.56         0.20 o                         
  -9   0   4          7.01          7.18         0.24 o                         
  -8   0   4          0.71          0.45         0.19 o                         
  -7   0   4         82.56         88.69         1.00 o                         
  -6   0   4         51.75         47.73         0.73 o                         
  -5   0   4          0.08          0.55         0.17 o                         
  -4   0   4        207.94        205.18         3.25 o                         
  -3   0   4          4.15          6.45         0.38 o                         
  -2   0   4          1.79          1.22         0.14 o                         
  -1   0   4        588.86        609.63         7.55 o                         
   0   0   4         34.70         30.03         0.69 o                         
   1   0   4        943.11        928.06        11.39 o                         
   2   0   4        173.88        164.01         2.78 o                         
   3   0   4         70.67         66.48         1.10 o                         
   4   0   4        118.98        118.70         0.97 o                         
   5   0   4        104.31         99.12         1.40 o                         
   6   0   4         12.10         11.04         0.32 o                         
   7   0   4          6.80          7.17         0.25 o                         
   8   0   4          0.02          0.04         0.14 o                         
   9   0   4         30.88         29.93         0.52 o                         
 -10   1   4          3.55          3.34         0.24 o                         
  -9   1   4          0.15          0.19         0.15 o                         
  -8   1   4          0.82          0.95         0.23 o                         
  -7   1   4         74.41         74.20         1.30 o                         
  -6   1   4        130.02        132.67         1.17 o                         
  -5   1   4        118.99        119.01         1.14 o                         
  -4   1   4         99.26         99.95         1.38 o                         
  -3   1   4        395.46        386.81         6.12 o                         
  -2   1   4        239.82        242.05         3.14 o                         
  -1   1   4        472.28        460.71         4.53 o                         
   0   1   4       1762.96       1839.07        26.43 o                         
   1   1   4        807.30        844.34        17.63 o                         
   2   1   4        778.47        809.45        20.70 o                         
   3   1   4        250.24        241.25         2.17 o                         
   4   1   4          0.61          0.77         0.15 o                         
   5   1   4         84.54         84.58         0.84 o                         
   6   1   4         70.54         71.82         0.68 o                         
   7   1   4         20.96         21.90         0.39 o                         
   8   1   4          0.95          1.10         0.17 o                         
   9   1   4          1.65          1.42         0.20 o                         
  -9   2   4          4.21          4.14         0.29 o                         
  -8   2   4         12.05         13.14         0.35 o                         
  -7   2   4          3.03          2.96         0.24 o                         
  -6   2   4         63.73         63.25         0.77 o                         
  -5   2   4         30.15         32.49         0.66 o                         
  -4   2   4         24.66         25.74         0.39 o                         
  -3   2   4          1.32          1.07         0.23 o                         
  -2   2   4        195.15        192.41         2.61 o                         
  -1   2   4        664.98        633.36         9.09 o                         
   0   2   4        120.89        134.66         2.26 o                         
   1   2   4        129.82        134.81         1.66 o                         
   2   2   4        386.53        407.81         6.18 o                         
   3   2   4         31.02         33.84         0.34 o                         
   4   2   4         96.31         96.86         0.85 o                         
   5   2   4         77.65         79.54         0.70 o                         
   6   2   4         52.69         50.78         0.61 o                         
   7   2   4          4.47          5.00         0.21 o                         
   8   2   4         39.48         38.65         0.63 o                         
  -9   3   4         43.37         43.98         0.98 o                         
  -8   3   4         71.17         74.08         0.79 o                         
  -7   3   4         21.36         21.43         0.59 o                         
  -6   3   4         19.63         19.26         0.39 o                         
  -5   3   4         11.28         10.77         0.30 o                         
  -4   3   4        179.99        191.88         2.41 o                         
  -3   3   4        116.57        114.20         1.11 o                         
  -2   3   4         18.78         18.61         0.40 o                         
  -1   3   4        179.31        182.89         3.85 o                         
   0   3   4        123.57        134.63         1.88 o                         
   1   3   4         32.41         30.31         0.42 o                         
   2   3   4         27.72         31.26         0.43 o                         
   3   3   4         26.26         29.18         0.39 o                         
   4   3   4         85.18         86.86         0.82 o                         
   5   3   4          1.84          2.93         0.19 o                         
   6   3   4         53.78         54.16         0.73 o                         
   7   3   4         49.66         53.28         1.33 o                         
   8   3   4         36.11         38.89         0.99 o                         
  -8   4   4         24.61         27.36         0.51 o                         
  -7   4   4         21.98         21.16         0.31 o                         
  -6   4   4         14.21         17.04         0.34 o                         
  -5   4   4         96.85        104.53         1.02 o                         
  -4   4   4        324.67        348.08         5.26 o                         
  -3   4   4        233.50        242.99         2.54 o                         
  -2   4   4         90.57         97.48         0.99 o                         
  -1   4   4        112.86        126.22         1.12 o                         
   0   4   4         68.28         71.45         0.73 o                         
   1   4   4        144.61        145.87         1.29 o                         
   2   4   4         67.66         66.23         0.59 o                         
   3   4   4         61.99         60.94         0.66 o                         
   4   4   4         74.86         74.60         0.93 o                         
   5   4   4         31.08         31.69         0.50 o                         
   6   4   4         14.70         15.73         0.44 o                         
   7   4   4         25.50         26.16         0.67 o                         
  -8   5   4          8.12          9.01         0.27 o                         
  -7   5   4         31.70         34.22         0.48 o                         
  -6   5   4         19.72         18.90         0.33 o                         
  -5   5   4        125.60        126.37         1.61 o                         
  -4   5   4         19.02         19.01         0.40 o                         
  -3   5   4         68.45         67.09         0.74 o                         
  -2   5   4         12.99         12.44         0.38 o                         
  -1   5   4         49.06         49.03         0.62 o                         
   0   5   4         29.42         32.10         0.48 o                         
   1   5   4         55.94         57.92         0.63 o                         
   2   5   4         38.26         39.00         0.52 o                         
   3   5   4         85.13         85.32         1.31 o                         
   4   5   4         40.50         39.36         0.45 o                         
   5   5   4          7.08          7.16         0.30 o                         
   6   5   4          6.38          6.55         0.24 o                         
   7   5   4          8.21          8.88         0.55 o                         
  -7   6   4         11.65         11.19         0.36 o                         
  -6   6   4          9.56          7.88         0.43 o                         
  -5   6   4         33.02         32.47         0.50 o                         
  -4   6   4         25.35         24.35         0.44 o                         
  -3   6   4         23.15         24.12         0.43 o                         
  -2   6   4         15.53         14.74         0.36 o                         
  -1   6   4         23.77         22.40         0.35 o                         
   0   6   4         33.09         34.69         0.53 o                         
   1   6   4         87.09         87.18         0.89 o                         
   2   6   4         60.66         62.79         0.69 o                         
   3   6   4        306.61        322.76         3.12 o                         
   4   6   4        116.74        123.31         1.43 o                         
   5   6   4         45.21         42.34         0.66 o                         
   6   6   4         24.57         22.40         0.42 o                         
  -5   7   4          4.21          3.04         0.17 o                         
  -4   7   4         25.52         26.20         0.62 o                         
  -3   7   4         10.77         11.21         0.26 o                         
  -2   7   4          6.12          6.16         0.21 o                         
  -1   7   4         45.78         46.35         0.58 o                         
   0   7   4         18.56         19.15         0.41 o                         
   1   7   4          9.58          9.28         0.26 o                         
   2   7   4          6.74          6.92         0.25 o                         
   3   7   4         12.23         13.73         0.34 o                         
   4   7   4         10.26          9.25         0.33 o                         
  -3   8   4          1.01          0.74         0.12 o                         
  -2   8   4         17.65         16.18         0.32 o                         
  -1   8   4          7.04          6.26         0.22 o                         
   0   8   4         12.29         11.32         0.39 o                         
   1   8   4         15.84         15.54         0.37 o                         
   2   8   4         22.06         20.06         0.48 o                         
  -1  -8   5         25.94         24.83         0.75 o                         
   0  -8   5          0.04          0.31         0.15 o                         
   1  -8   5         10.98         10.38         0.32 o                         
  -4  -7   5         23.95         25.95         1.08 o                         
  -3  -7   5          2.84          3.01         0.19 o                         
  -2  -7   5         71.01         69.51         1.51 o                         
  -1  -7   5          7.84          7.67         0.24 o                         
   0  -7   5         67.18         69.48         1.34 o                         
   1  -7   5         34.80         37.33         0.47 o                         
   2  -7   5         14.83         14.37         0.31 o                         
   3  -7   5         59.00         65.55         1.17 o                         
   4  -7   5         26.26         23.60         0.74 o                         
  -6  -6   5          1.76          1.48         0.17 o                         
  -5  -6   5          3.07          2.73         0.23 o                         
  -4  -6   5         11.63         10.52         0.40 o                         
  -3  -6   5         20.61         19.32         0.55 o                         
  -2  -6   5         33.70         32.39         0.67 o                         
  -1  -6   5         91.60         89.92         0.98 o                         
   0  -6   5         11.01         10.32         0.29 o                         
   1  -6   5         36.90         40.05         0.71 o                         
   2  -6   5         58.76         59.44         0.80 o                         
   3  -6   5          0.78          1.05         0.21 o                         
   4  -6   5         37.16         39.52         0.96 o                         
   5  -6   5          6.50          6.80         0.27 o                         
  -6  -5   5          7.60          7.94         0.41 o                         
  -5  -5   5         73.95         73.68         1.51 o                         
  -4  -5   5         60.50         61.36         1.22 o                         
  -3  -5   5         44.98         45.09         1.32 o                         
  -2  -5   5         72.09         70.29         1.20 o                         
  -1  -5   5        129.19        132.56         1.21 o                         
   0  -5   5        325.63        317.80         3.06 o                         
   1  -5   5        150.25        156.52         2.19 o                         
   2  -5   5        258.98        257.37         2.49 o                         
   3  -5   5         33.27         34.22         0.54 o                         
   4  -5   5        135.80        139.71         1.40 o                         
   5  -5   5          2.10          2.01         0.18 o                         
   6  -5   5         11.80         13.28         0.31 o                         
  -8  -4   5         18.45         18.06         0.52 o                         
  -7  -4   5          7.98          7.40         0.55 o                         
  -6  -4   5          8.59          8.01         0.27 o                         
  -5  -4   5         16.98         16.67         0.55 o                         
  -4  -4   5          1.74          1.40         0.14 o                         
  -3  -4   5         32.97         30.01         0.77 o                         
  -2  -4   5        226.18        221.99         2.01 o                         
  -1  -4   5        555.96        550.29         4.44 o                         
   0  -4   5        346.40        339.56         2.56 o                         
   1  -4   5         69.37         71.00         1.22 o                         
   2  -4   5         32.53         30.21         0.51 o                         
   3  -4   5        258.00        243.23         2.12 o                         
   4  -4   5         22.99         21.24         0.43 o                         
   5  -4   5        137.90        141.42         1.32 o                         
   6  -4   5         18.77         18.57         0.43 o                         
   7  -4   5         18.13         18.23         0.52 o                         
  -9  -3   5          1.29          0.68         0.30 o                         
  -8  -3   5         37.60         41.20         0.96 o                         
  -7  -3   5         33.94         32.71         0.58 o                         
  -6  -3   5         13.18         12.76         0.38 o                         
  -5  -3   5         55.57         55.23         0.88 o                         
  -4  -3   5        138.90        142.37         1.28 o                         
  -3  -3   5        240.60        241.95         2.08 o                         
  -2  -3   5         65.43         68.32         1.00 o                         
  -1  -3   5         12.93         11.17         0.26 o                         
   0  -3   5          6.85          7.21         0.20 o                         
   1  -3   5        123.76        125.87         1.41 o                         
   2  -3   5         26.70         27.06         0.41 o                         
   3  -3   5         76.34         73.19         0.76 o                         
   4  -3   5         84.33         80.02         1.14 o                         
   5  -3   5         59.30         55.78         0.69 o                         
   6  -3   5         12.53         11.11         0.33 o                         
   7  -3   5        105.34        106.66         2.45 o                         
   8  -3   5         33.92         30.53         0.67 o                         
  -9  -2   5         16.87         19.52         0.58 o                         
  -8  -2   5         47.78         48.70         0.69 o                         
  -7  -2   5         92.54         93.61         1.15 o                         
  -6  -2   5        195.47        192.07         3.47 o                         
  -5  -2   5        204.58        206.72         1.53 o                         
  -4  -2   5         27.06         27.70         0.42 o                         
  -3  -2   5        120.61        121.57         1.01 o                         
  -2  -2   5         19.39         22.19         0.47 o                         
  -1  -2   5        467.19        444.70         4.44 o                         
   0  -2   5         56.67         56.03         1.08 o                         
   1  -2   5         46.47         49.31         0.55 o                         
   2  -2   5        131.96        137.09         1.29 o                         
   3  -2   5         79.06         79.75         1.99 o                         
   4  -2   5          8.67          9.92         0.32 o                         
   5  -2   5         58.09         52.95         0.78 o                         
   6  -2   5         14.21         13.51         0.33 o                         
   7  -2   5         53.56         53.17         0.78 o                         
   8  -2   5         70.77         70.22         1.01 o                         
  -9  -1   5          3.18          3.69         0.22 o                         
  -8  -1   5         14.19         15.38         0.33 o                         
  -7  -1   5         41.32         40.02         0.66 o                         
  -6  -1   5        144.18        145.79         1.47 o                         
  -5  -1   5         20.44         21.06         0.47 o                         
  -4  -1   5         19.02         17.59         0.49 o                         
  -3  -1   5         10.93         11.24         0.39 o                         
  -2  -1   5        178.32        177.80         2.45 o                         
  -1  -1   5        110.26        108.62         2.78 o                         
   0  -1   5         93.06         85.73         1.50 o                         
   1  -1   5          1.45          1.93         0.38 o                         
   2  -1   5        272.86        260.95         2.66 o                         
   3  -1   5         52.65         51.76         0.58 o                         
   4  -1   5          6.05          5.67         0.19 o                         
   5  -1   5        102.28        101.21         1.77 o                         
   6  -1   5        178.16        180.52         2.06 o                         
   7  -1   5         60.65         61.26         0.69 o                         
   8  -1   5          4.96          4.88         0.27 o                         
  -9   0   5          0.36          0.29         0.14 o                         
  -8   0   5         43.19         42.98         0.61 o                         
  -7   0   5        114.02        118.53         2.58 o                         
  -6   0   5        178.59        182.11         2.36 o                         
  -5   0   5          3.45          3.85         0.23 o                         
  -4   0   5         24.74         23.27         0.50 o                         
  -3   0   5       1001.40        994.26         9.47 o                         
  -2   0   5        134.89        131.96         1.93 o                         
  -1   0   5        269.65        290.06         3.37 o                         
   0   0   5         46.20         45.93         1.38 o                         
   1   0   5        662.50        718.55        14.08 o                         
   2   0   5         37.01         39.37         0.66 o                         
   3   0   5         27.42         26.04         0.51 o                         
   4   0   5          1.75          1.82         0.17 o                         
   5   0   5         36.03         31.69         0.55 o                         
   6   0   5         28.25         27.52         0.45 o                         
   7   0   5         41.17         40.46         0.61 o                         
   8   0   5         18.23         18.20         0.55 o                         
  -9   1   5          3.23          3.62         0.20 o                         
  -8   1   5         14.17         15.72         0.37 o                         
  -7   1   5         41.40         41.76         0.75 o                         
  -6   1   5        143.37        148.41         1.59 o                         
  -5   1   5         20.60         21.43         0.45 o                         
  -4   1   5         20.36         19.10         0.31 o                         
  -3   1   5         10.94         11.28         0.47 o                         
  -2   1   5        174.50        171.23         2.17 o                         
  -1   1   5        112.05        106.91         1.67 o                         
   0   1   5         94.19         86.08         2.02 o                         
   1   1   5          1.60          2.13         0.45 o                         
   2   1   5        274.98        267.85         1.99 o                         
   3   1   5         51.84         51.61         0.58 o                         
   4   1   5          5.76          5.55         0.21 o                         
   5   1   5        102.87        103.60         1.09 o                         
   6   1   5        177.77        183.61         1.54 o                         
   7   1   5         60.36         59.89         0.84 o                         
   8   1   5          5.19          4.98         0.23 o                         
  -9   2   5         16.57         17.90         0.50 o                         
  -8   2   5         48.11         48.18         0.87 o                         
  -7   2   5         92.54         96.02         1.49 o                         
  -6   2   5        195.87        200.26         1.69 o                         
  -5   2   5        203.42        205.80         1.61 o                         
  -4   2   5         27.36         27.51         0.37 o                         
  -3   2   5        118.37        116.40         1.26 o                         
  -2   2   5         19.34         21.78         0.63 o                         
  -1   2   5        463.64        448.48         7.24 o                         
   0   2   5         56.57         55.89         1.14 o                         
   1   2   5         46.41         50.68         0.78 o                         
   2   2   5        131.40        136.88         1.10 o                         
   3   2   5         79.01         80.41         0.73 o                         
   4   2   5          8.63          9.82         0.23 o                         
   5   2   5         58.70         54.15         0.77 o                         
   6   2   5         14.00         14.25         0.33 o                         
   7   2   5         55.12         56.98         0.98 o                         
   8   2   5         70.23         68.89         1.00 o                         
  -9   3   5          1.14          0.66         0.15 o                         
  -8   3   5         37.67         40.79         0.66 o                         
  -7   3   5         34.96         34.30         0.53 o                         
  -6   3   5         13.80         13.04         0.36 o                         
  -5   3   5         56.69         57.31         0.70 o                         
  -4   3   5        138.59        139.94         1.35 o                         
  -3   3   5        240.55        239.17         2.49 o                         
  -2   3   5         64.08         65.23         0.66 o                         
  -1   3   5         13.20         12.22         0.32 o                         
   0   3   5          6.44          7.07         0.19 o                         
   1   3   5        122.45        127.67         1.00 o                         
   2   3   5         26.20         27.67         0.34 o                         
   3   3   5         76.88         74.34         0.82 o                         
   4   3   5         82.36         77.47         1.03 o                         
   5   3   5         60.47         55.81         0.89 o                         
   6   3   5         13.26         11.97         0.32 o                         
   7   3   5        104.51        110.29         1.57 o                         
   8   3   5         33.86         32.92         0.65 o                         
  -8   4   5         18.60         18.82         0.44 o                         
  -7   4   5          8.41          8.15         0.23 o                         
  -6   4   5          9.03          8.84         0.27 o                         
  -5   4   5         16.90         17.03         0.28 o                         
  -4   4   5          1.33          1.02         0.15 o                         
  -3   4   5         33.50         31.52         0.51 o                         
  -2   4   5        226.37        228.34         2.37 o                         
  -1   4   5        554.13        560.36         4.08 o                         
   0   4   5        344.73        340.77         3.76 o                         
   1   4   5         70.81         73.47         0.70 o                         
   2   4   5         32.85         30.39         0.45 o                         
   3   4   5        258.16        245.02         2.69 o                         
   4   4   5         22.57         20.51         0.37 o                         
   5   4   5        137.46        140.37         1.32 o                         
   6   4   5         18.86         18.02         0.74 o                         
   7   4   5         17.93         17.91         0.49 o                         
  -7   5   5         22.74         21.73         0.54 o                         
  -6   5   5          6.91          6.97         0.27 o                         
  -5   5   5         72.21         70.96         0.78 o                         
  -4   5   5         61.13         69.23         0.86 o                         
  -3   5   5         44.29         45.90         0.88 o                         
  -2   5   5         71.82         70.90         0.91 o                         
  -1   5   5        128.18        133.04         2.11 o                         
   0   5   5        325.04        325.28         3.23 o                         
   1   5   5        148.87        156.68         1.29 o                         
   2   5   5        258.90        259.39         2.27 o                         
   3   5   5         34.17         35.39         0.49 o                         
   4   5   5        137.73        140.89         1.56 o                         
   5   5   5          2.07          2.11         0.24 o                         
   6   5   5         12.10         12.67         0.57 o                         
  -6   6   5          1.91          1.63         0.20 o                         
  -5   6   5          2.98          2.98         0.21 o                         
  -4   6   5         11.63         10.54         0.27 o                         
  -3   6   5         20.37         20.00         0.35 o                         
  -2   6   5         33.84         34.09         0.56 o                         
  -1   6   5         90.58         92.41         0.97 o                         
   0   6   5         10.72         10.20         0.29 o                         
   1   6   5         36.94         40.11         0.68 o                         
   2   6   5         59.73         61.58         0.67 o                         
   3   6   5          0.62          0.86         0.15 o                         
   4   6   5         37.72         39.32         0.64 o                         
   5   6   5          6.78          7.44         0.26 o                         
  -5   7   5          4.68          3.14         0.21 o                         
  -4   7   5         24.04         26.56         0.53 o                         
  -3   7   5          2.83          3.22         0.15 o                         
  -2   7   5         71.06         73.00         0.82 o                         
  -1   7   5          8.09          8.17         0.31 o                         
   0   7   5         67.46         70.12         1.12 o                         
   1   7   5         34.82         36.37         0.60 o                         
   2   7   5         15.01         13.82         0.40 o                         
   3   7   5         59.27         61.18         4.06 o                         
   4   7   5         26.42         22.80         0.71 o                         
  -2   8   5          9.06          7.06         0.27 o                         
  -1   8   5         27.03         25.82         0.45 o                         
   0   8   5          0.08          0.13         0.11 o                         
  -4  -7   6         11.89         10.82         0.50 o                         
  -3  -7   6         32.66         36.72         1.11 o                         
  -2  -7   6          8.53          8.12         0.35 o                         
  -1  -7   6         32.07         32.11         1.04 o                         
   0  -7   6          4.94          4.50         0.25 o                         
   1  -7   6          3.40          3.29         0.41 o                         
   2  -7   6          2.88          2.50         0.21 o                         
  -5  -6   6         18.01         18.11         0.52 o                         
  -4  -6   6         19.30         17.53         0.51 o                         
  -3  -6   6          6.34          5.18         0.22 o                         
  -2  -6   6          1.04          1.42         0.18 o                         
  -1  -6   6         48.38         43.55         0.94 o                         
   0  -6   6         12.27         12.83         0.31 o                         
   1  -6   6         16.34         15.77         0.57 o                         
   2  -6   6          0.07          0.10         0.17 o                         
   3  -6   6          4.41          3.99         0.21 o                         
   4  -6   6          3.52          3.48         0.26 o                         
  -7  -5   6          4.49          4.43         0.39 o                         
  -6  -5   6         26.52         22.33         0.60 o                         
  -5  -5   6         49.51         47.57         0.76 o                         
  -4  -5   6          5.41          5.57         0.58 o                         
  -3  -5   6         22.30         22.92         0.43 o                         
  -2  -5   6          7.66          7.81         0.25 o                         
  -1  -5   6          8.47          8.15         0.25 o                         
   0  -5   6         39.71         35.56         0.67 o                         
   1  -5   6        108.71        102.29         1.28 o                         
   2  -5   6         34.38         30.97         0.81 o                         
   3  -5   6         29.38         27.40         0.65 o                         
   4  -5   6         83.84         83.92         1.13 o                         
   5  -5   6          4.27          4.42         0.30 o                         
  -8  -4   6          1.57          1.49         0.29 o                         
  -7  -4   6         12.41         10.95         0.67 o                         
  -6  -4   6          8.28          9.15         0.33 o                         
  -5  -4   6          4.80          4.47         0.29 o                         
  -4  -4   6         66.84         66.61         1.88 o                         
  -3  -4   6        206.40        215.33         2.46 o                         
  -2  -4   6         61.87         58.09         0.70 o                         
  -1  -4   6        150.38        152.96         1.31 o                         
   0  -4   6        157.95        160.80         1.71 o                         
   1  -4   6         22.50         21.78         0.43 o                         
   2  -4   6         76.33         71.73         0.92 o                         
   3  -4   6         77.90         74.72         1.36 o                         
   4  -4   6         51.70         47.30         0.72 o                         
   5  -4   6         20.55         18.71         0.48 o                         
   6  -4   6          2.43          3.07         0.22 o                         
  -8  -3   6         22.41         21.01         0.87 o                         
  -7  -3   6         38.44         41.08         0.82 o                         
  -6  -3   6        322.25        332.26         4.12 o                         
  -5  -3   6         77.74         77.05         0.95 o                         
  -4  -3   6        126.30        128.56         1.50 o                         
  -3  -3   6        245.63        247.12         3.45 o                         
  -2  -3   6        384.95        385.86         3.23 o                         
  -1  -3   6        203.83        201.29         1.52 o                         
   0  -3   6         65.94         63.59         0.77 o                         
   1  -3   6         48.57         48.57         0.85 o                         
   2  -3   6        128.31        123.90         1.32 o                         
   3  -3   6         59.12         57.76         0.87 o                         
   4  -3   6         78.67         78.34         1.26 o                         
   5  -3   6         61.63         58.49         1.14 o                         
   6  -3   6         77.21         80.24         1.07 o                         
   7  -3   6         13.44         11.12         0.33 o                         
  -9  -2   6         13.58         12.67         0.56 o                         
  -8  -2   6         20.58         22.65         0.55 o                         
  -7  -2   6         49.27         52.00         1.00 o                         
  -6  -2   6         77.68         82.05         1.20 o                         
  -5  -2   6         54.95         56.41         0.70 o                         
  -4  -2   6         22.38         20.57         0.41 o                         
  -3  -2   6         65.81         67.22         0.85 o                         
  -2  -2   6         13.83         13.53         0.34 o                         
  -1  -2   6        320.15        324.13         2.29 o                         
   0  -2   6        300.90        299.98         2.20 o                         
   1  -2   6         83.19         83.37         0.95 o                         
   2  -2   6        112.43        113.48         1.25 o                         
   3  -2   6          5.13          5.42         0.28 o                         
   4  -2   6         15.57         16.08         0.53 o                         
   5  -2   6         59.34         66.75         0.98 o                         
   6  -2   6         31.14         30.69         0.41 o                         
   7  -2   6        124.68        132.64         1.87 o                         
  -9  -1   6         21.12         19.55         0.36 o                         
  -8  -1   6         57.49         62.35         1.04 o                         
  -7  -1   6         17.87         17.94         0.58 o                         
  -6  -1   6        168.52        176.55         2.48 o                         
  -5  -1   6         25.27         24.21         0.74 o                         
  -4  -1   6        201.65        205.35         2.24 o                         
  -3  -1   6          9.44          9.53         0.27 o                         
  -2  -1   6         44.80         44.30         0.49 o                         
  -1  -1   6         15.92         13.62         0.36 o                         
   0  -1   6         87.26         88.29         0.96 o                         
   1  -1   6        108.99        104.09         1.00 o                         
   2  -1   6        495.30        491.39         4.11 o                         
   3  -1   6        137.92        134.96         1.51 o                         
   4  -1   6         49.43         48.56         1.19 o                         
   5  -1   6        153.66        153.85         3.39 o                         
   6  -1   6         18.30         17.66         0.41 o                         
   7  -1   6         60.28         62.18         0.78 o                         
  -9   0   6         22.06         19.60         0.43 o                         
  -8   0   6          2.54          2.31         0.20 o                         
  -7   0   6         50.39         52.46         0.72 o                         
  -6   0   6          3.66          3.80         0.26 o                         
  -5   0   6          1.73          1.88         0.23 o                         
  -4   0   6         51.58         53.96         0.67 o                         
  -3   0   6        353.78        327.69         2.36 o                         
  -2   0   6         36.99         37.74         0.52 o                         
  -1   0   6          2.23          2.81         0.17 o                         
   0   0   6         25.08         23.94         0.66 o                         
   1   0   6        887.68        897.76         7.18 o                         
   2   0   6         86.63         84.71         0.83 o                         
   3   0   6        299.40        305.68         2.72 o                         
   4   0   6        167.54        165.34         2.38 o                         
   5   0   6        323.02        320.11         5.05 o                         
   6   0   6         55.64         55.44         0.89 o                         
   7   0   6        151.27        153.32         2.28 o                         
   8   0   6          4.65          5.10         0.26 o                         
  -9   1   6         21.28         20.98         0.65 o                         
  -8   1   6         55.13         58.02         0.71 o                         
  -7   1   6         17.99         18.13         0.47 o                         
  -6   1   6        168.44        173.35         1.81 o                         
  -5   1   6         25.01         23.90         0.42 o                         
  -4   1   6        199.55        199.80         1.68 o                         
  -3   1   6          9.38          9.01         0.21 o                         
  -2   1   6         44.54         41.58         0.61 o                         
  -1   1   6         15.46         13.35         0.31 o                         
   0   1   6         89.44         90.80         1.19 o                         
   1   1   6        107.19        103.05         0.83 o                         
   2   1   6        499.58        502.21         3.00 o                         
   3   1   6        137.00        138.05         1.24 o                         
   4   1   6         48.94         48.31         0.82 o                         
   5   1   6        151.36        156.42         1.85 o                         
   6   1   6         19.15         18.96         0.39 o                         
   7   1   6         59.47         60.33         0.69 o                         
  -9   2   6         13.74         12.79         0.40 o                         
  -8   2   6         20.34         21.73         0.66 o                         
  -7   2   6         49.22         50.19         1.08 o                         
  -6   2   6         76.92         79.38         0.99 o                         
  -5   2   6         54.11         55.11         0.66 o                         
  -4   2   6         22.27         19.38         0.37 o                         
  -3   2   6         67.56         64.49         0.56 o                         
  -2   2   6         13.81         13.31         0.26 o                         
  -1   2   6        319.45        322.45         2.44 o                         
   0   2   6        299.70        299.64         2.44 o                         
   1   2   6         83.94         86.41         1.13 o                         
   2   2   6        111.75        116.79         1.36 o                         
   3   2   6          5.12          5.99         0.18 o                         
   4   2   6         15.72         16.87         0.30 o                         
   5   2   6         59.45         67.24         0.93 o                         
   6   2   6         30.99         31.28         0.54 o                         
   7   2   6        123.53        130.54         2.11 o                         
  -8   3   6         21.16         19.83         0.73 o                         
  -7   3   6         37.82         38.01         0.95 o                         
  -6   3   6        320.57        327.71         3.24 o                         
  -5   3   6         77.27         73.09         0.99 o                         
  -4   3   6        126.54        123.13         1.17 o                         
  -3   3   6        245.99        244.03         2.42 o                         
  -2   3   6        385.24        378.62         2.48 o                         
  -1   3   6        203.63        203.01         1.74 o                         
   0   3   6         65.40         65.43         0.84 o                         
   1   3   6         48.71         50.04         0.81 o                         
   2   3   6        129.83        127.79         1.02 o                         
   3   3   6         59.50         59.28         0.95 o                         
   4   3   6         80.62         79.91         1.61 o                         
   5   3   6         60.67         56.52         1.31 o                         
   6   3   6         77.30         81.18         1.53 o                         
   7   3   6         13.32         11.79         0.28 o                         
  -8   4   6          1.72          1.73         0.17 o                         
  -7   4   6         12.49         11.17         0.66 o                         
  -6   4   6          8.35          9.63         0.29 o                         
  -5   4   6          4.99          4.52         0.19 o                         
  -4   4   6         66.50         64.08         1.17 o                         
  -3   4   6        205.52        213.00         1.85 o                         
  -2   4   6         62.41         59.26         0.84 o                         
  -1   4   6        153.58        161.63         1.54 o                         
   0   4   6        161.16        165.50         1.80 o                         
   1   4   6         22.56         22.18         0.44 o                         
   2   4   6         78.50         74.52         0.75 o                         
   3   4   6         76.02         72.90         0.84 o                         
   4   4   6         52.53         47.39         0.72 o                         
   5   4   6         19.60         17.83         0.48 o                         
   6   4   6          2.36          2.81         0.34 o                         
  -7   5   6          4.60          4.10         0.19 o                         
  -6   5   6         26.18         24.29         0.48 o                         
  -5   5   6         50.04         49.92         0.72 o                         
  -4   5   6          5.68          6.40         0.20 o                         
  -3   5   6         22.38         23.03         0.43 o                         
  -2   5   6          7.43          7.65         0.28 o                         
  -1   5   6          8.54          8.33         0.25 o                         
   0   5   6         38.99         36.01         0.54 o                         
   1   5   6        108.59        104.70         1.09 o                         
   2   5   6         34.23         31.08         0.52 o                         
   3   5   6         28.43         25.55         0.48 o                         
   4   5   6         84.64         84.01         1.10 o                         
   5   5   6          4.59          4.11         0.28 o                         
  -6   6   6         12.57          9.99         0.27 o                         
  -5   6   6         17.80         19.50         0.56 o                         
  -4   6   6         19.28         18.34         0.35 o                         
  -3   6   6          6.67          5.61         0.20 o                         
  -2   6   6          1.07          1.42         0.16 o                         
  -1   6   6         50.58         48.45         0.65 o                         
   0   6   6         12.18         13.63         0.29 o                         
   1   6   6         15.89         14.62         0.36 o                         
   2   6   6          0.08         -0.03         0.15 o                         
   3   6   6          4.77          4.76         0.24 o                         
   4   6   6          3.47          2.84         0.19 o                         
  -4   7   6         11.35         10.68         0.49 o                         
  -3   7   6         32.40         37.47         0.65 o                         
  -2   7   6          7.81          8.39         0.27 o                         
  -1   7   6         32.33         34.62         0.46 o                         
   0   7   6          4.81          4.13         0.16 o                         
   1   7   6          3.36          3.05         0.17 o                         
   2   7   6          2.98          2.70         0.19 o                         
  -1  -7   7         28.76         27.99         0.84 o                         
   0  -7   7          1.36          1.29         0.25 o                         
  -3  -6   7         12.85         15.18         0.74 o                         
  -2  -6   7         37.57         37.17         1.03 o                         
  -1  -6   7         63.34         57.76         0.81 o                         
   0  -6   7          3.82          3.25         0.24 o                         
   1  -6   7          7.76          6.26         0.29 o                         
   2  -6   7         22.16         20.96         0.54 o                         
   3  -6   7          2.89          2.54         0.29 o                         
  -6  -5   7         13.63         14.77         0.66 o                         
  -5  -5   7         10.83          9.49         0.44 o                         
  -4  -5   7         49.34         50.81         1.45 o                         
  -3  -5   7         34.49         39.53         0.69 o                         
  -2  -5   7         39.13         38.10         0.61 o                         
  -1  -5   7         14.24         15.03         0.40 o                         
   0  -5   7         18.50         16.58         0.38 o                         
   1  -5   7          9.21          8.91         0.29 o                         
   2  -5   7         40.88         41.14         0.80 o                         
   3  -5   7         16.03         18.12         0.44 o                         
   4  -5   7         40.10         42.04         0.87 o                         
   5  -5   7         31.49         29.67         0.79 o                         
  -7  -4   7          1.75          1.81         0.24 o                         
  -6  -4   7          0.37          0.06         0.26 o                         
  -5  -4   7          4.87          5.23         0.29 o                         
  -4  -4   7         16.37         17.56         0.44 o                         
  -3  -4   7         37.06         36.53         0.61 o                         
  -2  -4   7         71.76         73.53         1.43 o                         
  -1  -4   7         47.32         49.21         0.69 o                         
   0  -4   7        174.40        176.55         3.18 o                         
   1  -4   7         31.92         29.08         0.57 o                         
   2  -4   7         54.01         58.70         1.07 o                         
   3  -4   7         20.66         17.09         0.42 o                         
   4  -4   7          0.09          0.12         0.20 o                         
   5  -4   7          2.77          1.88         0.18 o                         
  -8  -3   7         33.18         31.77         1.00 o                         
  -7  -3   7         13.94         15.47         0.45 o                         
  -6  -3   7          6.54          5.65         0.45 o                         
  -5  -3   7         11.83         13.12         0.44 o                         
  -4  -3   7         16.52         17.48         0.45 o                         
  -3  -3   7          1.02          1.36         0.22 o                         
  -2  -3   7         66.76         70.09         1.04 o                         
  -1  -3   7        126.11        119.19         1.19 o                         
   0  -3   7        103.23        102.25         1.13 o                         
   1  -3   7        171.52        164.50         1.77 o                         
   2  -3   7         23.68         23.50         0.50 o                         
   3  -3   7         42.69         39.04         0.58 o                         
   4  -3   7         31.26         29.12         0.70 o                         
   5  -3   7         14.68         13.58         0.30 o                         
   6  -3   7         10.30         10.38         0.44 o                         
  -8  -2   7          7.38          7.07         0.49 o                         
  -7  -2   7         77.90         82.37         1.29 o                         
  -6  -2   7         47.53         49.34         1.22 o                         
  -5  -2   7        212.79        222.47         3.70 o                         
  -4  -2   7        105.19        109.60         2.13 o                         
  -3  -2   7         32.82         32.41         0.64 o                         
  -2  -2   7        176.46        181.76         1.87 o                         
  -1  -2   7         16.76         13.40         0.34 o                         
   0  -2   7        465.95        472.23         5.21 o                         
   1  -2   7        301.76        311.87         2.93 o                         
   2  -2   7        149.19        145.49         1.55 o                         
   3  -2   7         19.93         22.67         0.54 o                         
   4  -2   7         21.46         18.83         0.39 o                         
   5  -2   7          8.26          8.48         0.27 o                         
   6  -2   7         45.53         47.98         0.78 o                         
   7  -2   7         10.68         10.62         0.47 o                         
  -8  -1   7         63.11         66.01         0.89 o                         
  -7  -1   7         49.54         50.31         0.75 o                         
  -6  -1   7         21.38         22.81         0.49 o                         
  -5  -1   7         28.39         28.74         0.72 o                         
  -4  -1   7        100.52        107.64         2.43 o                         
  -3  -1   7         25.86         27.12         0.51 o                         
  -2  -1   7         77.27         78.70         1.09 o                         
  -1  -1   7          9.02          8.25         0.27 o                         
   0  -1   7        146.84        147.90         1.66 o                         
   1  -1   7        306.22        295.80         3.21 o                         
   2  -1   7        252.76        264.21         2.19 o                         
   3  -1   7         88.19         89.55         1.01 o                         
   4  -1   7         58.25         60.91         0.92 o                         
   5  -1   7          2.35          2.78         0.25 o                         
   6  -1   7         95.31         98.60         1.36 o                         
   7  -1   7         14.01         12.44         0.28 o                         
  -9   0   7        166.06        154.47         3.27 o                         
  -8   0   7         56.94         56.60         1.53 o                         
  -7   0   7         28.12         28.91         0.52 o                         
  -6   0   7         31.29         30.60         0.85 o                         
  -5   0   7         11.53         10.82         0.33 o                         
  -4   0   7          1.06          1.00         0.15 o                         
  -3   0   7        213.38        204.88         1.92 o                         
  -2   0   7         27.08         26.51         0.44 o                         
  -1   0   7          0.27          0.24         0.17 o                         
   0   0   7          3.57          3.45         0.26 o                         
   1   0   7          0.14          0.91         0.16 o                         
   2   0   7         84.98         84.01         1.05 o                         
   3   0   7        389.00        388.57         3.14 o                         
   4   0   7        160.93        167.23         2.58 o                         
   5   0   7        258.66        258.98         3.16 o                         
   6   0   7          0.04          0.02         0.16 o                         
   7   0   7          0.26          0.35         0.21 o                         
  -8   1   7         65.49         69.45         1.85 o                         
  -7   1   7         48.92         47.93         0.90 o                         
  -6   1   7         20.41         20.60         0.40 o                         
  -5   1   7         27.62         25.82         0.43 o                         
  -4   1   7        101.30        102.26         1.67 o                         
  -3   1   7         25.69         25.45         0.42 o                         
  -2   1   7         77.27         76.64         0.69 o                         
  -1   1   7          8.58          7.95         0.28 o                         
   0   1   7        148.69        146.92         3.42 o                         
   1   1   7        307.62        294.23         3.96 o                         
   2   1   7        249.17        260.12         1.78 o                         
   3   1   7         88.13         89.70         1.11 o                         
   4   1   7         58.99         60.53         0.58 o                         
   5   1   7          2.76          2.97         0.17 o                         
   6   1   7         94.71         98.85         1.78 o                         
   7   1   7         14.59         12.15         0.48 o                         
  -8   2   7          7.66          7.10         0.52 o                         
  -7   2   7         77.59         81.12         1.51 o                         
  -6   2   7         48.38         45.97         1.04 o                         
  -5   2   7        213.29        209.00         3.73 o                         
  -4   2   7        105.10        101.29         1.15 o                         
  -3   2   7         33.63         30.13         0.36 o                         
  -2   2   7        175.77        175.77         1.77 o                         
  -1   2   7         16.26         13.57         0.40 o                         
   0   2   7        461.09        469.07         4.94 o                         
   1   2   7        303.81        316.72         3.01 o                         
   2   2   7        148.24        148.40         1.66 o                         
   3   2   7         19.55         22.25         0.45 o                         
   4   2   7         21.23         18.90         0.35 o                         
   5   2   7          8.27          8.58         0.30 o                         
   6   2   7         45.19         46.19         0.79 o                         
   7   2   7         10.89         10.42         0.48 o                         
  -8   3   7         33.55         30.37         3.01 o                         
  -7   3   7         13.68         14.86         0.37 o                         
  -6   3   7          6.49          5.65         0.23 o                         
  -5   3   7         12.03         12.77         0.43 o                         
  -4   3   7         16.67         16.49         0.38 o                         
  -3   3   7          1.20          1.59         0.15 o                         
  -2   3   7         66.72         69.19         0.93 o                         
  -1   3   7        126.66        121.93         1.40 o                         
   0   3   7        103.15        105.34         1.56 o                         
   1   3   7        171.32        166.27         2.23 o                         
   2   3   7         23.19         24.61         0.48 o                         
   3   3   7         42.90         40.48         0.53 o                         
   4   3   7         31.00         29.63         0.40 o                         
   5   3   7         14.33         13.12         0.38 o                         
   6   3   7         10.62         10.63         0.39 o                         
  -7   4   7          1.77          1.67         0.18 o                         
  -6   4   7          0.39          0.34         0.15 o                         
  -5   4   7          5.06          5.59         0.26 o                         
  -4   4   7         16.44         16.28         0.35 o                         
  -3   4   7         36.80         34.61         0.54 o                         
  -2   4   7         72.88         74.84         1.20 o                         
  -1   4   7         47.39         49.63         0.96 o                         
   0   4   7        175.38        177.73         3.85 o                         
   1   4   7         31.88         31.06         0.55 o                         
   2   4   7         54.34         59.61         0.73 o                         
   3   4   7         21.36         19.24         0.49 o                         
   4   4   7          0.11          0.18         0.14 o                         
   5   4   7          2.98          1.75         0.25 o                         
  -6   5   7         14.22         14.89         0.46 o                         
  -5   5   7         10.68         10.58         0.32 o                         
  -4   5   7         50.15         53.78         0.74 o                         
  -3   5   7         34.52         40.27         0.71 o                         
  -2   5   7         39.09         39.21         0.54 o                         
  -1   5   7         14.72         15.42         0.41 o                         
   0   5   7         17.97         16.72         0.33 o                         
   1   5   7          9.92         10.10         0.31 o                         
   2   5   7         40.38         40.82         0.75 o                         
   3   5   7         16.26         18.62         0.41 o                         
   4   5   7         39.58         38.76         0.66 o                         
   5   5   7         30.79         30.73         0.62 o                         
  -5   6   7         24.89         26.32         0.62 o                         
  -4   6   7         16.28         19.56         0.54 o                         
  -3   6   7         12.99         15.05         0.33 o                         
  -2   6   7         37.05         38.52         0.53 o                         
  -1   6   7         62.58         60.88         1.03 o                         
   0   6   7          3.77          2.95         0.22 o                         
   1   6   7          8.07          6.74         0.27 o                         
   2   6   7         22.42         23.53         0.78 o                         
   3   6   7          3.15          3.04         0.19 o                         
  -2   7   7          8.92          9.37         0.34 o                         
  -1   7   7         28.62         26.58         3.32 o                         
   0   7   7          1.32          1.29         0.17 o                         
   1   7   7          2.14          2.17         0.25 o                         
  -3  -6   8         15.03         14.47         0.59 o                         
  -2  -6   8          6.70          6.72         0.29 o                         
  -1  -6   8          0.55          0.31         0.17 o                         
   0  -6   8          0.06          0.13         0.25 o                         
   1  -6   8          9.04          9.23         0.33 o                         
  -5  -5   8         22.43         25.67         0.85 o                         
  -4  -5   8         23.24         22.03         0.62 o                         
  -3  -5   8         30.41         30.39         1.11 o                         
  -2  -5   8          7.57          7.46         0.33 o                         
  -1  -5   8          9.48          9.69         0.37 o                         
   0  -5   8         11.87         11.66         0.34 o                         
   1  -5   8          9.26          9.47         0.30 o                         
   2  -5   8         28.77         28.89         0.68 o                         
   3  -5   8          5.25          4.54         0.27 o                         
  -6  -4   8          9.00          8.03         0.28 o                         
  -5  -4   8         99.29        105.70         1.85 o                         
  -4  -4   8          1.08          0.60         0.22 o                         
  -3  -4   8         92.67        103.34         1.35 o                         
  -2  -4   8         11.42         11.14         0.34 o                         
  -1  -4   8         16.17         17.23         0.54 o                         
   0  -4   8         36.20         35.04         0.60 o                         
   1  -4   8          1.45          1.05         0.19 o                         
   2  -4   8         84.45         85.61         1.38 o                         
   3  -4   8         11.60         11.53         0.37 o                         
   4  -4   8         46.27         45.92         0.92 o                         
  -7  -3   8         10.39         10.09         0.31 o                         
  -6  -3   8          3.30          3.17         0.27 o                         
  -5  -3   8         64.06         63.75         1.36 o                         
  -4  -3   8         45.84         48.02         0.96 o                         
  -3  -3   8        289.88        296.46         3.79 o                         
  -2  -3   8         63.37         62.54         1.00 o                         
  -1  -3   8        283.41        291.76         5.52 o                         
   0  -3   8          4.30          3.11         0.29 o                         
   1  -3   8         18.07         21.15         0.59 o                         
   2  -3   8         57.84         55.59         1.88 o                         
   3  -3   8         12.95         11.63         0.35 o                         
   4  -3   8          4.63          5.23         0.20 o                         
   5  -3   8          0.85          0.91         0.17 o                         
  -8  -2   8         23.44         20.61         0.67 o                         
  -7  -2   8          4.23          3.46         0.29 o                         
  -6  -2   8         15.32         15.33         0.49 o                         
  -5  -2   8        146.97        149.88         2.12 o                         
  -4  -2   8         22.30         21.74         0.64 o                         
  -3  -2   8        106.36        108.54         1.47 o                         
  -2  -2   8          0.73          0.68         0.18 o                         
  -1  -2   8        517.90        514.46         7.24 o                         
   0  -2   8         24.97         20.14         0.58 o                         
   1  -2   8         78.95         68.01         1.27 o                         
   2  -2   8         26.94         24.46         0.65 o                         
   3  -2   8          9.07         10.92         0.34 o                         
   4  -2   8         58.97         59.27         0.92 o                         
   5  -2   8         24.92         26.22         0.47 o                         
   6  -2   8          3.23          2.93         0.22 o                         
  -8  -1   8         23.95         23.58         1.04 o                         
  -7  -1   8          2.72          2.68         0.32 o                         
  -6  -1   8         63.09         68.35         1.46 o                         
  -5  -1   8          5.16          4.79         0.26 o                         
  -4  -1   8         11.46         10.23         0.38 o                         
  -3  -1   8         16.17         15.61         0.46 o                         
  -2  -1   8         54.56         51.97         0.76 o                         
  -1  -1   8        114.90        120.71         2.66 o                         
   0  -1   8        274.13        263.03         4.00 o                         
   1  -1   8         63.85         65.89         0.89 o                         
   2  -1   8         88.71         89.46         1.00 o                         
   3  -1   8         15.82         14.27         0.29 o                         
   4  -1   8         19.66         18.85         0.35 o                         
   5  -1   8          3.60          3.05         0.17 o                         
   6  -1   8         12.34         12.32         0.33 o                         
  -8   0   8          4.31          3.72         0.40 o                         
  -7   0   8          0.05          0.06         0.32 o                         
  -6   0   8         16.25         16.55         0.44 o                         
  -5   0   8         14.92         13.71         0.43 o                         
  -4   0   8          1.52          1.97         0.18 o                         
  -3   0   8          5.59          4.43         0.20 o                         
  -2   0   8         10.39          9.60         0.28 o                         
  -1   0   8        224.09        236.20         3.35 o                         
   0   0   8          3.52          3.41         0.26 o                         
   1   0   8          2.33          1.88         0.27 o                         
   2   0   8          5.08          5.19         0.27 o                         
   3   0   8          1.00          1.05         0.14 o                         
   4   0   8         21.37         20.97         0.37 o                         
   5   0   8         23.04         24.25         0.65 o                         
   6   0   8          1.06          1.23         0.17 o                         
  -8   1   8         23.52         23.26         0.79 o                         
  -7   1   8          2.90          3.12         0.33 o                         
  -6   1   8         62.61         66.92         1.09 o                         
  -5   1   8          4.89          4.44         0.26 o                         
  -4   1   8         10.65          8.78         0.39 o                         
  -3   1   8         16.04         14.95         0.37 o                         
  -2   1   8         54.36         51.19         0.81 o                         
  -1   1   8        113.89        117.65         1.46 o                         
   0   1   8        273.56        262.03         2.54 o                         
   1   1   8         63.84         66.37         0.90 o                         
   2   1   8         88.61         90.94         1.43 o                         
   3   1   8         15.93         13.82         0.32 o                         
   4   1   8         19.84         18.48         0.52 o                         
   5   1   8          3.53          3.00         0.22 o                         
   6   1   8         12.06         11.70         0.32 o                         
  -7   2   8          4.15          3.52         0.29 o                         
  -6   2   8         14.72         13.63         0.38 o                         
  -5   2   8        146.76        142.58         2.22 o                         
  -4   2   8         21.42         19.64         0.51 o                         
  -3   2   8        106.64        101.32         1.08 o                         
  -2   2   8          0.66          0.61         0.17 o                         
  -1   2   8        521.59        516.07         3.70 o                         
   0   2   8         25.04         20.50         0.55 o                         
   1   2   8         77.02         66.62         0.99 o                         
   2   2   8         26.84         25.30         0.54 o                         
   3   2   8          8.86         11.04         0.32 o                         
   4   2   8         58.66         56.63         1.77 o                         
   5   2   8         24.34         26.03         0.65 o                         
   6   2   8          3.25          2.88         0.33 o                         
  -7   3   8         10.03          7.66         0.41 o                         
  -6   3   8          3.46          3.18         0.31 o                         
  -5   3   8         63.77         63.80         1.37 o                         
  -4   3   8         45.22         43.71         0.97 o                         
  -3   3   8        291.02        289.04         2.84 o                         
  -2   3   8         62.41         60.82         0.98 o                         
  -1   3   8        283.66        292.69         3.91 o                         
   0   3   8          4.28          3.29         0.25 o                         
   1   3   8         18.26         22.48         0.57 o                         
   2   3   8         57.73         58.14         1.12 o                         
   3   3   8         12.58         10.74         0.27 o                         
   4   3   8          4.74          5.04         0.30 o                         
   5   3   8          0.83          0.82         0.16 o                         
  -6   4   8          9.14          7.45         0.42 o                         
  -5   4   8         99.47        108.06         1.89 o                         
  -4   4   8          1.25          0.61         0.18 o                         
  -3   4   8         94.49        104.86         1.36 o                         
  -2   4   8         11.39         10.70         0.36 o                         
  -1   4   8         16.27         17.38         0.45 o                         
   0   4   8         36.41         37.71         0.64 o                         
   1   4   8          1.35          1.29         0.16 o                         
   2   4   8         85.63         89.65         1.49 o                         
   3   4   8         11.67         12.36         0.35 o                         
   4   4   8         46.02         45.37         1.00 o                         
  -5   5   8         22.33         25.28         0.87 o                         
  -4   5   8         23.12         22.31         1.30 o                         
  -3   5   8         30.74         30.94         0.49 o                         
  -2   5   8          7.45          7.53         0.24 o                         
  -1   5   8          9.74          9.78         0.29 o                         
   0   5   8         12.06         12.39         0.37 o                         
   1   5   8          9.49          9.90         0.24 o                         
   2   5   8         29.55         30.72         0.48 o                         
   3   5   8          5.06          4.69         0.26 o                         
  -3   6   8         15.29         14.84         0.44 o                         
  -2   6   8          7.19          7.88         0.28 o                         
  -1   6   8          0.53          0.54         0.20 o                         
   0   6   8          0.04         -0.04         0.16 o                         
   1   6   8          9.20          9.76         0.32 o                         
  -3  -5   9          5.86          4.60         0.38 o                         
  -2  -5   9          1.99          1.78         0.33 o                         
  -1  -5   9         16.52         17.29         0.69 o                         
   0  -5   9         10.38         10.75         0.50 o                         
   1  -5   9         47.39         48.66         1.30 o                         
  -5  -4   9         19.36         18.16         0.94 o                         
  -4  -4   9         58.91         58.36         1.11 o                         
  -3  -4   9         92.12        101.58         1.45 o                         
  -2  -4   9         44.47         47.68         1.07 o                         
  -1  -4   9         31.50         33.54         0.74 o                         
   0  -4   9         11.18         11.52         0.67 o                         
   1  -4   9          0.71          0.58         0.16 o                         
   2  -4   9          1.65          1.21         0.24 o                         
   3  -4   9         10.29          8.82         0.33 o                         
  -6  -3   9         43.92         42.04         1.19 o                         
  -5  -3   9         27.18         25.97         1.14 o                         
  -4  -3   9         19.18         18.70         0.62 o                         
  -3  -3   9          6.67          7.18         0.59 o                         
  -2  -3   9          4.13          4.47         0.32 o                         
  -1  -3   9         52.25         55.75         1.02 o                         
   0  -3   9          4.57          4.16         0.24 o                         
   1  -3   9        101.03        104.10         1.53 o                         
   2  -3   9         34.66         39.32         1.25 o                         
   3  -3   9         10.52          9.98         0.30 o                         
   4  -3   9          2.25          2.40         0.28 o                         
  -7  -2   9          2.00          1.60         0.29 o                         
  -6  -2   9         23.09         22.48         0.61 o                         
  -5  -2   9         65.82         65.68         1.08 o                         
  -4  -2   9         37.36         38.59         0.62 o                         
  -3  -2   9         20.66         19.49         0.43 o                         
  -2  -2   9          7.14          8.16         0.59 o                         
  -1  -2   9         43.03         40.46         0.75 o                         
   0  -2   9          7.40          9.25         0.35 o                         
   1  -2   9         30.90         28.03         0.48 o                         
   2  -2   9         49.40         51.86         0.80 o                         
   3  -2   9         20.60         19.70         0.45 o                         
   4  -2   9          2.01          3.05         0.26 o                         
  -7  -1   9         13.68         14.26         0.60 o                         
  -6  -1   9         76.71         78.04         1.45 o                         
  -5  -1   9         67.21         66.00         1.89 o                         
  -4  -1   9         46.47         43.65         0.84 o                         
  -3  -1   9         47.00         48.10         0.65 o                         
  -2  -1   9          4.95          3.89         0.24 o                         
  -1  -1   9        154.43        151.70         1.54 o                         
   0  -1   9         65.86         70.29         1.22 o                         
   1  -1   9          7.09          6.40         0.28 o                         
   2  -1   9         23.14         24.35         0.54 o                         
   3  -1   9          0.94          0.69         0.19 o                         
   4  -1   9         27.38         28.12         0.59 o                         
   5  -1   9          1.92          1.97         0.17 o                         
  -7   0   9         17.37         15.70         0.65 o                         
  -6   0   9          8.77          8.65         0.41 o                         
  -5   0   9        251.84        257.63         3.25 o                         
  -4   0   9          9.28         10.42         0.53 o                         
  -3   0   9         69.47         61.53         1.84 o                         
  -2   0   9          1.07          0.81         0.17 o                         
  -1   0   9        105.06        101.88         1.91 o                         
   0   0   9          4.51          4.42         0.26 o                         
   1   0   9          0.15          0.29         0.19 o                         
   2   0   9          4.64          5.35         0.27 o                         
   3   0   9         25.89         26.39         0.53 o                         
   4   0   9         46.88         48.52         0.84 o                         
   5   0   9          8.12          8.30         0.99 o                         
  -7   1   9         13.82         12.31         0.54 o                         
  -6   1   9         77.37         75.35         1.91 o                         
  -5   1   9         67.10         62.70         1.33 o                         
  -4   1   9         46.38         43.82         0.99 o                         
  -3   1   9         45.82         47.55         0.91 o                         
  -2   1   9          5.02          3.82         0.32 o                         
  -1   1   9        154.04        146.98         1.82 o                         
   0   1   9         67.17         68.75         1.55 o                         
   1   1   9          7.11          6.53         0.33 o                         
   2   1   9         23.38         24.38         0.56 o                         
   3   1   9          0.89          0.68         0.17 o                         
   4   1   9         26.38         25.58         0.55 o                         
   5   1   9          1.95          1.82         0.17 o                         
  -5   2   9         66.47         59.20         1.67 o                         
  -3   2   9         20.40         17.80         0.43 o                         
  -2   2   9          7.11          7.74         0.30 o                         
  -1   2   9         41.54         38.24         1.02 o                         
   0   2   9          7.08          8.13         0.32 o                         
   1   2   9         30.39         28.43         0.50 o                         
   2   2   9         49.55         52.35         0.86 o                         
   3   2   9         19.88         19.30         0.37 o                         
   4   2   9          2.06          2.90         0.22 o                         
   5   2   9          1.64          1.97         0.28 o                         
  -5   3   9         27.98         27.17         1.04 o                         
  -3   3   9          6.43          6.49         0.60 o                         
  -2   3   9          4.28          4.29         0.23 o                         
  -1   3   9         52.80         55.37         0.87 o                         
   0   3   9          4.67          4.43         0.25 o                         
   1   3   9        100.89        107.75         1.25 o                         
   2   3   9         33.63         38.63         0.52 o                         
   3   3   9         11.00         12.17         0.47 o                         
   4   3   9          2.07          2.67         0.27 o                         
  -5   4   9         18.87         16.47         0.63 o                         
  -4   4   9         58.31         54.18         1.72 o                         
  -3   4   9         91.20         91.78         2.63 o                         
  -2   4   9         44.81         47.19         0.82 o                         
  -1   4   9         30.96         33.36         0.60 o                         
   0   4   9         11.13         11.28         0.33 o                         
   1   4   9          0.72          0.53         0.15 o                         
   2   4   9          1.83          1.37         0.18 o                         
   3   4   9         10.13          8.60         0.48 o                         
  -4   5   9         10.56         10.39         0.32 o                         
  -3   5   9          6.11          5.72         0.40 o                         
  -2   5   9          1.94          1.78         0.18 o                         
  -1   5   9         16.94         18.60         0.49 o                         
   0   5   9         10.49         12.14         0.87 o                         
   1   5   9         47.89         52.19         0.68 o                         
   2   5   9          7.95          6.35         0.39 o                         
  -3  -4  10         18.34         16.28         0.60 o                         
  -2  -4  10         30.65         30.27         0.99 o                         
  -1  -4  10         22.39         26.16         0.86 o                         
   0  -4  10          2.23          1.83         0.30 o                         
   1  -4  10         25.40         25.56         0.79 o                         
  -4  -3  10         17.47         19.75         0.37 o                         
  -3  -3  10         63.06         68.88         1.05 o                         
  -2  -3  10          1.38          1.01         0.17 o                         
  -1  -3  10          2.99          2.87         0.21 o                         
   0  -3  10         29.68         31.89         1.28 o                         
   1  -3  10          1.92          2.01         0.25 o                         
   2  -3  10          2.58          2.30         0.36 o                         
  -5  -2  10          6.97          6.61         0.34 o                         
  -4  -2  10         19.98         20.26         0.58 o                         
  -3  -2  10         16.79         18.02         0.37 o                         
  -2  -2  10          6.44          6.81         0.28 o                         
  -1  -2  10         17.72         18.90         0.44 o                         
   0  -2  10         31.28         32.52         0.66 o                         
   1  -2  10          4.97          5.07         0.40 o                         
   2  -2  10         23.56         24.28         0.92 o                         
   3  -2  10         26.01         24.51         0.67 o                         
  -6  -1  10         26.57         25.67         0.80 o                         
  -5  -1  10         33.35         33.57         0.75 o                         
  -4  -1  10         31.92         27.66         3.54 o                         
  -3  -1  10         55.91         57.27         1.71 o                         
  -2  -1  10         11.39         10.55         0.49 o                         
  -1  -1  10          1.28          1.37         0.22 o                         
   0  -1  10         22.34         23.90         0.47 o                         
   1  -1  10          3.83          4.10         0.22 o                         
   2  -1  10         22.62         23.66         0.91 o                         
   3  -1  10         52.70         58.59         1.29 o                         
  -5   0  10          3.49          2.80         0.37 o                         
  -4   0  10          4.04          3.23         0.39 o                         
  -3   0  10          1.34          1.55         0.30 o                         
  -2   0  10          9.74         11.19         0.51 o                         
  -1   0  10         61.78         62.31         1.31 o                         
   0   0  10          4.66          4.05         0.24 o                         
   1   0  10         12.58          9.36         0.28 o                         
   2   0  10         71.80         74.82         1.65 o                         
   3   0  10         40.42         43.70         1.29 o                         
   4   0  10         13.38         13.23         0.64 o                         
  -3   1  10         56.34         55.89         1.12 o                         
  -2   1  10         11.60         10.11         0.46 o                         
  -1   1  10          1.30          1.34         0.21 o                         
   0   1  10         22.54         23.93         0.46 o                         
   1   1  10          3.84          4.00         0.21 o                         
   2   1  10         22.44         24.98         0.47 o                         
   3   1  10         52.96         55.22         1.39 o                         
  -3   2  10         16.90         15.39         0.75 o                         
  -2   2  10          6.30          5.72         0.49 o                         
  -1   2  10         18.11         18.41         0.54 o                         
   0   2  10         31.17         31.79         0.84 o                         
   1   2  10          5.09          5.53         0.31 o                         
   2   2  10         23.98         24.96         0.61 o                         
   3   2  10         25.73         24.84         0.46 o                         
  -2   3  10          1.26          0.87         0.35 o                         
  -1   3  10          3.07          2.66         0.18 o                         
   0   3  10         29.14         32.69         0.79 o                         
   1   3  10          2.02          2.42         0.27 o                         
   2   3  10          2.81          3.12         0.20 o                         
  -3   4  10         17.70         16.40         0.63 o                         
  -2   4  10         31.38         30.05         0.93 o                         
  -1   4  10         22.39         23.02         0.80 o                         
   0   4  10          1.95          1.52         0.16 o                         
   1   4  10         25.38         26.59         0.80 o                         
  -3  -2  11          4.54          4.15         0.27 o                         
  -2  -2  11          3.26          4.03         0.40 o                         
  -1  -2  11         12.14         10.60         0.55 o                         
   0  -2  11         31.79         31.84         0.94 o                         
   1  -2  11          7.45          6.40         0.38 o                         
  -4  -1  11         18.03         16.19         0.60 o                         
  -3  -1  11         29.36         28.01         0.88 o                         
  -2  -1  11          6.48          6.03         0.33 o                         
  -1  -1  11          6.37          6.22         0.34 o                         
   0  -1  11          4.54          5.31         0.31 o                         
   1  -1  11          7.34          6.65         0.30 o                         
  -3   0  11         16.26         14.52         0.65 o                         
  -2   0  11          2.19          2.13         0.37 o                         
  -1   0  11         47.03         53.20         1.46 o                         
   0   0  11          6.42          5.67         0.46 o                         
   1   0  11        145.15        152.58         9.74 o                         
  -2   1  11          6.38          5.81         0.44 o                         
  -1   1  11          6.51          7.05         0.35 o                         
   0   1  11          4.40          4.33         0.34 o                         
   1   1  11          7.50          6.69         0.39 o                         
  -1   2  11         12.45         10.05         0.51 o                         
   0   2  11         31.04         32.64         0.68 o                         
   1   2  11          7.62          6.57         0.39 o                         
                                                                                
